# Supplementary material for: Tetraimidazolium macrocycle: a versatile building block and precursor for box-type coordination cages
Source: RSC Adv. 2025 Oct 2;15(44):36704–9. doi: 10.1039/d5ra05896a (PMC12495399; doi:10.1039/d5ra05896a)
Supplement: RA-015-D5RA05896A-s002 [file RA-015-D5RA05896A-s002.cif]

# Supplementary Information (SI) for RSC Advances.
# This journal is © The Royal Society of Chemistry 2025

####################################################################### 
# 
# This file contains crystal structure data downloaded from the 
# Cambridge Structural Database (CSD) hosted by the Cambridge 
# Crystallographic Data Centre (CCDC).
# 
# Full information about CCDC data access policies and citation 
# guidelines are available at http://www.ccdc.cam.ac.uk/access/V1 
# 
# Audit and citation data items may have been added by the CCDC. 
# Please retain this information to preserve the provenance of 
# this file and to allow appropriate attribution of the data. 
# 
#######################################################################

data_h17110501
_audit_block_doi                 10.5517/ccdc.csd.cc2nv7rj
_database_code_depnum_ccdc_archive 'CCDC 2468088'
loop_
_audit_author_name
_audit_author_address
'kai hua'
;tsinghua
China
;
_audit_update_record             
;
2025-06-28 deposited with the CCDC.	2025-09-24 downloaded from the CCDC.
;
_audit_creation_date             2019-01-18
_audit_creation_method           
;
Olex2 1.2
(compiled 2018.05.29 svn.r3508 for OlexSys, GUI svn.r5506)
;
_shelx_SHELXL_version_number     2018/3
_chemical_name_common            ?
_chemical_name_systematic        ?
_chemical_formula_moiety         'C30 H32 N8, 4(F6 P), 2(C2 H3 N), 2(H2 O)'
_chemical_formula_sum            'C34 H42 F24 N10 O2 P4'
_chemical_formula_weight         1202.66
_chemical_melting_point          ?
loop_
_atom_type_symbol
_atom_type_description
_atom_type_scat_dispersion_real
_atom_type_scat_dispersion_imag
_atom_type_scat_source
C C 0.0033 0.0016 'International Tables Vol C Tables 4.2.6.8 and 6.1.1.4'
H H 0.0000 0.0000 'International Tables Vol C Tables 4.2.6.8 and 6.1.1.4'
N N 0.0061 0.0033 'International Tables Vol C Tables 4.2.6.8 and 6.1.1.4'
F F 0.0171 0.0103 'International Tables Vol C Tables 4.2.6.8 and 6.1.1.4'
P P 0.1023 0.0942 'International Tables Vol C Tables 4.2.6.8 and 6.1.1.4'
O O 0.0106 0.0060 'International Tables Vol C Tables 4.2.6.8 and 6.1.1.4'

_shelx_space_group_comment       
;
The symmetry employed for this shelxl refinement is uniquely defined
by the following loop, which should always be used as a source of
symmetry information in preference to the above space-group names.
They are only intended as comments.
;
_space_group_crystal_system      monoclinic
_space_group_IT_number           14
_space_group_name_H-M_alt        'P 1 21/c 1'
_space_group_name_Hall           '-P 2ybc'
loop_
_space_group_symop_operation_xyz
'x, y, z'
'-x, y+1/2, -z+1/2'
'-x, -y, -z'
'x, -y-1/2, z-1/2'

_cell_length_a                   9.7103(14)
_cell_length_b                   15.367(2)
_cell_length_c                   16.634(2)
_cell_angle_alpha                90
_cell_angle_beta                 106.660(2)
_cell_angle_gamma                90
_cell_volume                     2377.9(6)
_cell_formula_units_Z            2
_cell_measurement_reflns_used    5736
_cell_measurement_temperature    293(2)
_cell_measurement_theta_max      26.86
_cell_measurement_theta_min      2.56
_shelx_estimated_absorpt_T_max   0.971
_shelx_estimated_absorpt_T_min   0.965
_exptl_absorpt_coefficient_mu    0.299
_exptl_absorpt_correction_T_max  0299
_exptl_absorpt_correction_T_min  0.6807
_exptl_absorpt_correction_type   multi-scan
_exptl_absorpt_process_details   
;
SADABS-2014/5 (Bruker,2014/5) was used for absorption correction.
wR2(int) was 0.0818 before and 0.0448 after correction.
The Ratio of minimum to maximum transmission is 0.9132.
The \l/2 correction factor is 0.00150.
;
_exptl_absorpt_special_details   ?
_exptl_crystal_colour            colorless
_exptl_crystal_density_diffrn    1.680
_exptl_crystal_density_meas      ?
_exptl_crystal_density_method    ?
_exptl_crystal_description       block
_exptl_crystal_F_000             1216
_exptl_crystal_size_max          0.12
_exptl_crystal_size_mid          0.11
_exptl_crystal_size_min          0.1
_exptl_transmission_factor_max   ?
_exptl_transmission_factor_min   ?
_diffrn_reflns_av_R_equivalents  0.0246
_diffrn_reflns_av_unetI/netI     0.0302
_diffrn_reflns_Laue_measured_fraction_full 0.992
_diffrn_reflns_Laue_measured_fraction_max 0.992
_diffrn_reflns_limit_h_max       11
_diffrn_reflns_limit_h_min       -11
_diffrn_reflns_limit_k_max       12
_diffrn_reflns_limit_k_min       -18
_diffrn_reflns_limit_l_max       19
_diffrn_reflns_limit_l_min       -18
_diffrn_reflns_number            11554
_diffrn_reflns_point_group_measured_fraction_full 0.992
_diffrn_reflns_point_group_measured_fraction_max 0.992
_diffrn_reflns_theta_full        25.008
_diffrn_reflns_theta_max         25.008
_diffrn_reflns_theta_min         1.841
_diffrn_ambient_temperature      293(2)
_diffrn_detector_area_resol_mean ?
_diffrn_measured_fraction_theta_full 0.992
_diffrn_measured_fraction_theta_max 0.992
_diffrn_measurement_device_type  'Bruker APEX-II CCD'
_diffrn_measurement_method       '\f and \w scans'
_diffrn_radiation_type           MoK\a
_diffrn_radiation_wavelength     0.71073
_diffrn_source                   ?
_diffrn_source_current           30.0
_diffrn_source_power             1.35
_diffrn_source_voltage           45.0
_diffrn_standards_number         0
_reflns_Friedel_coverage         0.000
_reflns_Friedel_fraction_full    .
_reflns_Friedel_fraction_max     .
_reflns_number_gt                3649
_reflns_number_total             4167
_reflns_special_details          
;
 Reflections were merged by SHELXL according to the crystal
 class for the calculation of statistics and refinement.
 
 _reflns_Friedel_fraction is defined as the number of unique
 Friedel pairs measured divided by the number that would be
 possible theoretically, ignoring centric projections and
 systematic absences.
;
_reflns_threshold_expression     'I > 2\s(I)'
_computing_cell_refinement       'SAINT v8.34A (Bruker, 2013)'
_computing_data_collection       ?
_computing_data_reduction        'SAINT v8.34A (Bruker, 2013)'
_computing_molecular_graphics    'Olex2 (Dolomanov et al., 2009)'
_computing_publication_material  'Olex2 (Dolomanov et al., 2009)'
_computing_structure_refinement  'ShelXL (Sheldrick, 2015)'
_computing_structure_solution    
;
Superflip (Palatinus & Chapuis, 2007;Palatinus & van der Lee, 2008;
Palatinus et al., 2012)
;
_refine_diff_density_max         0.413
_refine_diff_density_min         -0.836
_refine_diff_density_rms         0.101
_refine_ls_extinction_coef       .
_refine_ls_extinction_method     none
_refine_ls_goodness_of_fit_ref   1.084
_refine_ls_hydrogen_treatment    constr
_refine_ls_matrix_type           full
_refine_ls_number_parameters     338
_refine_ls_number_reflns         4167
_refine_ls_number_restraints     0
_refine_ls_R_factor_all          0.0500
_refine_ls_R_factor_gt           0.0423
_refine_ls_restrained_S_all      1.084
_refine_ls_shift/su_max          0.000
_refine_ls_shift/su_mean         0.000
_refine_ls_structure_factor_coef Fsqd
_refine_ls_weighting_details     
'w=1/[\s^2^(Fo^2^)+(0.0999P)^2^+1.7492P] where P=(Fo^2^+2Fc^2^)/3'
_refine_ls_weighting_scheme      calc
_refine_ls_wR_factor_gt          0.1354
_refine_ls_wR_factor_ref         0.1534
_refine_special_details          ?
_olex2_refinement_description    
;
1. Fixed Uiso
 At 1.2 times of:
  All C(H) groups, All C(H,H) groups
 At 1.5 times of:
  All C(H,H,H) groups, All O(H,H) groups
2.a Free rotating group:
 O1(H1C,H1D)
2.b Secondary CH2 refined with riding coordinates:
 C1(H1A,H1B), C5(H5A,H5B), C12(H12A,H12B)
2.c Aromatic/amide H refined with riding coordinates:
 C2(H2), C3(H3), C4(H4), C7(H7), C8(H8), C10(H10), C11(H11), C13(H13),
 C14(H14), C15(H15)
2.d Idealised Me refined as rotating group:
 C16(H16A,H16B,H16C)
;
_atom_sites_solution_hydrogens   mixed
_atom_sites_solution_primary     iterative
_atom_sites_solution_secondary   ?
loop_
_atom_site_label
_atom_site_type_symbol
_atom_site_fract_x
_atom_site_fract_y
_atom_site_fract_z
_atom_site_U_iso_or_equiv
_atom_site_adp_type
_atom_site_occupancy
_atom_site_site_symmetry_order
_atom_site_calc_flag
_atom_site_refinement_flags_posn
_atom_site_refinement_flags_adp
_atom_site_refinement_flags_occupancy
_atom_site_disorder_assembly
_atom_site_disorder_group
P1 P 0.68653(7) 0.50796(4) 0.19320(4) 0.0165(2) Uani 1 1 d . . . . .
P2 P 0.84559(7) 0.75579(5) 0.49941(4) 0.0236(2) Uani 1 1 d . . . . .
N1 N 0.4983(2) 0.25872(13) 0.31643(13) 0.0146(4) Uani 1 1 d . . . . .
N2 N 0.6125(2) 0.22013(13) 0.44223(12) 0.0148(4) Uani 1 1 d . . . . .
N3 N 0.8108(2) 0.52956(13) 0.77004(12) 0.0145(4) Uani 1 1 d . . . . .
N4 N 0.7120(2) 0.65631(13) 0.75433(12) 0.0144(4) Uani 1 1 d . . . . .
N5 N 0.5062(3) 0.56483(16) 0.59419(15) 0.0285(6) Uani 1 1 d . . . . .
F1 F 0.81393(17) 0.46349(11) 0.16422(11) 0.0298(4) Uani 1 1 d . . . . .
F2 F 0.59667(17) 0.41801(10) 0.17549(10) 0.0238(4) Uani 1 1 d . . . . .
F3 F 0.55843(19) 0.55279(11) 0.22060(12) 0.0360(5) Uani 1 1 d . . . . .
F4 F 0.77400(17) 0.59799(10) 0.21118(10) 0.0272(4) Uani 1 1 d . . . . .
F5 F 0.7621(2) 0.47756(12) 0.28707(11) 0.0400(5) Uani 1 1 d . . . . .
F6 F 0.61309(17) 0.53722(10) 0.09823(10) 0.0274(4) Uani 1 1 d . . . . .
F7 F 0.72442(17) 0.69609(12) 0.51938(11) 0.0336(4) Uani 1 1 d . . . . .
F8 F 0.8318(2) 0.70278(15) 0.41513(11) 0.0503(6) Uani 1 1 d . . . . .
F9 F 0.72249(19) 0.82186(13) 0.44896(10) 0.0356(5) Uani 1 1 d . . . . .
F10 F 0.9662(2) 0.81674(14) 0.48111(13) 0.0456(5) Uani 1 1 d . . . . .
F11 F 0.85786(19) 0.80917(11) 0.58417(10) 0.0307(4) Uani 1 1 d . . . . .
F12 F 0.96570(17) 0.68932(12) 0.55010(11) 0.0336(4) Uani 1 1 d . . . . .
C1 C 0.3815(3) 0.27118(16) 0.23869(15) 0.0192(6) Uani 1 1 d . . . . .
H1A H 0.422132 0.282312 0.192793 0.023 Uiso 1 1 calc R . . . .
H1B H 0.324878 0.218291 0.225911 0.023 Uiso 1 1 calc R . . . .
C2 C 0.4842(3) 0.22323(15) 0.38649(15) 0.0139(5) Uani 1 1 d . . . . .
H2 H 0.398690 0.203849 0.394924 0.017 Uiso 1 1 calc R . . . .
C3 C 0.6414(3) 0.27835(16) 0.32770(16) 0.0187(5) Uani 1 1 d . . . . .
H3 H 0.680950 0.303457 0.288518 0.022 Uiso 1 1 calc R . . . .
C4 C 0.7125(3) 0.25405(17) 0.40654(17) 0.0193(6) Uani 1 1 d . . . . .
H4 H 0.810807 0.259218 0.432081 0.023 Uiso 1 1 calc R . . . .
C5 C 0.6436(3) 0.18369(16) 0.52811(15) 0.0191(6) Uani 1 1 d . . . . .
H5A H 0.715269 0.138150 0.535104 0.023 Uiso 1 1 calc R . . . .
H5B H 0.556809 0.157743 0.535243 0.023 Uiso 1 1 calc R . . . .
C6 C 0.6976(3) 0.25215(15) 0.59455(15) 0.0151(5) Uani 1 1 d . . . . .
C7 C 0.8406(3) 0.25358(17) 0.64260(17) 0.0204(6) Uani 1 1 d . . . . .
H7 H 0.904733 0.212964 0.632586 0.025 Uiso 1 1 calc R . . . .
C8 C 0.8884(3) 0.31538(17) 0.70564(16) 0.0191(5) Uani 1 1 d . . . . .
H8 H 0.984762 0.316340 0.736710 0.023 Uiso 1 1 calc R . . . .
C9 C 0.7937(3) 0.37572(16) 0.72263(15) 0.0153(5) Uani 1 1 d . . . . .
C10 C 0.6509(3) 0.37552(16) 0.67360(15) 0.0163(5) Uani 1 1 d . . . . .
H10 H 0.586799 0.416230 0.683566 0.020 Uiso 1 1 calc R . . . .
C11 C 0.6039(3) 0.31476(16) 0.60993(15) 0.0162(5) Uani 1 1 d . . . . .
H11 H 0.508701 0.315717 0.577006 0.019 Uiso 1 1 calc R . . . .
C12 C 0.8453(3) 0.43814(16) 0.79484(16) 0.0197(6) Uani 1 1 d . . . . .
H12A H 0.801514 0.422894 0.838516 0.024 Uiso 1 1 calc R . . . .
H12B H 0.948603 0.432207 0.817960 0.024 Uiso 1 1 calc R . . . .
C13 C 0.7100(3) 0.57698(15) 0.78802(15) 0.0147(5) Uani 1 1 d . . . . .
H13 H 0.648614 0.558719 0.818520 0.018 Uiso 1 1 calc R . . . .
C14 C 0.8168(3) 0.65803(17) 0.71373(16) 0.0185(5) Uani 1 1 d . . . . .
H14 H 0.840488 0.705092 0.685131 0.022 Uiso 1 1 calc R . . . .
C15 C 0.8789(3) 0.57895(17) 0.72303(16) 0.0190(5) Uani 1 1 d . . . . .
H15 H 0.953118 0.560909 0.701946 0.023 Uiso 1 1 calc R . . . .
C16 C 0.2485(3) 0.5188(2) 0.5084(2) 0.0356(7) Uani 1 1 d . . . . .
H16A H 0.198732 0.494702 0.545460 0.053 Uiso 1 1 calc GR . . . .
H16B H 0.254272 0.476041 0.467462 0.053 Uiso 1 1 calc GR . . . .
H16C H 0.197189 0.568863 0.480490 0.053 Uiso 1 1 calc GR . . . .
C17 C 0.3934(3) 0.54463(17) 0.55679(17) 0.0242(6) Uani 1 1 d . . . . .
O1 O 0.8395(8) 0.4962(3) 0.9822(3) 0.132(2) Uani 1 1 d . . . . .
H1C H 0.900505 0.458021 1.006669 0.198 Uiso 1 1 d G . . . .
H1D H 0.794574 0.508748 1.017653 0.198 Uiso 1 1 d G . . . .

loop_
_atom_site_aniso_label
_atom_site_aniso_U_11
_atom_site_aniso_U_22
_atom_site_aniso_U_33
_atom_site_aniso_U_23
_atom_site_aniso_U_13
_atom_site_aniso_U_12
P1 0.0188(4) 0.0152(4) 0.0161(4) -0.0007(2) 0.0062(3) -0.0009(3)
P2 0.0154(4) 0.0413(5) 0.0136(4) 0.0017(3) 0.0034(3) 0.0056(3)
N1 0.0198(11) 0.0124(10) 0.0105(10) -0.0016(8) 0.0024(8) 0.0025(8)
N2 0.0176(11) 0.0135(10) 0.0118(10) -0.0001(8) 0.0019(8) 0.0011(8)
N3 0.0163(10) 0.0146(10) 0.0104(10) -0.0006(8) 0.0006(8) -0.0002(8)
N4 0.0167(10) 0.0142(10) 0.0102(10) -0.0005(8) 0.0006(8) -0.0013(8)
N5 0.0340(15) 0.0219(12) 0.0275(13) -0.0045(10) 0.0055(11) 0.0034(11)
F1 0.0200(8) 0.0291(9) 0.0408(10) -0.0027(7) 0.0093(7) 0.0047(7)
F2 0.0297(9) 0.0166(8) 0.0280(9) -0.0041(6) 0.0128(7) -0.0040(6)
F3 0.0372(10) 0.0240(9) 0.0582(12) -0.0130(8) 0.0322(9) -0.0045(7)
F4 0.0284(9) 0.0214(8) 0.0305(9) -0.0035(7) 0.0063(7) -0.0083(7)
F5 0.0606(13) 0.0331(10) 0.0191(9) 0.0041(7) -0.0001(8) -0.0076(9)
F6 0.0304(9) 0.0240(9) 0.0229(9) 0.0044(7) -0.0001(7) 0.0019(7)
F7 0.0173(8) 0.0437(11) 0.0363(10) -0.0056(8) 0.0022(7) -0.0053(7)
F8 0.0554(13) 0.0700(14) 0.0228(10) -0.0097(9) 0.0069(9) 0.0258(11)
F9 0.0312(9) 0.0506(11) 0.0222(9) 0.0049(8) 0.0029(7) 0.0175(8)
F10 0.0342(10) 0.0603(13) 0.0505(12) 0.0261(10) 0.0253(9) 0.0080(9)
F11 0.0387(10) 0.0357(10) 0.0165(8) -0.0016(7) 0.0058(7) -0.0063(8)
F12 0.0165(8) 0.0439(11) 0.0367(10) 0.0096(8) 0.0017(7) 0.0042(7)
C1 0.0259(14) 0.0141(12) 0.0133(12) -0.0041(10) -0.0013(10) 0.0025(10)
C2 0.0160(12) 0.0095(11) 0.0155(12) -0.0033(9) 0.0035(9) -0.0012(9)
C3 0.0230(13) 0.0162(13) 0.0193(13) 0.0000(10) 0.0099(11) -0.0009(10)
C4 0.0158(13) 0.0206(13) 0.0221(14) -0.0019(10) 0.0063(10) -0.0006(10)
C5 0.0286(14) 0.0149(12) 0.0116(12) 0.0042(10) 0.0022(10) 0.0001(10)
C6 0.0193(13) 0.0125(12) 0.0125(12) 0.0033(9) 0.0033(10) 0.0004(9)
C7 0.0185(13) 0.0195(13) 0.0225(14) -0.0010(10) 0.0046(11) 0.0061(10)
C8 0.0137(12) 0.0203(13) 0.0197(13) 0.0002(10) -0.0012(10) 0.0017(10)
C9 0.0175(12) 0.0130(12) 0.0145(12) 0.0016(9) 0.0030(9) 0.0003(10)
C10 0.0161(12) 0.0175(12) 0.0157(12) 0.0029(10) 0.0055(10) 0.0055(10)
C11 0.0117(12) 0.0201(13) 0.0154(12) 0.0035(10) 0.0018(9) 0.0007(9)
C12 0.0251(14) 0.0146(12) 0.0163(13) 0.0023(10) 0.0010(10) 0.0049(10)
C13 0.0162(12) 0.0138(12) 0.0115(11) -0.0017(9) -0.0004(9) -0.0020(9)
C14 0.0146(12) 0.0220(13) 0.0153(12) 0.0026(10) -0.0014(10) -0.0065(10)
C15 0.0135(12) 0.0266(14) 0.0156(12) 0.0002(10) 0.0022(10) -0.0021(10)
C16 0.0324(17) 0.0383(18) 0.0327(17) -0.0064(14) 0.0039(13) -0.0082(14)
C17 0.0347(17) 0.0170(13) 0.0213(14) -0.0014(11) 0.0084(12) 0.0027(12)
O1 0.227(6) 0.107(4) 0.100(3) 0.042(3) 0.109(4) 0.073(4)

_geom_special_details            
;
 All esds (except the esd in the dihedral angle between two l.s. planes)
 are estimated using the full covariance matrix.  The cell esds are taken
 into account individually in the estimation of esds in distances, angles
 and torsion angles; correlations between esds in cell parameters are only
 used when they are defined by crystal symmetry.  An approximate (isotropic)
 treatment of cell esds is used for estimating esds involving l.s. planes.
;
loop_
_geom_bond_atom_site_label_1
_geom_bond_atom_site_label_2
_geom_bond_distance
_geom_bond_site_symmetry_2
_geom_bond_publ_flag
P1 F1 1.6035(17) . ?
P1 F2 1.6160(16) . ?
P1 F3 1.5983(17) . ?
P1 F4 1.6060(16) . ?
P1 F5 1.5931(18) . ?
P1 F6 1.6000(16) . ?
P2 F7 1.6001(19) . ?
P2 F8 1.5936(19) . ?
P2 F9 1.6090(17) . ?
P2 F10 1.596(2) . ?
P2 F11 1.6059(17) . ?
P2 F12 1.5970(18) . ?
N1 C1 1.468(3) . ?
N1 C2 1.329(3) . ?
N1 C3 1.381(3) . ?
N2 C2 1.323(3) . ?
N2 C4 1.378(3) . ?
N2 C5 1.483(3) . ?
N3 C12 1.475(3) . ?
N3 C13 1.322(3) . ?
N3 C15 1.386(3) . ?
N4 C1 1.463(3) 3_666 ?
N4 C13 1.344(3) . ?
N4 C14 1.373(3) . ?
N5 C17 1.137(4) . ?
C3 C4 1.348(4) . ?
C5 C6 1.507(3) . ?
C6 C7 1.390(4) . ?
C6 C11 1.397(3) . ?
C7 C8 1.392(4) . ?
C8 C9 1.391(4) . ?
C9 C10 1.393(3) . ?
C9 C12 1.506(3) . ?
C10 C11 1.387(4) . ?
C14 C15 1.345(4) . ?
C16 C17 1.462(4) . ?

loop_
_geom_angle_atom_site_label_1
_geom_angle_atom_site_label_2
_geom_angle_atom_site_label_3
_geom_angle
_geom_angle_site_symmetry_1
_geom_angle_site_symmetry_3
_geom_angle_publ_flag
F1 P1 F2 90.20(9) . . ?
F1 P1 F4 90.61(9) . . ?
F3 P1 F1 179.10(11) . . ?
F3 P1 F2 89.82(9) . . ?
F3 P1 F4 89.36(9) . . ?
F3 P1 F6 89.85(10) . . ?
F4 P1 F2 179.19(9) . . ?
F5 P1 F1 89.50(10) . . ?
F5 P1 F2 90.05(9) . . ?
F5 P1 F3 91.40(11) . . ?
F5 P1 F4 89.98(9) . . ?
F5 P1 F6 178.74(11) . . ?
F6 P1 F1 89.25(9) . . ?
F6 P1 F2 89.76(9) . . ?
F6 P1 F4 90.23(9) . . ?
F7 P2 F9 89.39(10) . . ?
F7 P2 F11 89.11(9) . . ?
F8 P2 F7 90.49(12) . . ?
F8 P2 F9 90.08(10) . . ?
F8 P2 F10 90.76(13) . . ?
F8 P2 F11 179.47(11) . . ?
F8 P2 F12 90.11(11) . . ?
F10 P2 F7 178.73(12) . . ?
F10 P2 F9 90.36(10) . . ?
F10 P2 F11 89.65(11) . . ?
F10 P2 F12 90.65(10) . . ?
F11 P2 F9 89.57(10) . . ?
F12 P2 F7 89.60(10) . . ?
F12 P2 F9 178.97(11) . . ?
F12 P2 F11 90.23(10) . . ?
C2 N1 C1 125.3(2) . . ?
C2 N1 C3 108.9(2) . . ?
C3 N1 C1 125.8(2) . . ?
C2 N2 C4 108.8(2) . . ?
C2 N2 C5 125.4(2) . . ?
C4 N2 C5 125.7(2) . . ?
C13 N3 C12 125.8(2) . . ?
C13 N3 C15 109.2(2) . . ?
C15 N3 C12 124.9(2) . . ?
C13 N4 C1 125.0(2) . 3_666 ?
C13 N4 C14 108.9(2) . . ?
C14 N4 C1 126.1(2) . 3_666 ?
N4 C1 N1 111.73(19) 3_666 . ?
N2 C2 N1 108.4(2) . . ?
C4 C3 N1 106.7(2) . . ?
C3 C4 N2 107.2(2) . . ?
N2 C5 C6 112.0(2) . . ?
C7 C6 C5 120.9(2) . . ?
C7 C6 C11 118.6(2) . . ?
C11 C6 C5 120.5(2) . . ?
C6 C7 C8 120.5(2) . . ?
C9 C8 C7 120.7(2) . . ?
C8 C9 C10 119.0(2) . . ?
C8 C9 C12 119.9(2) . . ?
C10 C9 C12 121.1(2) . . ?
C11 C10 C9 120.2(2) . . ?
C10 C11 C6 121.0(2) . . ?
N3 C12 C9 112.7(2) . . ?
N3 C13 N4 107.8(2) . . ?
C15 C14 N4 107.3(2) . . ?
C14 C15 N3 106.8(2) . . ?
N5 C17 C16 179.8(4) . . ?

_iucr_refine_instructions_details 
;
TITL CF solution in P21/c
    h17110501.res
    created by SHELXL-2018/3 at 08:59:51 on 18-Jan-2019
CELL 0.71073 9.7103 15.3667 16.6342 90 106.6597 90
ZERR 4 0.0014 0.0021 0.0024 0 0.0021 0
LATT 1
SYMM -X,0.5+Y,0.5-Z
SFAC C H N F P O
UNIT 68 84 20 48 8 4

L.S. 10
PLAN  10
SIZE 0.11 0.1 0.12
BOND
fmap 2
acta
OMIT -2 50.02
REM <olex2.extras>
REM <HklSrc "%.\\h17110501.hkl">
REM </olex2.extras>

WGHT    0.099900    1.749200
FVAR       0.12268
P1    5    0.686534    0.507959    0.193199    11.00000    0.01885    0.01523 =
         0.01606   -0.00069    0.00617   -0.00087
P2    5    0.845592    0.755787    0.499411    11.00000    0.01541    0.04133 =
         0.01357    0.00169    0.00338    0.00563
N1    3    0.498348    0.258717    0.316434    11.00000    0.01976    0.01244 =
         0.01052   -0.00164    0.00243    0.00247
N2    3    0.612515    0.220132    0.442225    11.00000    0.01759    0.01349 =
         0.01178   -0.00009    0.00192    0.00107
N3    3    0.810842    0.529563    0.770040    11.00000    0.01631    0.01462 =
         0.01041   -0.00056    0.00058   -0.00023
N4    3    0.712017    0.656314    0.754331    11.00000    0.01675    0.01423 =
         0.01021   -0.00045    0.00059   -0.00135
N5    3    0.506176    0.564827    0.594194    11.00000    0.03400    0.02189 =
         0.02752   -0.00447    0.00550    0.00342
F1    4    0.813926    0.463494    0.164223    11.00000    0.02000    0.02910 =
         0.04079   -0.00266    0.00932    0.00470
F2    4    0.596672    0.418010    0.175493    11.00000    0.02971    0.01662 =
         0.02796   -0.00406    0.01283   -0.00402
F3    4    0.558431    0.552791    0.220597    11.00000    0.03722    0.02404 =
         0.05824   -0.01297    0.03224   -0.00451
F4    4    0.774002    0.597989    0.211178    11.00000    0.02836    0.02140 =
         0.03050   -0.00347    0.00629   -0.00831
F5    4    0.762123    0.477562    0.287071    11.00000    0.06063    0.03309 =
         0.01915    0.00414   -0.00011   -0.00764
F6    4    0.613086    0.537217    0.098234    11.00000    0.03035    0.02402 =
         0.02286    0.00443   -0.00012    0.00194
F7    4    0.724417    0.696092    0.519380    11.00000    0.01728    0.04374 =
         0.03632   -0.00561    0.00216   -0.00527
F8    4    0.831844    0.702777    0.415127    11.00000    0.05537    0.07005 =
         0.02278   -0.00974    0.00694    0.02584
F9    4    0.722486    0.821856    0.448964    11.00000    0.03122    0.05055 =
         0.02219    0.00489    0.00289    0.01748
F10   4    0.966195    0.816740    0.481114    11.00000    0.03424    0.06032 =
         0.05052    0.02607    0.02532    0.00796
F11   4    0.857859    0.809173    0.584171    11.00000    0.03867    0.03566 =
         0.01647   -0.00156    0.00583   -0.00628
F12   4    0.965697    0.689325    0.550102    11.00000    0.01650    0.04389 =
         0.03671    0.00956    0.00170    0.00423
C1    1    0.381478    0.271184    0.238695    11.00000    0.02585    0.01406 =
         0.01333   -0.00410   -0.00132    0.00251
AFIX  23
H1A   2    0.422132    0.282312    0.192793    11.00000   -1.20000
H1B   2    0.324878    0.218291    0.225911    11.00000   -1.20000
AFIX   0
C2    1    0.484221    0.223226    0.386491    11.00000    0.01599    0.00949 =
         0.01554   -0.00326    0.00349   -0.00124
AFIX  43
H2    2    0.398690    0.203849    0.394924    11.00000   -1.20000
AFIX   0
C3    1    0.641380    0.278350    0.327701    11.00000    0.02295    0.01625 =
         0.01926   -0.00003    0.00992   -0.00091
AFIX  43
H3    2    0.680950    0.303457    0.288518    11.00000   -1.20000
AFIX   0
C4    1    0.712537    0.254049    0.406544    11.00000    0.01577    0.02059 =
         0.02206   -0.00185    0.00629   -0.00062
AFIX  43
H4    2    0.810807    0.259218    0.432081    11.00000   -1.20000
AFIX   0
C5    1    0.643617    0.183688    0.528110    11.00000    0.02863    0.01490 =
         0.01159    0.00419    0.00215    0.00011
AFIX  23
H5A   2    0.715269    0.138150    0.535104    11.00000   -1.20000
H5B   2    0.556809    0.157743    0.535243    11.00000   -1.20000
AFIX   0
C6    1    0.697594    0.252153    0.594548    11.00000    0.01934    0.01248 =
         0.01255    0.00327    0.00330    0.00037
C7    1    0.840574    0.253577    0.642603    11.00000    0.01846    0.01953 =
         0.02252   -0.00097    0.00457    0.00614
AFIX  43
H7    2    0.904733    0.212964    0.632586    11.00000   -1.20000
AFIX   0
C8    1    0.888446    0.315380    0.705639    11.00000    0.01366    0.02028 =
         0.01972    0.00018   -0.00121    0.00173
AFIX  43
H8    2    0.984762    0.316340    0.736710    11.00000   -1.20000
AFIX   0
C9    1    0.793686    0.375719    0.722630    11.00000    0.01750    0.01298 =
         0.01454    0.00161    0.00303    0.00026
C10   1    0.650860    0.375522    0.673597    11.00000    0.01615    0.01753 =
         0.01571    0.00287    0.00548    0.00551
AFIX  43
H10   2    0.586799    0.416230    0.683566    11.00000   -1.20000
AFIX   0
C11   1    0.603930    0.314762    0.609935    11.00000    0.01173    0.02009 =
         0.01543    0.00349    0.00179    0.00075
AFIX  43
H11   2    0.508701    0.315717    0.577006    11.00000   -1.20000
AFIX   0
C12   1    0.845320    0.438139    0.794838    11.00000    0.02511    0.01462 =
         0.01629    0.00228    0.00101    0.00493
AFIX  23
H12A  2    0.801514    0.422894    0.838516    11.00000   -1.20000
H12B  2    0.948603    0.432207    0.817960    11.00000   -1.20000
AFIX   0
C13   1    0.709997    0.576981    0.788016    11.00000    0.01616    0.01382 =
         0.01147   -0.00170   -0.00042   -0.00196
AFIX  43
H13   2    0.648614    0.558719    0.818520    11.00000   -1.20000
AFIX   0
C14   1    0.816817    0.658026    0.713729    11.00000    0.01464    0.02195 =
         0.01534    0.00256   -0.00137   -0.00654
AFIX  43
H14   2    0.840488    0.705092    0.685131    11.00000   -1.20000
AFIX   0
C15   1    0.878851    0.578955    0.723026    11.00000    0.01347    0.02655 =
         0.01562    0.00025    0.00219   -0.00206
AFIX  43
H15   2    0.953118    0.560909    0.701946    11.00000   -1.20000
AFIX   0

C16   1    0.248464    0.518848    0.508399    11.00000    0.03238    0.03827 =
         0.03271   -0.00643    0.00386   -0.00823
AFIX 137
H16A  2    0.198732    0.494702    0.545460    11.00000   -1.50000
H16B  2    0.254272    0.476041    0.467462    11.00000   -1.50000
H16C  2    0.197189    0.568863    0.480490    11.00000   -1.50000
AFIX   0
C17   1    0.393400    0.544633    0.556793    11.00000    0.03473    0.01699 =
         0.02127   -0.00139    0.00844    0.00275

AFIX   6
O1    6    0.839496    0.496173    0.982202    11.00000    0.22739    0.10683 =
         0.09996    0.04236    0.10869    0.07330
H1C   2    0.900505    0.458021    1.006669    11.00000   -1.50000
H1D   2    0.794574    0.508748    1.017653    11.00000   -1.50000
AFIX   0
HKLF 4


REM  CF solution in P21/c
REM wR2 = 0.1534, GooF = S = 1.084, Restrained GooF = 1.084 for all data
REM R1 = 0.0423 for 3649 Fo > 4sig(Fo) and 0.0500 for all 4167 data
REM 338 parameters refined using 0 restraints

END  
     
WGHT      0.0999      1.7492 

REM Highest difference peak  0.413,  deepest hole -0.836,  1-sigma level  0.101
Q1    1   0.7223  0.7440  0.4896  11.00000  0.05    0.41
Q2    1   0.7637  0.6937  0.4113  11.00000  0.05    0.39
Q3    1   0.6800  0.4847  0.9388  11.00000  0.05    0.36
Q4    1   0.6383  0.2010  0.4837  11.00000  0.05    0.36
Q5    1   0.8502  0.7597  0.4198  11.00000  0.05    0.36
Q6    1   0.4906  0.5508  0.1693  11.00000  0.05    0.35
Q7    1   0.4896  0.2243  0.3331  11.00000  0.05    0.35
Q8    1   0.9200  0.8672  0.4737  11.00000  0.05    0.35
Q9    1   0.6715  0.4967  0.2926  11.00000  0.05    0.34
Q10   1   0.5925  0.5221  0.2000  11.00000  0.05    0.32

  REM The information below was added by Olex2.
  REM
  REM R1 = 0.0423 for 3649 Fo > 4sig(Fo) and 0.0500 for all 13711 data
  REM n/a parameters refined using n/a restraints
  REM Highest difference peak 0.41, deepest hole -0.84
  REM Mean Shift 0, Max Shift 0.000.

  REM +++ Tabular Listing of Refinement Information +++
  REM R1_all = 0.0500
  REM R1_gt = 0.0423
  REM wR_ref = 0.1534
  REM GOOF = 1.084
  REM Shift_max = 0.000
  REM Shift_mean = 0
  REM Reflections_all = 13711
  REM Reflections_gt = 3649
  REM Parameters = n/a
  REM Hole = -0.84
  REM Peak = 0.41
  REM Flack = n/a

  
;
_olex2_submission_special_instructions 'No special instructions were received'
####################################################################### 
# 
# This file contains crystal structure data downloaded from the 
# Cambridge Structural Database (CSD) hosted by the Cambridge 
# Crystallographic Data Centre (CCDC).
# 
# Full information about CCDC data access policies and citation 
# guidelines are available at http://www.ccdc.cam.ac.uk/access/V1 
# 
# Audit and citation data items may have been added by the CCDC. 
# Please retain this information to preserve the provenance of 
# this file and to allow appropriate attribution of the data. 
# 
#######################################################################

data_mo_h18092504_0m_a
_audit_block_doi                 10.5517/ccdc.csd.cc2nv7sk
_database_code_depnum_ccdc_archive 'CCDC 2468089'
loop_
_audit_author_name
_audit_author_address
'kai hua'
;tsinghua
China
;
_audit_update_record             
;
2025-06-28 deposited with the CCDC.	2025-09-24 downloaded from the CCDC.
;
_audit_creation_date             2018-10-03
_audit_creation_method           
;
Olex2 1.2
(compiled 2018.05.29 svn.r3508 for OlexSys, GUI svn.r5506)
;
_shelx_SHELXL_version_number     2018/3
_chemical_name_common            ?
_chemical_name_systematic        ?
_chemical_formula_moiety         
'C30 H32 N8, 2(C10 H6 O6 S2), 2(C2 H4 N), 9(H2 O)'
_chemical_formula_sum            'C54 H70 N10 O21 S4'
_chemical_formula_weight         1323.4
_chemical_melting_point          ?
loop_
_atom_type_symbol
_atom_type_description
_atom_type_scat_dispersion_real
_atom_type_scat_dispersion_imag
_atom_type_scat_source
C C 0.0033 0.0016 'International Tables Vol C Tables 4.2.6.8 and 6.1.1.4'
H H 0.0000 0.0000 'International Tables Vol C Tables 4.2.6.8 and 6.1.1.4'
N N 0.0061 0.0033 'International Tables Vol C Tables 4.2.6.8 and 6.1.1.4'
O O 0.0106 0.0060 'International Tables Vol C Tables 4.2.6.8 and 6.1.1.4'
S S 0.1246 0.1234 'International Tables Vol C Tables 4.2.6.8 and 6.1.1.4'

_shelx_space_group_comment       
;
The symmetry employed for this shelxl refinement is uniquely defined
by the following loop, which should always be used as a source of
symmetry information in preference to the above space-group names.
They are only intended as comments.
;
_space_group_crystal_system      triclinic
_space_group_IT_number           2
_space_group_name_H-M_alt        'P -1'
_space_group_name_Hall           '-P 1'
loop_
_space_group_symop_operation_xyz
'x, y, z'
'-x, -y, -z'

_cell_length_a                   9.9900(12)
_cell_length_b                   11.5725(14)
_cell_length_c                   13.5773(17)
_cell_angle_alpha                106.084(4)
_cell_angle_beta                 93.193(4)
_cell_angle_gamma                91.577(4)
_cell_volume                     1504.4(3)
_cell_formula_units_Z            1
_cell_measurement_reflns_used    7265
_cell_measurement_temperature    153(2)
_cell_measurement_theta_max      25.40
_cell_measurement_theta_min      2.49
_shelx_estimated_absorpt_T_max   0.993
_shelx_estimated_absorpt_T_min   0.988
_exptl_absorpt_coefficient_mu    0.244
_exptl_absorpt_correction_T_max  0.7452
_exptl_absorpt_correction_T_min  0.4028
_exptl_absorpt_correction_type   ??multi-scan'
_exptl_absorpt_process_details   
;
SADABS-2016/2 (Bruker,2016/2) was used for absorption correction.
wR2(int) was 0.1499 before and 0.0928 after correction.
The Ratio of minimum to maximum transmission is 0.5405.
The \l/2 correction factor is Not present.
;
_exptl_absorpt_special_details   ?
_exptl_crystal_colour            colorless
_exptl_crystal_density_diffrn    1.461
_exptl_crystal_density_meas      ?
_exptl_crystal_density_method    ?
_exptl_crystal_description       bulk
_exptl_crystal_F_000             704
_exptl_crystal_size_max          0.21
_exptl_crystal_size_mid          0.20
_exptl_crystal_size_min          0.15
_exptl_transmission_factor_max   ?
_exptl_transmission_factor_min   ?
_diffrn_reflns_av_R_equivalents  0.0660
_diffrn_reflns_av_unetI/netI     0.0737
_diffrn_reflns_Laue_measured_fraction_full 0.998
_diffrn_reflns_Laue_measured_fraction_max 0.997
_diffrn_reflns_limit_h_max       11
_diffrn_reflns_limit_h_min       -12
_diffrn_reflns_limit_k_max       12
_diffrn_reflns_limit_k_min       -13
_diffrn_reflns_limit_l_max       16
_diffrn_reflns_limit_l_min       -16
_diffrn_reflns_number            16014
_diffrn_reflns_point_group_measured_fraction_full 0.998
_diffrn_reflns_point_group_measured_fraction_max 0.997
_diffrn_reflns_theta_full        25.242
_diffrn_reflns_theta_max         25.401
_diffrn_reflns_theta_min         2.491
_diffrn_ambient_temperature      153.04
_diffrn_detector_area_resol_mean ?
_diffrn_measured_fraction_theta_full 0.998
_diffrn_measured_fraction_theta_max 0.997
_diffrn_measurement_device_type  'Bruker APEX-II CCD'
_diffrn_measurement_method       '\f and \w scans'
_diffrn_radiation_type           MoK\a
_diffrn_radiation_wavelength     0.71073
_diffrn_source                   ?
_diffrn_standards_number         0
_reflns_Friedel_coverage         0.000
_reflns_Friedel_fraction_full    .
_reflns_Friedel_fraction_max     .
_reflns_number_gt                4290
_reflns_number_total             5515
_reflns_special_details          
;
 Reflections were merged by SHELXL according to the crystal
 class for the calculation of statistics and refinement.
 
 _reflns_Friedel_fraction is defined as the number of unique
 Friedel pairs measured divided by the number that would be
 possible theoretically, ignoring centric projections and
 systematic absences.
;
_reflns_threshold_expression     'I > 2\s(I)'
_computing_cell_refinement       'SAINT V8.38A (?, 2016)'
_computing_data_collection       ?
_computing_data_reduction        'SAINT V8.38A (?, 2016)'
_computing_molecular_graphics    'Olex2 (Dolomanov et al., 2009)'
_computing_publication_material  'Olex2 (Dolomanov et al., 2009)'
_computing_structure_refinement  'ShelXL (Sheldrick, 2015)'
_computing_structure_solution    'SHELXT 2014/5 (Sheldrick, 2014)'
_refine_diff_density_max         0.640
_refine_diff_density_min         -1.037
_refine_diff_density_rms         0.085
_refine_ls_extinction_coef       0.012(3)
_refine_ls_extinction_expression Fc^*^=kFc[1+0.001xFc^2^\l^3^/sin(2\q)]^-1/4^
_refine_ls_extinction_method     'SHELXL-2018/3 (Sheldrick 2018)'
_refine_ls_goodness_of_fit_ref   1.032
_refine_ls_hydrogen_treatment    constr
_refine_ls_matrix_type           full
_refine_ls_number_parameters     451
_refine_ls_number_reflns         5515
_refine_ls_number_restraints     108
_refine_ls_R_factor_all          0.0868
_refine_ls_R_factor_gt           0.0685
_refine_ls_restrained_S_all      1.527
_refine_ls_shift/su_max          0.000
_refine_ls_shift/su_mean         0.000
_refine_ls_structure_factor_coef Fsqd
_refine_ls_weighting_details     
'w=1/[\s^2^(Fo^2^)+(0.0959P)^2^+2.0058P] where P=(Fo^2^+2Fc^2^)/3'
_refine_ls_weighting_scheme      calc
_refine_ls_wR_factor_gt          0.1772
_refine_ls_wR_factor_ref         0.1944
_refine_special_details          ?
_olex2_refinement_description    
;
1. Fixed Uiso
 At 1.2 times of:
  All C(H) groups, {H8BA,H8BB} of O8B, {H8AA,H8AB} of O8A, All C(H,H) groups
 At 1.5 times of:
  All C(H,H,H) groups, {H11A,H11B} of O11, {H9C,H9D} of O9, {H10A,H10B} of
  O10W, {H10C,H10D} of O10B
2. Restrained distances
 N1B-C1B = N1A-C1A
 1.16 with sigma of 0.005
 C2B-C1B = C2A-C1A
 1.47 with sigma of 0.005
 H6-H8AB
 2.1 with sigma of 0.005
 N1B-N2
 3 with sigma of 0.02
 N1B-N3
 3 with sigma of 0.02
 H10D-H10C
 3 with sigma of 0.02
 H10D-O10B
 0.87 with sigma of 0.02
 O10B-H10C
 0.87 with sigma of 0.02
 N1A-C2A = N1B-C2B
 2.63 with sigma of 0.005
3. Uiso/Uaniso restraints and constraints
N1B \\sim C1B \\sim C2B \\sim N1A \\sim C1A \\sim C2A: within 3.8A with sigma
of 0.01 and sigma for terminal atoms of 0.02
Uanis(C2A) \\sim Ueq: with sigma of 0.001 and sigma for terminal atoms of 0.002
Uanis(O8A) = Uanis(O8B)
4. Others
 Fixed Sof: O8B(0.5) H8BA(0.5) H8BB(0.5) O10B(0.5) H10C(0.5) H10D(0.5)
 N1B(0.5) C1B(0.5) H1BA(0.5) C2B(0.5) H2BA(0.5) H2BB(0.5) H2BC(0.5) O8A(0.5)
 H8AA(0.5) H8AB(0.5) N1A(0.5) C1A(0.5) H1AA(0.5) C2A(0.5) H2AA(0.5) H2AB(0.5)
 H2AC(0.5)
5.a Riding coordinates:
 O8B(H8BA,H8BB), O8A(H8AA,H8AB)
5.b Free rotating group:
 O11(H11A,H11B), O9(H9C,H9D), O10W(H10A,H10B), O10B(H10C,H10D)
5.c Secondary CH2 refined with riding coordinates:
 C1(H1A,H1B), C5(H5A,H5B), C9(H9A,H9B)
5.d Aromatic/amide H refined with riding coordinates:
 C2(H2), C3(H3), C4(H4), C6(H6), C7(H7), C8(H8), C11(H11), C12(H12), C14(H14),
 C15(H15), C17(H17), C18(H18), C19(H19), C21(H21), C22(H22), C23(H23),
 C1B(H1BA), C1A(H1AA)
5.e Idealised Me refined as rotating group:
 C2B(H2BA,H2BB,H2BC), C2A(H2AA,H2AB,H2AC)
;
_atom_sites_solution_hydrogens   mixed
_atom_sites_solution_primary     ?
_atom_sites_solution_secondary   ?
loop_
_atom_site_label
_atom_site_type_symbol
_atom_site_fract_x
_atom_site_fract_y
_atom_site_fract_z
_atom_site_U_iso_or_equiv
_atom_site_adp_type
_atom_site_occupancy
_atom_site_site_symmetry_order
_atom_site_calc_flag
_atom_site_refinement_flags_posn
_atom_site_refinement_flags_adp
_atom_site_refinement_flags_occupancy
_atom_site_disorder_assembly
_atom_site_disorder_group
O11 O 1.0475(3) 0.8462(3) 0.6198(2) 0.0486(7) Uani 1 1 d . . . . .
H11A H 1.088323 0.798263 0.649686 0.073 Uiso 1 1 d G . . . .
H11B H 1.111895 0.883523 0.598667 0.073 Uiso 1 1 d G . . . .
O9 O 0.7449(3) 0.0592(2) 0.4564(2) 0.0421(7) Uani 1 1 d . . . . .
H9C H 0.704994 0.019680 0.397641 0.063 Uiso 1 1 d G . . . .
H9D H 0.767148 0.003743 0.485650 0.063 Uiso 1 1 d G . . . .
O10W O 0.7933(3) 0.9045(3) 0.5694(2) 0.0445(7) Uani 1 1 d . . . . .
H10A H 0.749684 0.926137 0.624825 0.067 Uiso 1 1 d G . . . .
H10B H 0.872716 0.888872 0.590775 0.067 Uiso 1 1 d G . . . .
N1 N 0.9772(3) 0.1442(2) 0.7504(2) 0.0288(6) Uani 1 1 d . . . . .
N2 N 0.9231(3) 0.2532(2) 0.6505(2) 0.0311(7) Uani 1 1 d D . . . .
N3 N 0.7921(3) 0.4267(2) 0.6543(2) 0.0300(7) Uani 1 1 d D . . . .
N4 N 0.7778(3) 0.6144(2) 0.7296(2) 0.0277(6) Uani 1 1 d . . . . .
C1 C 0.9655(4) 0.0639(3) 0.8170(3) 0.0330(8) Uani 1 1 d . . . . .
H1A H 1.010764 -0.011444 0.786333 0.040 Uiso 1 1 calc R . . . .
H1B H 0.869452 0.042767 0.820246 0.040 Uiso 1 1 calc R . . . .
C2 C 0.8749(4) 0.1865(3) 0.7076(3) 0.0303(8) Uani 1 1 d . . . . .
H2 H 0.782716 0.171953 0.716029 0.036 Uiso 1 1 calc R . . . .
C3 C 1.0942(4) 0.1840(3) 0.7194(3) 0.0377(9) Uani 1 1 d . . . . .
H3 H 1.182728 0.166428 0.738319 0.045 Uiso 1 1 calc R . . . .
C4 C 1.0602(4) 0.2520(3) 0.6573(3) 0.0387(9) Uani 1 1 d . . . . .
H4 H 1.120058 0.292003 0.624311 0.046 Uiso 1 1 calc R . . . .
C5 C 0.8417(4) 0.3146(3) 0.5901(3) 0.0377(9) Uani 1 1 d . . . . .
H5A H 0.764493 0.260809 0.554646 0.045 Uiso 1 1 calc R . . . .
H5B H 0.896020 0.332805 0.536950 0.045 Uiso 1 1 calc R . . . .
C6 C 0.6832(4) 0.4369(3) 0.7119(3) 0.0381(9) Uani 1 1 d . . . . .
H6 H 0.624841 0.372972 0.717158 0.046 Uiso 1 1 calc DR . . . .
C7 C 0.6739(4) 0.5546(3) 0.7599(3) 0.0381(9) Uani 1 1 d . . . . .
H7 H 0.608274 0.589628 0.805785 0.046 Uiso 1 1 calc R . . . .
C8 C 0.8479(4) 0.5356(3) 0.6658(2) 0.0288(7) Uani 1 1 d . . . . .
H8 H 0.924893 0.553482 0.633725 0.035 Uiso 1 1 calc R . . . .
C9 C 0.8091(4) 0.7459(3) 0.7638(3) 0.0327(8) Uani 1 1 d . . . . .
H9A H 0.726132 0.788682 0.756946 0.039 Uiso 1 1 calc R . . . .
H9B H 0.874322 0.766844 0.718503 0.039 Uiso 1 1 calc R . . . .
C10 C 0.8664(3) 0.7878(3) 0.8735(2) 0.0280(7) Uani 1 1 d . . . . .
C11 C 1.0012(4) 0.7802(4) 0.8975(3) 0.0452(10) Uani 1 1 d . . . . .
H11 H 1.058242 0.743492 0.845062 0.054 Uiso 1 1 calc R . . . .
C12 C 1.0535(4) 0.8260(4) 0.9977(3) 0.0453(10) Uani 1 1 d . . . . .
H12 H 1.146512 0.819933 1.013413 0.054 Uiso 1 1 calc R . . . .
C13 C 0.9737(3) 0.8801(3) 1.0751(2) 0.0286(7) Uani 1 1 d . . . . .
C14 C 0.8407(4) 0.8879(4) 1.0509(3) 0.0500(12) Uani 1 1 d . . . . .
H14 H 0.784216 0.926256 1.103137 0.060 Uiso 1 1 calc R . . . .
C15 C 0.7867(4) 0.8408(4) 0.9511(3) 0.0469(11) Uani 1 1 d . . . . .
H15 H 0.693308 0.845343 0.936075 0.056 Uiso 1 1 calc R . . . .
S1 S 0.77507(9) 0.44484(8) 0.35495(6) 0.0328(3) Uani 1 1 d . . . A 4
O1 O 0.8272(3) 0.3272(3) 0.3094(2) 0.0513(8) Uani 1 1 d . . . A 4
O2 O 0.8681(2) 0.5207(3) 0.43408(19) 0.0415(7) Uani 1 1 d . . . A 4
O3 O 0.7300(3) 0.5021(3) 0.2782(2) 0.0477(7) Uani 1 1 d . . . A 4
C16 C 0.6310(3) 0.4171(3) 0.4175(3) 0.0293(8) Uani 1 1 d . . . A 4
C17 C 0.5918(4) 0.3002(3) 0.4085(3) 0.0313(8) Uani 1 1 d . . . A 4
H17 H 0.640436 0.236546 0.368325 0.038 Uiso 1 1 calc R . . A 4
C18 C 0.4811(4) 0.2736(3) 0.4579(3) 0.0350(8) Uani 1 1 d . . . A 4
H18 H 0.456826 0.191978 0.452408 0.042 Uiso 1 1 calc R . . A 4
C19 C 0.4070(4) 0.3629(3) 0.5141(3) 0.0333(8) Uani 1 1 d . . . A 4
H19 H 0.331491 0.342914 0.546716 0.040 Uiso 1 1 calc R . . A 4
C20 C 0.5575(3) 0.5146(3) 0.4760(2) 0.0275(7) Uani 1 1 d . . . A 4
S2 S 0.52818(8) 0.07186(8) 0.77283(6) 0.0292(3) Uani 1 1 d . . . B 4
O4 O 0.5725(3) 0.1876(2) 0.76061(19) 0.0390(6) Uani 1 1 d . . . B 4
O5 O 0.3903(2) 0.0379(3) 0.73401(18) 0.0397(7) Uani 1 1 d . . . B 4
O6 O 0.6214(3) -0.0212(2) 0.73392(18) 0.0376(6) Uani 1 1 d . . . B 4
C21 C 0.5618(3) 0.1208(3) 1.1189(2) 0.0276(7) Uani 1 1 d . . . B 4
H21 H 0.575028 0.131681 1.190804 0.033 Uiso 1 1 calc R . . B 4
C22 C 0.5951(3) 0.2127(3) 1.0792(3) 0.0299(8) Uani 1 1 d . . . B 4
H22 H 0.628804 0.287614 1.123828 0.036 Uiso 1 1 calc R . . B 4
C23 C 0.5802(3) 0.1977(3) 0.9726(3) 0.0292(7) Uani 1 1 d . . . B 4
H23 H 0.603364 0.262684 0.945762 0.035 Uiso 1 1 calc R . . B 4
C24 C 0.5324(3) 0.0899(3) 0.9073(2) 0.0265(7) Uani 1 1 d . . . B 4
C25 C 0.4926(3) -0.0082(3) 0.9457(2) 0.0239(7) Uani 1 1 d . . . B 4
O8B O 0.3659(13) 0.3465(10) 0.8303(9) 0.095(3) Uani 0.5 1 d . . P C -2
H8BA H 0.350480 0.390691 0.788919 0.114 Uiso 0.5 1 d R . P C -2
H8BB H 0.424430 0.296231 0.800639 0.114 Uiso 0.5 1 d R . P C -2
O10B O 0.5704(16) 0.5096(10) 0.9568(7) 0.121(4) Uani 0.5 1 d D . P D -2
H10C H 0.559721 0.526916 1.022350 0.182 Uiso 0.5 1 d DG . P D -2
H10D H 0.626490 0.452221 0.940142 0.182 Uiso 0.5 1 d DG . P D -2
N1B N 0.9237(15) 0.4274(13) 0.8516(8) 0.126(4) Uani 0.5 1 d D U P E -2
C1B C 0.8707(16) 0.4499(14) 0.9288(9) 0.126(4) Uani 0.5 1 d D U P E -2
H1BA H 0.807981 0.383137 0.914275 0.152 Uiso 0.5 1 calc R . P E -2
C2B C 0.8364(18) 0.5135(16) 1.0341(9) 0.131(4) Uani 0.5 1 d D U P E -2
H2BA H 0.759274 0.563108 1.030710 0.197 Uiso 0.5 1 calc GR . P E -2
H2BB H 0.913352 0.564971 1.070532 0.197 Uiso 0.5 1 calc GR . P E -2
H2BC H 0.813749 0.454414 1.070901 0.197 Uiso 0.5 1 calc GR . P E -2
O8A O 0.4256(10) 0.4018(10) 0.8446(7) 0.095(3) Uani 0.5 1 d . . P F -1
H8AA H 0.423146 0.457026 0.812329 0.114 Uiso 0.5 1 d R . P F -1
H8AB H 0.480766 0.347366 0.816269 0.114 Uiso 0.5 1 d DR . P F -1
N1A N 1.021(2) 0.4795(17) 0.8173(8) 0.180(5) Uani 0.5 1 d D U P G -1
C1A C 1.0210(15) 0.4688(12) 0.9010(7) 0.096(3) Uani 0.5 1 d D U P G -1
H1AA H 1.079077 0.404231 0.896709 0.115 Uiso 0.5 1 calc R . P G -1
C2A C 0.9845(14) 0.4962(13) 1.0090(7) 0.046(2) Uani 0.5 1 d D U P G -1
H2AA H 0.887448 0.505186 1.011760 0.069 Uiso 0.5 1 calc GR . P G -1
H2AB H 1.031649 0.571201 1.049391 0.069 Uiso 0.5 1 calc GR . P G -1
H2AC H 1.010427 0.430299 1.037495 0.069 Uiso 0.5 1 calc GR . P G -1

loop_
_atom_site_aniso_label
_atom_site_aniso_U_11
_atom_site_aniso_U_22
_atom_site_aniso_U_33
_atom_site_aniso_U_23
_atom_site_aniso_U_13
_atom_site_aniso_U_12
O11 0.0437(17) 0.0584(19) 0.0467(17) 0.0177(14) 0.0071(14) 0.0139(14)
O9 0.0561(18) 0.0332(14) 0.0336(14) 0.0069(11) -0.0126(12) 0.0006(12)
O10W 0.0409(16) 0.0597(18) 0.0364(15) 0.0189(14) 0.0024(12) 0.0076(13)
N1 0.0353(16) 0.0265(14) 0.0228(14) 0.0052(12) -0.0046(12) 0.0020(12)
N2 0.0399(17) 0.0264(15) 0.0240(14) 0.0023(12) -0.0019(12) 0.0052(12)
N3 0.0389(17) 0.0269(15) 0.0218(14) 0.0039(12) -0.0062(12) 0.0056(12)
N4 0.0344(16) 0.0267(14) 0.0196(13) 0.0035(11) -0.0036(11) 0.0050(12)
C1 0.043(2) 0.0274(18) 0.0269(17) 0.0066(14) -0.0034(15) 0.0010(15)
C2 0.0304(19) 0.0302(18) 0.0256(17) 0.0011(14) -0.0046(14) 0.0036(14)
C3 0.032(2) 0.043(2) 0.040(2) 0.0159(17) 0.0013(16) 0.0036(16)
C4 0.034(2) 0.042(2) 0.041(2) 0.0131(17) 0.0049(16) 0.0027(16)
C5 0.058(2) 0.0259(18) 0.0238(17) -0.0008(14) -0.0084(16) 0.0119(16)
C6 0.038(2) 0.0317(19) 0.045(2) 0.0116(17) 0.0017(17) -0.0041(15)
C7 0.038(2) 0.039(2) 0.038(2) 0.0104(17) 0.0096(16) 0.0062(16)
C8 0.0336(19) 0.0296(18) 0.0206(15) 0.0036(13) -0.0058(13) 0.0047(14)
C9 0.047(2) 0.0228(17) 0.0270(17) 0.0059(14) -0.0037(15) 0.0031(15)
C10 0.0351(19) 0.0246(16) 0.0234(16) 0.0054(13) -0.0015(14) 0.0050(14)
C11 0.035(2) 0.066(3) 0.0290(19) 0.0016(19) 0.0063(16) 0.0128(19)
C12 0.027(2) 0.071(3) 0.034(2) 0.0081(19) -0.0003(16) 0.0101(18)
C13 0.0342(19) 0.0262(17) 0.0249(16) 0.0071(14) -0.0019(14) 0.0045(14)
C14 0.040(2) 0.068(3) 0.030(2) -0.0069(19) -0.0067(17) 0.025(2)
C15 0.034(2) 0.064(3) 0.033(2) -0.0042(19) -0.0050(17) 0.0198(19)
S1 0.0363(5) 0.0386(5) 0.0251(5) 0.0107(4) 0.0020(4) 0.0111(4)
O1 0.062(2) 0.0461(16) 0.0505(17) 0.0153(14) 0.0276(15) 0.0243(14)
O2 0.0290(14) 0.0625(18) 0.0338(14) 0.0151(13) 0.0007(11) 0.0023(12)
O3 0.0599(19) 0.0556(17) 0.0335(14) 0.0223(13) -0.0025(13) 0.0112(14)
C16 0.0295(18) 0.0288(17) 0.0264(17) 0.0035(14) -0.0065(14) 0.0078(14)
C17 0.0328(19) 0.0275(17) 0.0287(17) 0.0006(14) -0.0048(14) 0.0068(14)
C18 0.032(2) 0.0238(17) 0.045(2) 0.0039(15) -0.0057(16) 0.0018(14)
C19 0.0261(18) 0.0313(18) 0.040(2) 0.0071(16) -0.0022(15) 0.0013(14)
C20 0.0287(17) 0.0265(17) 0.0234(16) 0.0019(13) -0.0078(13) 0.0056(13)
S2 0.0286(5) 0.0364(5) 0.0235(4) 0.0099(4) -0.0009(3) 0.0040(4)
O4 0.0438(16) 0.0409(15) 0.0363(14) 0.0169(12) 0.0055(12) 0.0035(12)
O5 0.0312(14) 0.0615(17) 0.0280(13) 0.0172(12) -0.0074(10) -0.0001(12)
O6 0.0423(15) 0.0436(15) 0.0265(12) 0.0072(11) 0.0069(11) 0.0133(12)
C21 0.0277(18) 0.0307(18) 0.0212(15) 0.0026(13) -0.0025(13) 0.0017(14)
C22 0.0299(18) 0.0262(17) 0.0288(17) 0.0006(14) -0.0030(14) -0.0010(13)
C23 0.0278(18) 0.0282(17) 0.0316(18) 0.0091(14) -0.0013(14) 0.0013(13)
C24 0.0231(17) 0.0294(17) 0.0252(16) 0.0048(14) -0.0006(13) 0.0051(13)
C25 0.0199(16) 0.0264(16) 0.0239(16) 0.0049(13) -0.0020(12) 0.0044(12)
O8B 0.128(9) 0.082(8) 0.074(4) 0.020(5) -0.014(5) 0.049(6)
O10B 0.189(12) 0.105(8) 0.076(6) 0.025(6) 0.052(7) 0.015(7)
N1B 0.133(8) 0.127(8) 0.098(7) -0.003(7) -0.008(7) 0.038(7)
C1B 0.141(8) 0.121(7) 0.092(7) -0.007(6) -0.034(6) 0.051(7)
C2B 0.145(9) 0.120(8) 0.113(8) 0.007(7) -0.002(7) 0.043(7)
O8A 0.128(9) 0.082(8) 0.074(4) 0.020(5) -0.014(5) 0.049(6)
N1A 0.191(9) 0.159(9) 0.160(9) 0.000(8) -0.014(8) 0.027(8)
C1A 0.131(7) 0.094(6) 0.049(5) -0.003(5) -0.020(6) 0.043(6)
C2A 0.051(3) 0.047(2) 0.042(3) 0.0144(18) 0.0017(18) 0.0043(19)

_geom_special_details            
;
 All esds (except the esd in the dihedral angle between two l.s. planes)
 are estimated using the full covariance matrix.  The cell esds are taken
 into account individually in the estimation of esds in distances, angles
 and torsion angles; correlations between esds in cell parameters are only
 used when they are defined by crystal symmetry.  An approximate (isotropic)
 treatment of cell esds is used for estimating esds involving l.s. planes.
;
loop_
_geom_bond_atom_site_label_1
_geom_bond_atom_site_label_2
_geom_bond_distance
_geom_bond_site_symmetry_2
_geom_bond_publ_flag
N1 C1 1.472(4) . ?
N1 C2 1.319(4) . ?
N1 C3 1.374(5) . ?
N2 C2 1.335(5) . ?
N2 C4 1.368(5) . ?
N2 C5 1.456(4) . ?
N3 C5 1.465(4) . ?
N3 C6 1.365(5) . ?
N3 C8 1.328(5) . ?
N4 C7 1.375(5) . ?
N4 C8 1.319(4) . ?
N4 C9 1.481(4) . ?
C1 C13 1.512(5) 2_767 ?
C3 C4 1.340(5) . ?
C6 C7 1.345(5) . ?
C9 C10 1.508(5) . ?
C10 C11 1.379(5) . ?
C10 C15 1.371(5) . ?
C11 C12 1.383(5) . ?
C12 C13 1.375(5) . ?
C13 C14 1.362(5) . ?
C14 C15 1.385(5) . ?
S1 O1 1.454(3) . ?
S1 O2 1.452(3) . ?
S1 O3 1.440(3) . ?
S1 C16 1.777(4) . ?
C16 C17 1.369(5) . ?
C16 C20 1.434(4) . ?
C17 C18 1.395(5) . ?
C18 C19 1.366(5) . ?
C19 C20 1.420(5) 2_666 ?
C20 C20 1.429(7) 2_666 ?
S2 O4 1.454(3) . ?
S2 O5 1.450(3) . ?
S2 O6 1.450(2) . ?
S2 C24 1.777(3) . ?
C21 C22 1.360(5) . ?
C21 C25 1.427(5) 2_657 ?
C22 C23 1.409(5) . ?
C23 C24 1.371(5) . ?
C24 C25 1.430(5) . ?
C25 C25 1.432(6) 2_657 ?
N1B C1B 1.168(5) . ?
C1B C2B 1.480(5) . ?
N1A C1A 1.176(5) . ?
C1A C2A 1.481(5) . ?

loop_
_geom_angle_atom_site_label_1
_geom_angle_atom_site_label_2
_geom_angle_atom_site_label_3
_geom_angle
_geom_angle_site_symmetry_1
_geom_angle_site_symmetry_3
_geom_angle_publ_flag
C2 N1 C1 124.8(3) . . ?
C2 N1 C3 108.8(3) . . ?
C3 N1 C1 126.4(3) . . ?
C2 N2 C4 108.6(3) . . ?
C2 N2 C5 125.1(3) . . ?
C4 N2 C5 126.4(3) . . ?
C6 N3 C5 126.2(3) . . ?
C8 N3 C5 124.7(3) . . ?
C8 N3 C6 109.1(3) . . ?
C7 N4 C9 126.2(3) . . ?
C8 N4 C7 109.1(3) . . ?
C8 N4 C9 124.7(3) . . ?
N1 C1 C13 112.8(3) . 2_767 ?
N1 C2 N2 108.3(3) . . ?
C4 C3 N1 107.2(3) . . ?
C3 C4 N2 107.2(3) . . ?
N2 C5 N3 111.7(3) . . ?
C7 C6 N3 107.1(3) . . ?
C6 C7 N4 106.7(3) . . ?
N4 C8 N3 108.0(3) . . ?
N4 C9 C10 112.3(3) . . ?
C11 C10 C9 120.9(3) . . ?
C15 C10 C9 120.5(3) . . ?
C15 C10 C11 118.5(3) . . ?
C10 C11 C12 120.1(3) . . ?
C13 C12 C11 121.3(3) . . ?
C12 C13 C1 120.3(3) . 2_767 ?
C14 C13 C1 121.2(3) . 2_767 ?
C14 C13 C12 118.4(3) . . ?
C13 C14 C15 120.9(4) . . ?
C10 C15 C14 120.8(4) . . ?
O1 S1 C16 105.61(17) . . ?
O2 S1 O1 112.17(18) . . ?
O2 S1 C16 106.49(15) . . ?
O3 S1 O1 111.96(17) . . ?
O3 S1 O2 113.22(18) . . ?
O3 S1 C16 106.77(17) . . ?
C17 C16 S1 118.3(3) . . ?
C17 C16 C20 120.7(3) . . ?
C20 C16 S1 121.0(3) . . ?
C16 C17 C18 120.6(3) . . ?
C19 C18 C17 121.1(3) . . ?
C19 C20 C16 122.7(3) 2_666 . ?
C20 C20 C16 117.9(4) 2_666 . ?
O4 S2 C24 106.22(16) . . ?
O5 S2 O4 112.76(16) . . ?
O5 S2 C24 106.28(15) . . ?
O6 S2 O4 112.16(16) . . ?
O6 S2 O5 113.53(16) . . ?
O6 S2 C24 105.12(14) . . ?
C22 C21 C25 121.1(3) . 2_657 ?
C21 C22 C23 120.6(3) . . ?
C24 C23 C22 120.3(3) . . ?
C23 C24 S2 118.5(3) . . ?
C23 C24 C25 121.1(3) . . ?
C25 C24 S2 120.4(2) . . ?
C21 C25 C24 123.1(3) 2_657 . ?
C21 C25 C25 118.8(4) 2_657 2_657 ?
C24 C25 C25 118.2(4) . 2_657 ?
N1B C1B C2B 160.6(16) . . ?
N1A C1A C2A 156.6(13) . . ?

_shelx_res_file                  
;
TITL mo_h18092504_0m_a.res in P-1
    mo_h18092504_0m_a.res
    created by SHELXL-2018/3 at 10:40:39 on 03-Oct-2018
CELL 0.71073 9.99 11.5725 13.5773 106.084 93.193 91.577
ZERR 1 0.0012 0.0014 0.0017 0.004 0.004 0.004
LATT 1
SFAC C H N O S
UNIT 54 70 10 22 4
DFIX 1.16 0.005 N1B C1B N1A C1A
DFIX 1.47 0.005 C2B C1B C2A C1A
DFIX 2.1 0.005 H6 H8Ab
DFIX 3 N1B N2
DFIX 3 N1B N3
DFIX 3 H10d H10c
DFIX 0.87 H10d O10B
DFIX 0.87 O10B H10c
DANG 2.63 0.005 N1A C2A N1B C2B
SIMU 0.01 0.02 3.8 N1B C1B C2B N1A > C2A
ISOR 0.001 0.002 C2A
EADP O8A O8B

L.S. 10
PLAN  2
SIZE 0.03 0.04 0.05
TEMP -120.11
fmap 2
acta
REM <olex2.extras>
REM <HklSrc "%.\\mo_h18092504_0m_a.hkl">
REM </olex2.extras>

WGHT    0.095900    2.005800
EXTI    0.012436
FVAR       0.85475
AFIX   6
O11   4    1.047484    0.846154    0.619807    11.00000    0.04371    0.05839 =
         0.04667    0.01771    0.00711    0.01389
H11A  2    1.088323    0.798263    0.649686    11.00000   -1.50000
H11B  2    1.111895    0.883523    0.598667    11.00000   -1.50000
AFIX   6

O9    4    0.744905    0.059157    0.456385    11.00000    0.05608    0.03319 =
         0.03356    0.00688   -0.01265    0.00059
H9C   2    0.704994    0.019680    0.397641    11.00000   -1.50000
H9D   2    0.767148    0.003743    0.485650    11.00000   -1.50000
AFIX   6

O10W  4    0.793335    0.904469    0.569425    11.00000    0.04091    0.05969 =
         0.03635    0.01889    0.00239    0.00764
H10A  2    0.749684    0.926137    0.624825    11.00000   -1.50000
H10B  2    0.872716    0.888872    0.590775    11.00000   -1.50000
AFIX   0

N1    3    0.977205    0.144217    0.750410    11.00000    0.03527    0.02647 =
         0.02281    0.00523   -0.00455    0.00200
N2    3    0.923081    0.253191    0.650495    11.00000    0.03988    0.02640 =
         0.02401    0.00226   -0.00186    0.00521
N3    3    0.792148    0.426719    0.654284    11.00000    0.03886    0.02694 =
         0.02179    0.00395   -0.00622    0.00564
N4    3    0.777777    0.614428    0.729630    11.00000    0.03436    0.02675 =
         0.01964    0.00346   -0.00359    0.00496
C1    1    0.965494    0.063920    0.817018    11.00000    0.04350    0.02737 =
         0.02687    0.00658   -0.00338    0.00097
AFIX  23
H1A   2    1.010764   -0.011444    0.786333    11.00000   -1.20000
H1B   2    0.869452    0.042767    0.820246    11.00000   -1.20000
AFIX   0
C2    1    0.874863    0.186484    0.707628    11.00000    0.03042    0.03017 =
         0.02565    0.00111   -0.00460    0.00364
AFIX  43
H2    2    0.782716    0.171953    0.716029    11.00000   -1.20000
AFIX   0
C3    1    1.094228    0.183951    0.719359    11.00000    0.03232    0.04321 =
         0.04024    0.01593    0.00133    0.00362
AFIX  43
H3    2    1.182728    0.166428    0.738319    11.00000   -1.20000
AFIX   0
C4    1    1.060193    0.252025    0.657345    11.00000    0.03430    0.04195 =
         0.04125    0.01315    0.00490    0.00270
AFIX  43
H4    2    1.120058    0.292003    0.624311    11.00000   -1.20000
AFIX   0
C5    1    0.841694    0.314620    0.590056    11.00000    0.05785    0.02595 =
         0.02385   -0.00076   -0.00842    0.01189
AFIX  23
H5A   2    0.764493    0.260809    0.554646    11.00000   -1.20000
H5B   2    0.896020    0.332805    0.536950    11.00000   -1.20000
AFIX   0
C6    1    0.683172    0.436924    0.711907    11.00000    0.03787    0.03170 =
         0.04472    0.01159    0.00168   -0.00410
AFIX  43
H6    2    0.624841    0.372972    0.717158    11.00000   -1.20000
AFIX   0
C7    1    0.673898    0.554623    0.759886    11.00000    0.03801    0.03949 =
         0.03769    0.01041    0.00962    0.00623
AFIX  43
H7    2    0.608274    0.589628    0.805785    11.00000   -1.20000
AFIX   0
C8    1    0.847936    0.535569    0.665818    11.00000    0.03357    0.02957 =
         0.02059    0.00358   -0.00578    0.00470
AFIX  43
H8    2    0.924893    0.553482    0.633725    11.00000   -1.20000
AFIX   0
C9    1    0.809069    0.745858    0.763761    11.00000    0.04703    0.02282 =
         0.02704    0.00594   -0.00369    0.00315
AFIX  23
H9A   2    0.726132    0.788682    0.756946    11.00000   -1.20000
H9B   2    0.874322    0.766844    0.718503    11.00000   -1.20000
AFIX   0
C10   1    0.866418    0.787765    0.873549    11.00000    0.03512    0.02458 =
         0.02340    0.00544   -0.00146    0.00502
C11   1    1.001225    0.780197    0.897489    11.00000    0.03491    0.06574 =
         0.02897    0.00163    0.00630    0.01284
AFIX  43
H11   2    1.058242    0.743492    0.845062    11.00000   -1.20000
AFIX   0
C12   1    1.053548    0.825977    0.997738    11.00000    0.02705    0.07051 =
         0.03449    0.00814   -0.00034    0.01010
AFIX  43
H12   2    1.146512    0.819933    1.013413    11.00000   -1.20000
AFIX   0
C13   1    0.973670    0.880054    1.075144    11.00000    0.03422    0.02620 =
         0.02495    0.00712   -0.00193    0.00447
C14   1    0.840687    0.887932    1.050872    11.00000    0.03951    0.06813 =
         0.03033   -0.00690   -0.00671    0.02538
AFIX  43
H14   2    0.784216    0.926256    1.103137    11.00000   -1.20000
AFIX   0
C15   1    0.786728    0.840832    0.951053    11.00000    0.03372    0.06380 =
         0.03275   -0.00420   -0.00502    0.01976
AFIX  43
H15   2    0.693308    0.845343    0.936075    11.00000   -1.20000
AFIX   0

PART 4
S1    5    0.775074    0.444837    0.354945    11.00000    0.03629    0.03863 =
         0.02511    0.01068    0.00200    0.01110
O1    4    0.827177    0.327239    0.309427    11.00000    0.06231    0.04611 =
         0.05046    0.01529    0.02756    0.02427
O2    4    0.868050    0.520699    0.434081    11.00000    0.02902    0.06251 =
         0.03380    0.01514    0.00070    0.00234
O3    4    0.730047    0.502103    0.278198    11.00000    0.05986    0.05555 =
         0.03353    0.02233   -0.00249    0.01119
C16   1    0.631013    0.417103    0.417452    11.00000    0.02949    0.02877 =
         0.02641    0.00347   -0.00655    0.00784
C17   1    0.591812    0.300166    0.408526    11.00000    0.03280    0.02753 =
         0.02869    0.00061   -0.00484    0.00678
AFIX  43
H17   2    0.640436    0.236546    0.368325    11.00000   -1.20000
AFIX   0
C18   1    0.481102    0.273588    0.457934    11.00000    0.03236    0.02376 =
         0.04462    0.00395   -0.00569    0.00179
AFIX  43
H18   2    0.456826    0.191978    0.452408    11.00000   -1.20000
AFIX   0
C19   1    0.407003    0.362867    0.514118    11.00000    0.02609    0.03131 =
         0.04031    0.00706   -0.00218    0.00127
AFIX  43
H19   2    0.331491    0.342914    0.546716    11.00000   -1.20000
AFIX   0
C20   1    0.557531    0.514572    0.476033    11.00000    0.02871    0.02653 =
         0.02344    0.00190   -0.00783    0.00555

S2    5    0.528180    0.071860    0.772827    11.00000    0.02855    0.03636 =
         0.02350    0.00989   -0.00093    0.00395
O4    4    0.572490    0.187568    0.760608    11.00000    0.04384    0.04092 =
         0.03633    0.01689    0.00545    0.00351
O5    4    0.390335    0.037855    0.734013    11.00000    0.03124    0.06148 =
         0.02800    0.01724   -0.00740   -0.00008
O6    4    0.621445   -0.021219    0.733922    11.00000    0.04232    0.04358 =
         0.02648    0.00717    0.00688    0.01330
C21   1    0.561827    0.120765    1.118914    11.00000    0.02771    0.03072 =
         0.02123    0.00261   -0.00247    0.00165
AFIX  43
H21   2    0.575028    0.131681    1.190804    11.00000   -1.20000
AFIX   0
C22   1    0.595142    0.212659    1.079218    11.00000    0.02985    0.02624 =
         0.02877    0.00058   -0.00296   -0.00095
AFIX  43
H22   2    0.628804    0.287614    1.123828    11.00000   -1.20000
AFIX   0
C23   1    0.580191    0.197715    0.972551    11.00000    0.02778    0.02820 =
         0.03155    0.00906   -0.00125    0.00134
AFIX  43
H23   2    0.603364    0.262684    0.945762    11.00000   -1.20000
AFIX   0
C24   1    0.532360    0.089859    0.907258    11.00000    0.02312    0.02941 =
         0.02524    0.00484   -0.00055    0.00505
C25   1    0.492638   -0.008225    0.945689    11.00000    0.01992    0.02644 =
         0.02394    0.00487   -0.00201    0.00439

PART 0
PART -2
O8B   4    0.365940    0.346461    0.830339    10.50000    0.12845    0.08245 =
         0.07399    0.02010   -0.01424    0.04877
AFIX   3
H8BA  2    0.350480    0.390691    0.788919    10.50000   -1.20000
H8BB  2    0.424430    0.296231    0.800639    10.50000   -1.20000
AFIX   6

O10B  4    0.570374    0.509557    0.956760    10.50000    0.18855    0.10521 =
         0.07565    0.02515    0.05175    0.01543
H10C  2    0.559721    0.526916    1.022350    10.50000   -1.50000
H10D  2    0.626490    0.452221    0.940142    10.50000   -1.50000
AFIX   0

N1B   3    0.923745    0.427379    0.851593    10.50000    0.13290    0.12658 =
         0.09768   -0.00345   -0.00842    0.03824
C1B   1    0.870651    0.449866    0.928755    10.50000    0.14143    0.12116 =
         0.09243   -0.00709   -0.03371    0.05085
AFIX  43
H1BA  2    0.807981    0.383137    0.914275    10.50000   -1.20000
AFIX   0
C2B   1    0.836360    0.513462    1.034126    10.50000    0.14524    0.12044 =
         0.11334    0.00655   -0.00246    0.04343
AFIX 137
H2BA  2    0.759274    0.563108    1.030710    10.50000   -1.50000
H2BB  2    0.913352    0.564971    1.070532    10.50000   -1.50000
H2BC  2    0.813749    0.454414    1.070901    10.50000   -1.50000
AFIX   0

PART 0
PART -1
O8A   4    0.425646    0.401816    0.844649    10.50000    0.12845    0.08245 =
         0.07399    0.02010   -0.01424    0.04877
AFIX   3
H8AA  2    0.423146    0.457026    0.812329    10.50000   -1.20000
H8AB  2    0.480766    0.347366    0.816269    10.50000   -1.20000
AFIX   0

N1A   3    1.020700    0.479475    0.817283    10.50000    0.19107    0.15909 =
         0.15992    0.00030   -0.01392    0.02704
C1A   1    1.020959    0.468803    0.900972    10.50000    0.13067    0.09363 =
         0.04865   -0.00253   -0.01956    0.04315
AFIX  43
H1AA  2    1.079077    0.404231    0.896709    10.50000   -1.20000
AFIX   0
C2A   1    0.984540    0.496189    1.009048    10.50000    0.05117    0.04657 =
         0.04179    0.01437    0.00171    0.00430
AFIX 137
H2AA  2    0.887448    0.505186    1.011760    10.50000   -1.50000
H2AB  2    1.031649    0.571201    1.049391    10.50000   -1.50000
H2AC  2    1.010427    0.430299    1.037495    10.50000   -1.50000
AFIX   0
HKLF 4


REM  mo_h18092504_0m_a.res in P-1
REM wR2 = 0.1944, GooF = S = 1.032, Restrained GooF = 1.527 for all data
REM R1 = 0.0685 for 4290 Fo > 4sig(Fo) and 0.0868 for all 5515 data
REM 451 parameters refined using 108 restraints

END

WGHT      0.0959      2.0058

REM Highest difference peak  0.640,  deepest hole -1.037,  1-sigma level  0.085
Q1    1   0.6952  0.4265  0.3811  11.00000  0.05    0.64
Q2    1   0.4451  0.0309  0.7893  11.00000  0.05    0.55
;
_shelx_res_checksum              21777
_olex2_submission_special_instructions 'No special instructions were received'
####################################################################### 
# 
# This file contains crystal structure data downloaded from the 
# Cambridge Structural Database (CSD) hosted by the Cambridge 
# Crystallographic Data Centre (CCDC).
# 
# Full information about CCDC data access policies and citation 
# guidelines are available at http://www.ccdc.cam.ac.uk/access/V1 
# 
# Audit and citation data items may have been added by the CCDC. 
# Please retain this information to preserve the provenance of 
# this file and to allow appropriate attribution of the data. 
# 
#######################################################################

data_mo_h19012701_0m_a
_audit_block_doi                 10.5517/ccdc.csd.cc2nv7vm
_database_code_depnum_ccdc_archive 'CCDC 2468091'
loop_
_audit_author_name
_audit_author_address
'kai hua'
;tsinghua
China
;
_audit_update_record             
;
2025-06-28 deposited with the CCDC.	2025-09-24 downloaded from the CCDC.
;
_audit_creation_date             2019-01-28
_audit_creation_method           
;
Olex2 1.2
(compiled 2018.05.29 svn.r3508 for OlexSys, GUI svn.r5506)
;
_shelx_SHELXL_version_number     2018/3
_chemical_name_common            ?
_chemical_name_systematic        ?
_chemical_formula_moiety         
'	C30 H32 N8, 2(C10 H6 O6 S2), 2(C2 H3 N), 5(H2 O)'
_chemical_formula_sum            '	C54 H60 N10 O17 S4'
_chemical_formula_weight         1249.36
_chemical_melting_point          ?
loop_
_atom_type_symbol
_atom_type_description
_atom_type_scat_dispersion_real
_atom_type_scat_dispersion_imag
_atom_type_scat_source
C C 0.0033 0.0016 'International Tables Vol C Tables 4.2.6.8 and 6.1.1.4'
H H 0.0000 0.0000 'International Tables Vol C Tables 4.2.6.8 and 6.1.1.4'
F F 0.0171 0.0103 'International Tables Vol C Tables 4.2.6.8 and 6.1.1.4'
N N 0.0061 0.0033 'International Tables Vol C Tables 4.2.6.8 and 6.1.1.4'
O O 0.0106 0.0060 'International Tables Vol C Tables 4.2.6.8 and 6.1.1.4'
P P 0.1023 0.0942 'International Tables Vol C Tables 4.2.6.8 and 6.1.1.4'
S S 0.1246 0.1234 'International Tables Vol C Tables 4.2.6.8 and 6.1.1.4'

_shelx_space_group_comment       
;
The symmetry employed for this shelxl refinement is uniquely defined
by the following loop, which should always be used as a source of
symmetry information in preference to the above space-group names.
They are only intended as comments.
;
_space_group_crystal_system      triclinic
_space_group_IT_number           2
_space_group_name_H-M_alt        'P -1'
_space_group_name_Hall           '-P 1'
loop_
_space_group_symop_operation_xyz
'x, y, z'
'-x, -y, -z'

_cell_length_a                   13.1874(10)
_cell_length_b                   13.5426(9)
_cell_length_c                   16.6450(11)
_cell_angle_alpha                103.076(2)
_cell_angle_beta                 93.461(2)
_cell_angle_gamma                91.759(2)
_cell_volume                     2887.3(3)
_cell_formula_units_Z            2
_cell_measurement_reflns_used    9885
_cell_measurement_temperature    166(2)
_cell_measurement_theta_max      25.33
_cell_measurement_theta_min      2.33
_shelx_estimated_absorpt_T_max   ?
_shelx_estimated_absorpt_T_min   ?
_exptl_absorpt_coefficient_mu    0.245
_exptl_absorpt_correction_T_max  0.7452
_exptl_absorpt_correction_T_min  0.7030
_exptl_absorpt_correction_type   multi-scan
_exptl_absorpt_process_details   
;
SADABS-2016/2 (Bruker,2016/2) was used for absorption correction.
wR2(int) was 0.0824 before and 0.0648 after correction.
The Ratio of minimum to maximum transmission is 0.9434.
The \l/2 correction factor is Not present.
;
_exptl_absorpt_special_details   ?
_exptl_crystal_colour            colorless??
_exptl_crystal_density_diffrn    1.437
_exptl_crystal_density_meas      ?
_exptl_crystal_density_method    ?
_exptl_crystal_description       block
_exptl_crystal_F_000             1308.0
_exptl_crystal_size_max          0.30
_exptl_crystal_size_mid          0.26
_exptl_crystal_size_min          0.18
_exptl_transmission_factor_max   ?
_exptl_transmission_factor_min   ?
_diffrn_reflns_av_R_equivalents  0.0548
_diffrn_reflns_av_unetI/netI     0.0490
_diffrn_reflns_Laue_measured_fraction_full 0.987
_diffrn_reflns_Laue_measured_fraction_max 0.984
_diffrn_reflns_limit_h_max       15
_diffrn_reflns_limit_h_min       -15
_diffrn_reflns_limit_k_max       16
_diffrn_reflns_limit_k_min       -16
_diffrn_reflns_limit_l_max       19
_diffrn_reflns_limit_l_min       -20
_diffrn_reflns_number            49194
_diffrn_reflns_point_group_measured_fraction_full 0.987
_diffrn_reflns_point_group_measured_fraction_max 0.984
_diffrn_reflns_theta_full        25.242
_diffrn_reflns_theta_max         25.387
_diffrn_reflns_theta_min         2.205
_diffrn_ambient_temperature      166.0
_diffrn_detector_area_resol_mean ?
_diffrn_measured_fraction_theta_full 0.987
_diffrn_measured_fraction_theta_max 0.984
_diffrn_measurement_device_type  'Bruker APEX-II CCD'
_diffrn_measurement_method       '\f and \w scans'
_diffrn_radiation_type           MoK\a
_diffrn_radiation_wavelength     0.71073
_diffrn_source                   ?
_diffrn_standards_number         0
_reflns_Friedel_coverage         0.000
_reflns_Friedel_fraction_full    .
_reflns_Friedel_fraction_max     .
_reflns_number_gt                8437
_reflns_number_total             10444
_reflns_special_details          
;
 Reflections were merged by SHELXL according to the crystal
 class for the calculation of statistics and refinement.
 
 _reflns_Friedel_fraction is defined as the number of unique
 Friedel pairs measured divided by the number that would be
 possible theoretically, ignoring centric projections and
 systematic absences.
;
_reflns_threshold_expression     'I > 2\s(I)'
_computing_cell_refinement       'SAINT V8.38A (?, 2016)'
_computing_data_collection       ?
_computing_data_reduction        'SAINT V8.38A (?, 2016)'
_computing_molecular_graphics    'Olex2 (Dolomanov et al., 2009)'
_computing_publication_material  'Olex2 (Dolomanov et al., 2009)'
_computing_structure_refinement  'ShelXL (Sheldrick, 2015)'
_computing_structure_solution    'SHELXT 2014/5 (Sheldrick, 2014)'
_refine_diff_density_max         0.966
_refine_diff_density_min         -0.538
_refine_diff_density_rms         0.104
_refine_ls_extinction_coef       .
_refine_ls_extinction_method     none
_refine_ls_goodness_of_fit_ref   1.052
_refine_ls_hydrogen_treatment    mixed
_refine_ls_matrix_type           full
_refine_ls_number_parameters     788
_refine_ls_number_reflns         10444
_refine_ls_number_restraints     0
_refine_ls_R_factor_all          0.0984
_refine_ls_R_factor_gt           0.0821
_refine_ls_restrained_S_all      1.052
_refine_ls_shift/su_max          0.000
_refine_ls_shift/su_mean         0.000
_refine_ls_structure_factor_coef Fsqd
_refine_ls_weighting_details     
'w=1/[\s^2^(Fo^2^)+(0.0395P)^2^+25.9738P] where P=(Fo^2^+2Fc^2^)/3'
_refine_ls_weighting_scheme      calc
_refine_ls_wR_factor_gt          0.2112
_refine_ls_wR_factor_ref         0.2204
_refine_special_details          ?
_olex2_refinement_description    
;
1. Fixed Uiso
 At 1.2 times of:
  All C(H) groups, All C(H,H) groups
 At 1.5 times of:
  All C(H,H,H) groups, All O(H,H) groups
2.a Free rotating group:
 O14(H14A,H14B), O16(H16A,H16B), O13(H13A,H13B), O15(H15C,H15D)
2.b Secondary CH2 refined with riding coordinates:
 C11(H11A,H11B), C22(H22A,H22B), C7(H7A,H7B), C15(H15A,H15B), C30(H30A,H30B),
 C26(H26A,H26B)
2.c Aromatic/amide H refined with riding coordinates:
 C23(H23), C14(H14), C25(H25), C39(H39), C43(H43), C10(H10), C2(H2), C49(H49),
 C13(H13), C33(H33), C24(H24), C38(H38), C34(H34), C37(H37), C44(H44), C48(H48),
  C3(H3), C42(H42), C47(H47), C12(H12), C4(H4), C27(H27), C9(H9), C18(H18),
 C29(H29), C28(H28), C8(H8), C32(H32), C5(H5), C17(H17), C19(H19), C20(H20)
2.d Idealised Me refined as rotating group:
 C51(H51A,H51B,H51C), C53(H53A,H53B,H53C)
;
_atom_sites_solution_hydrogens   mixed
_atom_sites_solution_primary     ?
_atom_sites_solution_secondary   ?
loop_
_atom_site_label
_atom_site_type_symbol
_atom_site_fract_x
_atom_site_fract_y
_atom_site_fract_z
_atom_site_U_iso_or_equiv
_atom_site_adp_type
_atom_site_occupancy
_atom_site_site_symmetry_order
_atom_site_calc_flag
_atom_site_refinement_flags_posn
_atom_site_refinement_flags_adp
_atom_site_refinement_flags_occupancy
_atom_site_disorder_assembly
_atom_site_disorder_group
S3 S 0.85237(10) 0.96123(10) 0.67660(8) 0.0222(3) Uani 1 1 d . . . . .
S2 S 0.72080(10) -0.03801(10) 0.33759(8) 0.0223(3) Uani 1 1 d . . . . .
S1 S 0.65844(10) 0.42604(10) 0.13153(8) 0.0232(3) Uani 1 1 d . . . . .
S4 S 0.76952(11) 0.45789(10) 0.83600(9) 0.0277(3) Uani 1 1 d . . . . .
O2 O 0.5709(3) 0.4371(3) 0.0781(2) 0.0281(9) Uani 1 1 d . . . . .
O7 O 0.9076(3) 0.9459(3) 0.6025(2) 0.0293(9) Uani 1 1 d . . . . .
O6 O 0.6477(3) -0.1236(3) 0.3157(3) 0.0297(9) Uani 1 1 d . . . . .
O9 O 0.8739(3) 1.0600(3) 0.7300(2) 0.0299(9) Uani 1 1 d . . . . .
O4 O 0.8018(3) -0.0460(3) 0.2812(3) 0.0326(10) Uani 1 1 d . . . . .
O3 O 0.7356(3) 0.3646(3) 0.0881(2) 0.0305(9) Uani 1 1 d . . . . .
O5 O 0.7582(3) -0.0181(3) 0.4238(3) 0.0366(10) Uani 1 1 d . . . . .
O14 O 0.4914(3) 0.1792(3) 0.5789(3) 0.0364(10) Uani 1 1 d . . . . .
H14A H 0.537018 0.133507 0.574507 0.055 Uiso 1 1 d G . . . .
H14B H 0.439025 0.151303 0.595968 0.055 Uiso 1 1 d G . . . .
O12 O 0.8215(3) 0.3704(3) 0.7945(3) 0.0395(11) Uani 1 1 d . . . . .
O1 O 0.7002(3) 0.5227(3) 0.1815(3) 0.0337(10) Uani 1 1 d . . . . .
N4 N 0.6976(3) 0.2117(3) 0.8797(3) 0.0228(10) Uani 1 1 d . . . . .
N3 N 0.5508(3) 0.2656(3) 0.8550(3) 0.0212(9) Uani 1 1 d . . . . .
N2 N 0.3830(4) 0.2904(3) 0.9075(3) 0.0241(10) Uani 1 1 d . . . . .
O16 O 0.9900(4) 0.7150(4) 0.1679(3) 0.0453(12) Uani 1 1 d . . . . .
H16A H 0.944451 0.671113 0.139187 0.068 Uiso 1 1 d G . . . .
H16B H 1.047260 0.685213 0.160110 0.068 Uiso 1 1 d G . . . .
N8 N 1.1947(3) 0.7408(3) 0.4277(3) 0.0269(11) Uani 1 1 d . . . . .
O13 O 0.4988(4) 0.3753(4) 0.6819(3) 0.0427(11) Uani 1 1 d . . . . .
H13A H 0.508425 0.314629 0.653004 0.064 Uiso 1 1 d G . . . .
H13B H 0.555069 0.392911 0.712450 0.064 Uiso 1 1 d G . . . .
N5 N 0.7523(3) 0.7141(3) 0.4280(3) 0.0222(10) Uani 1 1 d . . . . .
O8 O 0.7437(3) 0.9347(3) 0.6592(3) 0.0384(11) Uani 1 1 d . . . . .
N7 N 1.0549(4) 0.8141(3) 0.4106(3) 0.0277(11) Uani 1 1 d . . . . .
O15 O 0.6499(4) 0.0548(4) 0.5626(3) 0.0523(13) Uani 1 1 d . . . . .
H15C H 0.662267 0.012518 0.516867 0.078 Uiso 1 1 d G . . . .
H15D H 0.667442 0.023478 0.601247 0.078 Uiso 1 1 d G . . . .
O11 O 0.6728(3) 0.4669(3) 0.7947(4) 0.0506(13) Uani 1 1 d . . . . .
N1 N 0.2540(3) 0.2049(3) 0.9328(3) 0.0251(10) Uani 1 1 d . . . . .
O10 O 0.7662(5) 0.4629(4) 0.9224(3) 0.0579(15) Uani 1 1 d . . . . .
N6 N 0.8773(3) 0.7792(3) 0.3764(3) 0.0240(10) Uani 1 1 d . . . . .
O17 O 0.8490(4) 0.5787(5) 0.0760(4) 0.0574(15) Uani 1 1 d . . . . .
C23 C 0.8286(4) 0.7843(4) 0.4431(3) 0.0208(11) Uani 1 1 d . . . . .
H23 H 0.844938 0.830838 0.494582 0.025 Uiso 1 1 calc R . . . .
C14 C 0.6308(4) 0.2777(4) 0.9094(3) 0.0233(12) Uani 1 1 d . . . . .
H14 H 0.638391 0.325840 0.960953 0.028 Uiso 1 1 calc R . . . .
C25 C 0.8332(4) 0.7005(4) 0.3148(3) 0.0251(12) Uani 1 1 d . . . . .
H25 H 0.854606 0.678929 0.260366 0.030 Uiso 1 1 calc R . . . .
C39 C 0.6897(4) 0.1311(4) 0.2801(3) 0.0226(11) Uani 1 1 d . . . . .
H39 H 0.752285 0.117278 0.255314 0.027 Uiso 1 1 calc R . . . .
C46 C 0.8711(4) 0.7202(4) 0.7834(3) 0.0218(11) Uani 1 1 d . . . . .
C45 C 0.9738(4) 0.7290(4) 0.8156(3) 0.0246(12) Uani 1 1 d . . . . .
C35 C 0.6354(4) 0.2167(4) 0.2684(3) 0.0211(11) Uani 1 1 d . . . . .
C43 C 0.8349(4) 0.7945(4) 0.7421(3) 0.0219(11) Uani 1 1 d . . . . .
H43 H 0.765702 0.790360 0.721566 0.026 Uiso 1 1 calc R . . . .
C10 C 0.3082(4) 0.2216(4) 0.8739(3) 0.0238(12) Uani 1 1 d . . . . .
H10 H 0.296729 0.190239 0.816852 0.029 Uiso 1 1 calc R . . . .
C2 C 0.1292(4) -0.0378(4) 1.0680(3) 0.0252(12) Uani 1 1 d . . . . .
H2 H 0.088798 -0.041901 1.112595 0.030 Uiso 1 1 calc R . . . .
C36 C 0.5412(4) 0.2365(4) 0.3056(3) 0.0248(12) Uani 1 1 d . . . . .
C49 C 0.8081(4) 0.6369(4) 0.7913(3) 0.0225(11) Uani 1 1 d . . . . .
H49 H 0.739130 0.630587 0.770072 0.027 Uiso 1 1 calc R . . . .
C13 C 0.6601(4) 0.1547(4) 0.8039(3) 0.0277(12) Uani 1 1 d . . . . .
H13 H 0.693552 0.101891 0.769305 0.033 Uiso 1 1 calc R . . . .
C33 C 0.4866(4) 0.3197(4) 0.2899(4) 0.0285(13) Uani 1 1 d . . . . .
H33 H 0.424977 0.335678 0.315744 0.034 Uiso 1 1 calc R . . . .
C24 C 0.7547(4) 0.6603(4) 0.3461(3) 0.0259(12) Uani 1 1 d . . . . .
H24 H 0.709507 0.605742 0.318042 0.031 Uiso 1 1 calc R . . . .
C38 C 0.5597(4) 0.0892(4) 0.3646(4) 0.0275(12) Uani 1 1 d . . . . .
H38 H 0.534513 0.045809 0.397117 0.033 Uiso 1 1 calc R . . . .
C41 C 0.8975(4) 0.8713(4) 0.7316(3) 0.0206(11) Uani 1 1 d . . . . .
C34 C 0.6699(4) 0.2778(4) 0.2164(3) 0.0267(12) Uani 1 1 d . . . . .
H34 H 0.732599 0.264823 0.191506 0.032 Uiso 1 1 calc R . . . .
C37 C 0.5065(4) 0.1711(4) 0.3544(4) 0.0298(13) Uani 1 1 d . . . . .
H37 H 0.444724 0.184283 0.380647 0.036 Uiso 1 1 calc R . . . .
C40 C 0.6528(4) 0.0690(4) 0.3264(3) 0.0234(11) Uani 1 1 d . . . . .
C44 C 1.0363(4) 0.8118(4) 0.8054(4) 0.0268(12) Uani 1 1 d . . . . .
H44 H 1.104570 0.819605 0.828333 0.032 Uiso 1 1 calc R . . . .
C48 C 0.9494(4) 0.5736(4) 0.8625(4) 0.0290(13) Uani 1 1 d . . . . .
H48 H 0.975337 0.523364 0.888780 0.035 Uiso 1 1 calc R . . . .
C21 C 0.6946(4) 0.5932(4) 0.5093(3) 0.0262(12) Uani 1 1 d . . . . .
C1 C 0.1960(4) -0.1135(4) 1.0411(3) 0.0224(11) Uani 1 1 d . . . . .
C6 C 0.1772(4) 0.0508(4) 0.9649(3) 0.0236(11) Uani 1 1 d . . . . .
C3 C 0.1205(4) 0.0434(4) 1.0312(4) 0.0291(13) Uani 1 1 d . . . . .
H3 H 0.075027 0.094882 1.051341 0.035 Uiso 1 1 calc R . . . .
C42 C 1.0003(4) 0.8804(4) 0.7633(4) 0.0258(12) Uani 1 1 d . . . . .
H42 H 1.043901 0.934019 0.755325 0.031 Uiso 1 1 calc R . . . .
C47 C 1.0109(4) 0.6546(4) 0.8561(4) 0.0307(13) Uani 1 1 d . . . . .
H47 H 1.079202 0.660853 0.879044 0.037 Uiso 1 1 calc R . . . .
C12 C 0.5681(5) 0.1871(4) 0.7879(4) 0.0305(13) Uani 1 1 d . . . . .
H12 H 0.523452 0.161673 0.740238 0.037 Uiso 1 1 calc R . . . .
C31 C 0.6133(4) 0.3559(4) 0.2015(3) 0.0237(11) Uani 1 1 d . . . . .
C11 C 0.4619(4) 0.3292(4) 0.8629(4) 0.0288(13) Uani 1 1 d . . . . .
H11A H 0.483650 0.399216 0.892530 0.035 Uiso 1 1 calc R . . . .
H11B H 0.433220 0.331661 0.807051 0.035 Uiso 1 1 calc R . . . .
C4 C 0.2548(4) -0.1051(4) 0.9759(3) 0.0250(12) Uani 1 1 d . . . . .
H4 H 0.302007 -0.155305 0.956828 0.030 Uiso 1 1 calc R . . . .
C27 C 1.0795(5) 0.8334(5) 0.4942(4) 0.0357(15) Uani 1 1 d . . . . .
H27 H 1.041544 0.871414 0.536358 0.043 Uiso 1 1 calc R . . . .
C9 C 0.3739(5) 0.3180(5) 0.9917(4) 0.0335(14) Uani 1 1 d . . . . .
H9 H 0.416581 0.365408 1.031210 0.040 Uiso 1 1 calc R . . . .
C18 C 0.7702(4) 0.5806(4) 0.5672(4) 0.0280(12) Uani 1 1 d . . . . .
H18 H 0.817517 0.635307 0.590648 0.034 Uiso 1 1 calc R . . . .
C50 C 0.8468(4) 0.5651(4) 0.8297(3) 0.0250(12) Uani 1 1 d . . . . .
C29 C 1.1261(4) 0.7576(4) 0.3717(4) 0.0285(13) Uani 1 1 d . . . . .
H29 H 1.127274 0.733567 0.313559 0.034 Uiso 1 1 calc R . . . .
C22 C 0.6821(5) 0.6951(4) 0.4877(4) 0.0311(13) Uani 1 1 d . . . . .
H22A H 0.611490 0.698237 0.464909 0.037 Uiso 1 1 calc R . . . .
H22B H 0.693015 0.749287 0.538854 0.037 Uiso 1 1 calc R . . . .
C7 C 0.1624(4) 0.1356(4) 0.9208(4) 0.0310(13) Uani 1 1 d . . . . .
H7A H 0.147272 0.106527 0.860956 0.037 Uiso 1 1 calc R . . . .
H7B H 0.103459 0.174557 0.941962 0.037 Uiso 1 1 calc R . . . .
C28 C 1.1674(5) 0.7886(5) 0.5053(4) 0.0341(14) Uani 1 1 d . . . . .
H28 H 1.203687 0.789622 0.556622 0.041 Uiso 1 1 calc R . . . .
C15 C 0.7993(4) 0.2043(5) 0.9202(4) 0.0287(13) Uani 1 1 d . . . . .
H15A H 0.816092 0.266944 0.963406 0.034 Uiso 1 1 calc R . . . .
H15B H 0.850807 0.198903 0.878691 0.034 Uiso 1 1 calc R . . . .
C8 C 0.2923(5) 0.2641(5) 1.0068(4) 0.0354(14) Uani 1 1 d . . . . .
H8 H 0.266277 0.266884 1.059193 0.043 Uiso 1 1 calc R . . . .
C32 C 0.5204(4) 0.3773(4) 0.2387(4) 0.0287(13) Uani 1 1 d . . . . .
H32 H 0.481749 0.431587 0.228026 0.034 Uiso 1 1 calc R . . . .
C5 C 0.2449(4) -0.0246(4) 0.9390(3) 0.0256(12) Uani 1 1 d . . . . .
H5 H 0.285471 -0.020307 0.894555 0.031 Uiso 1 1 calc R . . . .
C17 C 0.7781(4) 0.4900(4) 0.5915(4) 0.0282(12) Uani 1 1 d . . . . .
H17 H 0.830646 0.482831 0.631102 0.034 Uiso 1 1 calc R . . . .
C16 C 0.7097(4) 0.4098(4) 0.5582(4) 0.0275(12) Uani 1 1 d . . . . .
N10 N 0.9829(5) 0.5953(5) 0.4367(5) 0.0594(19) Uani 1 1 d . . . . .
C30 C 1.2884(4) 0.6877(5) 0.4106(4) 0.0322(14) Uani 1 1 d . . . . .
H30A H 1.347090 0.733022 0.437277 0.039 Uiso 1 1 calc R . . . .
H30B H 1.295522 0.671082 0.350231 0.039 Uiso 1 1 calc R . . . .
C19 C 0.6353(4) 0.4200(5) 0.4988(4) 0.0316(13) Uani 1 1 d . . . . .
H19 H 0.589261 0.364496 0.474325 0.038 Uiso 1 1 calc R . . . .
C20 C 0.6279(5) 0.5124(5) 0.4750(4) 0.0332(14) Uani 1 1 d . . . . .
H20 H 0.576281 0.519459 0.434570 0.040 Uiso 1 1 calc R . . . .
C54 C 0.9416(6) 0.5213(6) 0.4071(5) 0.0474(18) Uani 1 1 d . . . . .
C26 C 0.9641(4) 0.8447(5) 0.3702(4) 0.0340(14) Uani 1 1 d . . . . .
H26A H 0.950787 0.915863 0.396498 0.041 Uiso 1 1 calc R . . . .
H26B H 0.974951 0.840842 0.311227 0.041 Uiso 1 1 calc R . . . .
N9 N 0.4789(6) 0.0797(6) 0.9273(6) 0.079(3) Uani 1 1 d . . . . .
C52 C 0.5248(6) 0.0098(7) 0.9032(6) 0.058(2) Uani 1 1 d . . . . .
C51 C 0.5845(7) -0.0795(6) 0.8751(6) 0.073(3) Uani 1 1 d . . . . .
H51A H 0.561905 -0.112360 0.817888 0.110 Uiso 1 1 calc GR . . . .
H51B H 0.574762 -0.127311 0.910561 0.110 Uiso 1 1 calc GR . . . .
H51C H 0.656648 -0.058508 0.878161 0.110 Uiso 1 1 calc GR . . . .
C53 C 0.8864(8) 0.4253(7) 0.3714(7) 0.083(3) Uani 1 1 d . . . . .
H53A H 0.866405 0.421784 0.313117 0.124 Uiso 1 1 calc GR . . . .
H53B H 0.825503 0.420251 0.401431 0.124 Uiso 1 1 calc GR . . . .
H53C H 0.930114 0.369223 0.375618 0.124 Uiso 1 1 calc GR . . . .
H17A H 0.824(5) 0.539(5) 0.025(4) 0.035(18) Uiso 1 1 d . . . . .
H17B H 0.805(11) 0.549(10) 0.106(9) 0.15(5) Uiso 1 1 d . . . . .

loop_
_atom_site_aniso_label
_atom_site_aniso_U_11
_atom_site_aniso_U_22
_atom_site_aniso_U_33
_atom_site_aniso_U_23
_atom_site_aniso_U_13
_atom_site_aniso_U_12
S3 0.0212(7) 0.0213(7) 0.0264(7) 0.0090(5) 0.0052(5) 0.0014(5)
S2 0.0213(7) 0.0214(7) 0.0244(7) 0.0062(5) -0.0005(5) 0.0031(5)
S1 0.0247(7) 0.0209(7) 0.0237(7) 0.0054(5) -0.0021(5) 0.0018(5)
S4 0.0293(8) 0.0212(7) 0.0338(8) 0.0094(6) 0.0031(6) -0.0010(6)
O2 0.031(2) 0.027(2) 0.027(2) 0.0096(16) -0.0073(17) 0.0040(17)
O7 0.042(2) 0.027(2) 0.0191(19) 0.0055(16) 0.0074(17) 0.0002(18)
O6 0.028(2) 0.023(2) 0.038(2) 0.0050(17) 0.0036(18) -0.0020(16)
O9 0.046(3) 0.0201(19) 0.024(2) 0.0053(16) 0.0063(18) 0.0054(17)
O4 0.027(2) 0.030(2) 0.046(3) 0.0158(19) 0.0109(19) 0.0088(17)
O3 0.032(2) 0.032(2) 0.031(2) 0.0109(18) 0.0070(18) 0.0105(18)
O5 0.047(3) 0.030(2) 0.030(2) 0.0032(18) -0.0100(19) 0.0092(19)
O14 0.032(2) 0.030(2) 0.050(3) 0.012(2) 0.007(2) 0.0025(18)
O12 0.042(3) 0.024(2) 0.050(3) 0.0037(19) 0.004(2) 0.0025(19)
O1 0.041(3) 0.024(2) 0.032(2) 0.0009(17) -0.0018(19) -0.0057(18)
N4 0.020(2) 0.026(2) 0.024(2) 0.0099(19) 0.0005(19) -0.0020(19)
N3 0.023(2) 0.017(2) 0.024(2) 0.0054(18) 0.0045(19) 0.0039(18)
N2 0.028(3) 0.017(2) 0.028(2) 0.0048(18) 0.004(2) 0.0040(19)
O16 0.035(3) 0.041(3) 0.055(3) 0.001(2) 0.009(2) 0.001(2)
N8 0.017(2) 0.025(2) 0.040(3) 0.011(2) -0.002(2) 0.0002(19)
O13 0.036(3) 0.040(3) 0.050(3) 0.004(2) 0.007(2) 0.007(2)
N5 0.019(2) 0.023(2) 0.025(2) 0.0063(19) 0.0028(18) 0.0008(18)
O8 0.018(2) 0.045(3) 0.062(3) 0.033(2) -0.0028(19) -0.0010(18)
N7 0.023(2) 0.019(2) 0.043(3) 0.009(2) 0.002(2) 0.0026(19)
O15 0.055(3) 0.065(3) 0.045(3) 0.025(3) 0.013(3) 0.031(3)
O11 0.027(2) 0.037(3) 0.094(4) 0.031(3) -0.006(2) -0.004(2)
N1 0.024(2) 0.023(2) 0.028(3) 0.0044(19) 0.003(2) 0.0009(19)
O10 0.094(4) 0.043(3) 0.035(3) 0.009(2) 0.014(3) -0.030(3)
N6 0.023(2) 0.022(2) 0.030(3) 0.0101(19) 0.001(2) 0.0015(18)
O17 0.054(3) 0.066(4) 0.051(3) 0.017(3) -0.009(3) -0.028(3)
C23 0.025(3) 0.015(2) 0.022(3) 0.002(2) 0.000(2) 0.004(2)
C14 0.030(3) 0.018(3) 0.022(3) 0.003(2) 0.006(2) -0.003(2)
C25 0.028(3) 0.026(3) 0.021(3) 0.003(2) 0.006(2) 0.007(2)
C39 0.018(3) 0.027(3) 0.023(3) 0.006(2) 0.004(2) 0.008(2)
C46 0.018(3) 0.021(3) 0.027(3) 0.005(2) 0.004(2) -0.002(2)
C45 0.020(3) 0.026(3) 0.027(3) 0.006(2) -0.001(2) 0.002(2)
C35 0.015(3) 0.025(3) 0.023(3) 0.006(2) -0.001(2) 0.002(2)
C43 0.019(3) 0.020(3) 0.026(3) 0.005(2) -0.002(2) 0.002(2)
C10 0.034(3) 0.017(3) 0.019(3) 0.002(2) -0.004(2) 0.009(2)
C2 0.017(3) 0.032(3) 0.028(3) 0.006(2) 0.008(2) 0.001(2)
C36 0.024(3) 0.025(3) 0.026(3) 0.004(2) 0.005(2) 0.009(2)
C49 0.018(3) 0.027(3) 0.024(3) 0.008(2) 0.001(2) -0.002(2)
C13 0.027(3) 0.032(3) 0.022(3) 0.002(2) -0.002(2) 0.007(2)
C33 0.024(3) 0.028(3) 0.033(3) 0.004(2) 0.003(2) 0.011(2)
C24 0.029(3) 0.024(3) 0.024(3) 0.004(2) -0.002(2) 0.003(2)
C38 0.027(3) 0.029(3) 0.029(3) 0.010(2) 0.007(2) 0.003(2)
C41 0.020(3) 0.021(3) 0.023(3) 0.009(2) 0.003(2) 0.004(2)
C34 0.025(3) 0.029(3) 0.027(3) 0.008(2) 0.000(2) 0.006(2)
C37 0.025(3) 0.034(3) 0.032(3) 0.009(3) 0.012(2) 0.008(2)
C40 0.021(3) 0.027(3) 0.022(3) 0.006(2) -0.003(2) 0.006(2)
C44 0.013(3) 0.030(3) 0.036(3) 0.007(2) -0.001(2) -0.003(2)
C48 0.026(3) 0.028(3) 0.037(3) 0.016(3) -0.002(2) 0.003(2)
C21 0.023(3) 0.032(3) 0.026(3) 0.010(2) 0.007(2) 0.004(2)
C1 0.019(3) 0.023(3) 0.023(3) 0.003(2) -0.003(2) -0.003(2)
C6 0.020(3) 0.025(3) 0.026(3) 0.006(2) -0.003(2) 0.002(2)
C3 0.023(3) 0.029(3) 0.033(3) 0.002(2) 0.002(2) 0.004(2)
C42 0.020(3) 0.023(3) 0.035(3) 0.006(2) 0.002(2) -0.004(2)
C47 0.022(3) 0.029(3) 0.042(4) 0.012(3) -0.005(3) 0.000(2)
C12 0.032(3) 0.030(3) 0.029(3) 0.006(2) -0.001(2) 0.006(3)
C31 0.025(3) 0.023(3) 0.023(3) 0.005(2) -0.001(2) 0.003(2)
C11 0.029(3) 0.020(3) 0.042(3) 0.013(2) 0.007(3) 0.010(2)
C4 0.023(3) 0.024(3) 0.025(3) 0.000(2) 0.001(2) 0.003(2)
C27 0.027(3) 0.031(3) 0.043(4) -0.005(3) 0.001(3) 0.003(3)
C9 0.039(4) 0.029(3) 0.027(3) -0.003(2) -0.001(3) -0.002(3)
C18 0.024(3) 0.030(3) 0.029(3) 0.004(2) 0.003(2) 0.000(2)
C50 0.026(3) 0.022(3) 0.028(3) 0.008(2) 0.003(2) 0.000(2)
C29 0.028(3) 0.026(3) 0.035(3) 0.013(2) 0.007(3) 0.002(2)
C22 0.029(3) 0.029(3) 0.037(3) 0.007(3) 0.012(3) 0.007(2)
C7 0.024(3) 0.030(3) 0.040(3) 0.012(3) -0.005(3) -0.002(2)
C28 0.033(3) 0.033(3) 0.032(3) 0.000(3) 0.001(3) 0.001(3)
C15 0.021(3) 0.034(3) 0.033(3) 0.012(3) 0.003(2) -0.002(2)
C8 0.037(4) 0.043(4) 0.021(3) -0.002(3) 0.004(3) -0.007(3)
C32 0.027(3) 0.026(3) 0.033(3) 0.003(2) 0.003(2) 0.009(2)
C5 0.025(3) 0.029(3) 0.023(3) 0.005(2) 0.005(2) -0.001(2)
C17 0.023(3) 0.032(3) 0.031(3) 0.011(2) -0.004(2) 0.003(2)
C16 0.024(3) 0.029(3) 0.031(3) 0.007(2) 0.006(2) 0.004(2)
N10 0.039(4) 0.050(4) 0.095(6) 0.035(4) -0.011(4) -0.002(3)
C30 0.020(3) 0.034(3) 0.048(4) 0.017(3) 0.007(3) 0.008(2)
C19 0.022(3) 0.031(3) 0.040(3) 0.010(3) -0.008(3) -0.005(2)
C20 0.025(3) 0.042(4) 0.035(3) 0.014(3) -0.003(3) 0.002(3)
C54 0.037(4) 0.047(4) 0.064(5) 0.022(4) 0.011(3) 0.006(3)
C26 0.025(3) 0.029(3) 0.053(4) 0.021(3) 0.002(3) 0.004(2)
N9 0.051(4) 0.082(5) 0.133(8) 0.078(6) 0.029(5) 0.019(4)
C52 0.038(4) 0.062(5) 0.082(6) 0.038(5) -0.009(4) -0.005(4)
C51 0.077(6) 0.048(5) 0.080(6) -0.007(4) -0.033(5) 0.005(4)
C53 0.089(7) 0.052(5) 0.099(8) -0.009(5) 0.034(6) -0.010(5)

_geom_special_details            
;
 All esds (except the esd in the dihedral angle between two l.s. planes)
 are estimated using the full covariance matrix.  The cell esds are taken
 into account individually in the estimation of esds in distances, angles
 and torsion angles; correlations between esds in cell parameters are only
 used when they are defined by crystal symmetry.  An approximate (isotropic)
 treatment of cell esds is used for estimating esds involving l.s. planes.
;
loop_
_geom_bond_atom_site_label_1
_geom_bond_atom_site_label_2
_geom_bond_distance
_geom_bond_site_symmetry_2
_geom_bond_publ_flag
S3 O7 1.448(4) . ?
S3 O9 1.438(4) . ?
S3 O8 1.462(4) . ?
S3 C41 1.778(5) . ?
S2 O6 1.451(4) . ?
S2 O4 1.454(4) . ?
S2 O5 1.452(4) . ?
S2 C40 1.766(5) . ?
S1 O2 1.447(4) . ?
S1 O3 1.455(4) . ?
S1 O1 1.455(4) . ?
S1 C31 1.779(6) . ?
S4 O12 1.445(4) . ?
S4 O11 1.434(5) . ?
S4 O10 1.427(5) . ?
S4 C50 1.774(6) . ?
O14 H14A 0.8701 . ?
O14 H14B 0.8694 . ?
N4 C14 1.311(7) . ?
N4 C13 1.375(7) . ?
N4 C15 1.481(7) . ?
N3 C14 1.330(7) . ?
N3 C12 1.393(7) . ?
N3 C11 1.470(7) . ?
N2 C10 1.339(7) . ?
N2 C11 1.465(7) . ?
N2 C9 1.380(7) . ?
O16 H16A 0.8700 . ?
O16 H16B 0.8702 . ?
N8 C29 1.322(7) . ?
N8 C28 1.381(8) . ?
N8 C30 1.460(7) . ?
O13 H13A 0.8698 . ?
O13 H13B 0.8695 . ?
N5 C23 1.335(7) . ?
N5 C24 1.394(7) . ?
N5 C22 1.458(7) . ?
N7 C27 1.372(8) . ?
N7 C29 1.334(7) . ?
N7 C26 1.456(7) . ?
O15 H15C 0.8703 . ?
O15 H15D 0.8708 . ?
N1 C10 1.304(7) . ?
N1 C7 1.482(7) . ?
N1 C8 1.366(7) . ?
N6 C23 1.305(7) . ?
N6 C25 1.387(7) . ?
N6 C26 1.450(7) . ?
O17 H17A 0.93(7) . ?
O17 H17B 0.92(14) . ?
C23 H23 0.9500 . ?
C14 H14 0.9500 . ?
C25 H25 0.9500 . ?
C25 C24 1.341(8) . ?
C39 H39 0.9500 . ?
C39 C35 1.424(7) . ?
C39 C40 1.361(8) . ?
C46 C45 1.417(7) . ?
C46 C43 1.419(7) . ?
C46 C49 1.416(7) . ?
C45 C44 1.418(8) . ?
C45 C47 1.417(8) . ?
C35 C36 1.427(7) . ?
C35 C34 1.412(8) . ?
C43 H43 0.9500 . ?
C43 C41 1.357(7) . ?
C10 H10 0.9500 . ?
C2 H2 0.9500 . ?
C2 C1 1.387(8) . ?
C2 C3 1.379(8) . ?
C36 C33 1.420(8) . ?
C36 C37 1.414(8) . ?
C49 H49 0.9500 . ?
C49 C50 1.374(8) . ?
C13 H13 0.9500 . ?
C13 C12 1.334(8) . ?
C33 H33 0.9500 . ?
C33 C32 1.364(8) . ?
C24 H24 0.9500 . ?
C38 H38 0.9500 . ?
C38 C37 1.368(8) . ?
C38 C40 1.422(8) . ?
C41 C42 1.416(8) . ?
C34 H34 0.9500 . ?
C34 C31 1.372(8) . ?
C37 H37 0.9500 . ?
C44 H44 0.9500 . ?
C44 C42 1.365(8) . ?
C48 H48 0.9500 . ?
C48 C47 1.372(8) . ?
C48 C50 1.418(8) . ?
C21 C18 1.386(8) . ?
C21 C22 1.513(8) . ?
C21 C20 1.376(8) . ?
C1 C4 1.395(8) . ?
C1 C15 1.513(8) 2_657 ?
C6 C3 1.390(8) . ?
C6 C7 1.509(8) . ?
C6 C5 1.388(8) . ?
C3 H3 0.9500 . ?
C42 H42 0.9500 . ?
C47 H47 0.9500 . ?
C12 H12 0.9500 . ?
C31 C32 1.414(8) . ?
C11 H11A 0.9900 . ?
C11 H11B 0.9900 . ?
C4 H4 0.9500 . ?
C4 C5 1.372(8) . ?
C27 H27 0.9500 . ?
C27 C28 1.348(9) . ?
C9 H9 0.9500 . ?
C9 C8 1.349(9) . ?
C18 H18 0.9500 . ?
C18 C17 1.380(8) . ?
C29 H29 0.9500 . ?
C22 H22A 0.9900 . ?
C22 H22B 0.9900 . ?
C7 H7A 0.9900 . ?
C7 H7B 0.9900 . ?
C28 H28 0.9500 . ?
C15 H15A 0.9900 . ?
C15 H15B 0.9900 . ?
C8 H8 0.9500 . ?
C32 H32 0.9500 . ?
C5 H5 0.9500 . ?
C17 H17 0.9500 . ?
C17 C16 1.381(8) . ?
C16 C30 1.524(8) 2_766 ?
C16 C19 1.383(8) . ?
N10 C54 1.120(9) . ?
C30 H30A 0.9900 . ?
C30 H30B 0.9900 . ?
C19 H19 0.9500 . ?
C19 C20 1.401(8) . ?
C20 H20 0.9500 . ?
C54 C53 1.453(11) . ?
C26 H26A 0.9900 . ?
C26 H26B 0.9900 . ?
N9 C52 1.147(11) . ?
C52 C51 1.466(12) . ?
C51 H51A 0.9800 . ?
C51 H51B 0.9800 . ?
C51 H51C 0.9800 . ?
C53 H53A 0.9800 . ?
C53 H53B 0.9800 . ?
C53 H53C 0.9800 . ?

loop_
_geom_angle_atom_site_label_1
_geom_angle_atom_site_label_2
_geom_angle_atom_site_label_3
_geom_angle
_geom_angle_site_symmetry_1
_geom_angle_site_symmetry_3
_geom_angle_publ_flag
O7 S3 O8 112.8(3) . . ?
O7 S3 C41 105.9(2) . . ?
O9 S3 O7 112.6(2) . . ?
O9 S3 O8 113.5(3) . . ?
O9 S3 C41 106.8(2) . . ?
O8 S3 C41 104.3(2) . . ?
O6 S2 O4 112.7(2) . . ?
O6 S2 O5 112.1(3) . . ?
O6 S2 C40 105.7(2) . . ?
O4 S2 C40 106.4(2) . . ?
O5 S2 O4 113.1(3) . . ?
O5 S2 C40 106.0(2) . . ?
O2 S1 O3 113.1(2) . . ?
O2 S1 O1 112.8(2) . . ?
O2 S1 C31 105.9(2) . . ?
O3 S1 C31 105.2(2) . . ?
O1 S1 O3 112.6(3) . . ?
O1 S1 C31 106.5(3) . . ?
O12 S4 C50 105.8(3) . . ?
O11 S4 O12 112.2(3) . . ?
O11 S4 C50 106.8(3) . . ?
O10 S4 O12 111.9(3) . . ?
O10 S4 O11 114.3(4) . . ?
O10 S4 C50 105.0(3) . . ?
H14A O14 H14B 104.5 . . ?
C14 N4 C13 109.4(5) . . ?
C14 N4 C15 124.7(5) . . ?
C13 N4 C15 125.9(5) . . ?
C14 N3 C12 108.7(4) . . ?
C14 N3 C11 125.2(5) . . ?
C12 N3 C11 126.1(5) . . ?
C10 N2 C11 126.0(5) . . ?
C10 N2 C9 108.4(5) . . ?
C9 N2 C11 125.6(5) . . ?
H16A O16 H16B 104.5 . . ?
C29 N8 C28 108.9(5) . . ?
C29 N8 C30 125.8(5) . . ?
C28 N8 C30 125.1(5) . . ?
H13A O13 H13B 104.6 . . ?
C23 N5 C24 107.7(4) . . ?
C23 N5 C22 125.7(5) . . ?
C24 N5 C22 126.5(5) . . ?
C27 N7 C26 126.5(5) . . ?
C29 N7 C27 108.6(5) . . ?
C29 N7 C26 124.8(5) . . ?
H15C O15 H15D 104.4 . . ?
C10 N1 C7 125.1(5) . . ?
C10 N1 C8 109.4(5) . . ?
C8 N1 C7 125.4(5) . . ?
C23 N6 C25 108.5(5) . . ?
C23 N6 C26 124.7(5) . . ?
C25 N6 C26 126.8(5) . . ?
H17A O17 H17B 95(9) . . ?
N5 C23 H23 125.2 . . ?
N6 C23 N5 109.6(5) . . ?
N6 C23 H23 125.2 . . ?
N4 C14 N3 108.2(5) . . ?
N4 C14 H14 125.9 . . ?
N3 C14 H14 125.9 . . ?
N6 C25 H25 126.3 . . ?
C24 C25 N6 107.5(5) . . ?
C24 C25 H25 126.3 . . ?
C35 C39 H39 119.7 . . ?
C40 C39 H39 119.7 . . ?
C40 C39 C35 120.7(5) . . ?
C45 C46 C43 118.8(5) . . ?
C49 C46 C45 119.5(5) . . ?
C49 C46 C43 121.7(5) . . ?
C46 C45 C44 118.7(5) . . ?
C47 C45 C46 119.2(5) . . ?
C47 C45 C44 122.2(5) . . ?
C39 C35 C36 119.2(5) . . ?
C34 C35 C39 121.0(5) . . ?
C34 C35 C36 119.6(5) . . ?
C46 C43 H43 119.5 . . ?
C41 C43 C46 121.0(5) . . ?
C41 C43 H43 119.5 . . ?
N2 C10 H10 125.8 . . ?
N1 C10 N2 108.5(5) . . ?
N1 C10 H10 125.8 . . ?
C1 C2 H2 119.4 . . ?
C3 C2 H2 119.4 . . ?
C3 C2 C1 121.1(5) . . ?
C33 C36 C35 118.0(5) . . ?
C37 C36 C35 118.3(5) . . ?
C37 C36 C33 123.8(5) . . ?
C46 C49 H49 120.0 . . ?
C50 C49 C46 119.9(5) . . ?
C50 C49 H49 120.0 . . ?
N4 C13 H13 126.2 . . ?
C12 C13 N4 107.6(5) . . ?
C12 C13 H13 126.2 . . ?
C36 C33 H33 119.2 . . ?
C32 C33 C36 121.6(5) . . ?
C32 C33 H33 119.2 . . ?
N5 C24 H24 126.7 . . ?
C25 C24 N5 106.7(5) . . ?
C25 C24 H24 126.7 . . ?
C37 C38 H38 120.0 . . ?
C37 C38 C40 119.9(5) . . ?
C40 C38 H38 120.0 . . ?
C43 C41 S3 120.6(4) . . ?
C43 C41 C42 120.6(5) . . ?
C42 C41 S3 118.8(4) . . ?
C35 C34 H34 119.9 . . ?
C31 C34 C35 120.3(5) . . ?
C31 C34 H34 119.9 . . ?
C36 C37 H37 119.3 . . ?
C38 C37 C36 121.5(5) . . ?
C38 C37 H37 119.3 . . ?
C39 C40 S2 119.4(4) . . ?
C39 C40 C38 120.4(5) . . ?
C38 C40 S2 120.2(4) . . ?
C45 C44 H44 119.3 . . ?
C42 C44 C45 121.3(5) . . ?
C42 C44 H44 119.3 . . ?
C47 C48 H48 120.1 . . ?
C47 C48 C50 119.8(5) . . ?
C50 C48 H48 120.1 . . ?
C18 C21 C22 120.8(5) . . ?
C20 C21 C18 118.5(5) . . ?
C20 C21 C22 120.7(5) . . ?
C2 C1 C4 118.1(5) . . ?
C2 C1 C15 120.1(5) . 2_657 ?
C4 C1 C15 121.7(5) . 2_657 ?
C3 C6 C7 120.9(5) . . ?
C5 C6 C3 117.7(5) . . ?
C5 C6 C7 121.4(5) . . ?
C2 C3 C6 120.9(5) . . ?
C2 C3 H3 119.6 . . ?
C6 C3 H3 119.6 . . ?
C41 C42 H42 120.2 . . ?
C44 C42 C41 119.6(5) . . ?
C44 C42 H42 120.2 . . ?
C45 C47 H47 119.7 . . ?
C48 C47 C45 120.7(5) . . ?
C48 C47 H47 119.7 . . ?
N3 C12 H12 126.9 . . ?
C13 C12 N3 106.2(5) . . ?
C13 C12 H12 126.9 . . ?
C34 C31 S1 117.8(4) . . ?
C34 C31 C32 120.8(5) . . ?
C32 C31 S1 121.4(4) . . ?
N3 C11 H11A 109.2 . . ?
N3 C11 H11B 109.2 . . ?
N2 C11 N3 112.0(4) . . ?
N2 C11 H11A 109.2 . . ?
N2 C11 H11B 109.2 . . ?
H11A C11 H11B 107.9 . . ?
C1 C4 H4 119.8 . . ?
C5 C4 C1 120.4(5) . . ?
C5 C4 H4 119.8 . . ?
N7 C27 H27 126.3 . . ?
C28 C27 N7 107.3(5) . . ?
C28 C27 H27 126.3 . . ?
N2 C9 H9 126.9 . . ?
C8 C9 N2 106.2(5) . . ?
C8 C9 H9 126.9 . . ?
C21 C18 H18 119.4 . . ?
C17 C18 C21 121.3(5) . . ?
C17 C18 H18 119.4 . . ?
C49 C50 S4 120.0(4) . . ?
C49 C50 C48 120.9(5) . . ?
C48 C50 S4 119.1(4) . . ?
N8 C29 N7 108.4(5) . . ?
N8 C29 H29 125.8 . . ?
N7 C29 H29 125.8 . . ?
N5 C22 C21 113.1(5) . . ?
N5 C22 H22A 109.0 . . ?
N5 C22 H22B 109.0 . . ?
C21 C22 H22A 109.0 . . ?
C21 C22 H22B 109.0 . . ?
H22A C22 H22B 107.8 . . ?
N1 C7 C6 111.4(5) . . ?
N1 C7 H7A 109.3 . . ?
N1 C7 H7B 109.3 . . ?
C6 C7 H7A 109.3 . . ?
C6 C7 H7B 109.3 . . ?
H7A C7 H7B 108.0 . . ?
N8 C28 H28 126.6 . . ?
C27 C28 N8 106.7(6) . . ?
C27 C28 H28 126.6 . . ?
N4 C15 C1 112.0(4) . 2_657 ?
N4 C15 H15A 109.2 . . ?
N4 C15 H15B 109.2 . . ?
C1 C15 H15A 109.2 2_657 . ?
C1 C15 H15B 109.2 2_657 . ?
H15A C15 H15B 107.9 . . ?
N1 C8 H8 126.3 . . ?
C9 C8 N1 107.5(5) . . ?
C9 C8 H8 126.3 . . ?
C33 C32 C31 119.7(5) . . ?
C33 C32 H32 120.2 . . ?
C31 C32 H32 120.2 . . ?
C6 C5 H5 119.1 . . ?
C4 C5 C6 121.8(5) . . ?
C4 C5 H5 119.1 . . ?
C18 C17 H17 120.0 . . ?
C18 C17 C16 120.1(5) . . ?
C16 C17 H17 120.0 . . ?
C17 C16 C30 120.8(5) . 2_766 ?
C17 C16 C19 119.6(5) . . ?
C19 C16 C30 119.5(5) . 2_766 ?
N8 C30 C16 112.3(5) . 2_766 ?
N8 C30 H30A 109.1 . . ?
N8 C30 H30B 109.1 . . ?
C16 C30 H30A 109.1 2_766 . ?
C16 C30 H30B 109.1 2_766 . ?
H30A C30 H30B 107.9 . . ?
C16 C19 H19 120.1 . . ?
C16 C19 C20 119.8(5) . . ?
C20 C19 H19 120.1 . . ?
C21 C20 C19 120.8(5) . . ?
C21 C20 H20 119.6 . . ?
C19 C20 H20 119.6 . . ?
N10 C54 C53 178.0(9) . . ?
N7 C26 H26A 109.6 . . ?
N7 C26 H26B 109.6 . . ?
N6 C26 N7 110.3(5) . . ?
N6 C26 H26A 109.6 . . ?
N6 C26 H26B 109.6 . . ?
H26A C26 H26B 108.1 . . ?
N9 C52 C51 178.3(10) . . ?
C52 C51 H51A 109.5 . . ?
C52 C51 H51B 109.5 . . ?
C52 C51 H51C 109.5 . . ?
H51A C51 H51B 109.5 . . ?
H51A C51 H51C 109.5 . . ?
H51B C51 H51C 109.5 . . ?
C54 C53 H53A 109.5 . . ?
C54 C53 H53B 109.5 . . ?
C54 C53 H53C 109.5 . . ?
H53A C53 H53B 109.5 . . ?
H53A C53 H53C 109.5 . . ?
H53B C53 H53C 109.5 . . ?

_shelx_res_file                  
;
TITL mo_h19012701_0m_a.res in P-1
    mo_h19012701_0m_a.res
    created by SHELXL-2018/3 at 11:21:02 on 28-Jan-2019
REM Old TITL mo_h19012701_0m in P-1
REM SHELXT solution in P-1
REM R1 0.164, Rweak 0.033, Alpha 0.095, Orientation as input
REM Formula found by SHELXT: C54 N13 O14 S4
CELL 0.71073 13.1874 13.5426 16.645 103.076 93.461 91.759
ZERR 25 0.001 0.0009 0.0011 0.002 0.002 0.002
LATT 1
SFAC C H F N O P S
UNIT 25 25 25 25 25 25 25

L.S. 10
PLAN  12
TEMP -107.15
BOND $H
fmap 2
acta
OMIT 3 2 7
OMIT -5 -5 4
OMIT 0 0 9
OMIT -6 2 7
OMIT 5 -2 2
OMIT 1 -5 4
OMIT 0 -5 13
OMIT -8 4 6
OMIT 1 -6 5
OMIT -3 -3 2
OMIT -9 3 6
OMIT -5 5 5
OMIT -3 -4 3
OMIT -5 -6 14
OMIT -3 5 5
OMIT 7 -4 3
OMIT 3 1 8
OMIT 4 -9 7
OMIT -12 -2 1
OMIT -6 -2 2
OMIT 0 -4 12
OMIT -4 -2 10
OMIT 8 -1 10
OMIT -10 4 6
OMIT 4 -2 11
OMIT -10 7 3
OMIT -5 -6 5
OMIT 4 -3 11
OMIT 10 -1 1
OMIT -3 -2 11
OMIT 4 -7 14
OMIT 7 -2 2
OMIT 1 -4 3
OMIT -3 -6 14
OMIT -4 -3 11
OMIT 4 -3 3
OMIT 4 3 6
OMIT -8 -6 5
OMIT -1 -7 15
OMIT 3 -1 10
OMIT 3 -4 12
OMIT -5 3 7
OMIT -8 9 1
OMIT 5 -10 8
OMIT 3 -6 5
OMIT -6 -3 11
OMIT 6 -2 11
OMIT 5 -3 3
OMIT 6 -2 10
OMIT 6 -9 7
OMIT -8 6 4
OMIT -9 -6 5
OMIT 1 -6 14
OMIT -7 0 9
OMIT -2 1 8
OMIT 6 -8 7
OMIT 8 1 0
OMIT -4 -2 2
OMIT 5 9 2
OMIT -3 -2 1
OMIT -4 0 9
OMIT -3 3 6
OMIT 2 -4 3
OMIT -3 1 8
OMIT 3 4 6
OMIT -6 -4 12
OMIT 1 12 0
OMIT -5 -12 1
OMIT 5 5 14
OMIT 6 8 2
OMIT 6 0 0
OMIT -6 0 9
OMIT -2 -6 5
OMIT -8 2 7
OMIT -4 3 6
OMIT 1 -7 15
OMIT -6 -4 3
OMIT 3 11 0
OMIT 2 -2 2
OMIT -4 -7 6
OMIT 0 -8 16
REM <olex2.extras>
REM <HklSrc "%.\\mo_h19012701_0m_a.hkl">
REM </olex2.extras>

WGHT    0.039500   25.973799
FVAR       0.39934
S3    7    0.852366    0.961233    0.676597    11.00000    0.02119    0.02128 =
         0.02639    0.00905    0.00516    0.00138
S2    7    0.720802   -0.038006    0.337587    11.00000    0.02135    0.02142 =
         0.02440    0.00619   -0.00052    0.00314
S1    7    0.658437    0.426043    0.131531    11.00000    0.02467    0.02089 =
         0.02371    0.00538   -0.00205    0.00177
S4    7    0.769525    0.457890    0.835999    11.00000    0.02933    0.02124 =
         0.03383    0.00936    0.00306   -0.00097
O2    5    0.570878    0.437066    0.078068    11.00000    0.03101    0.02662 =
         0.02737    0.00965   -0.00730    0.00399
O7    5    0.907591    0.945857    0.602485    11.00000    0.04201    0.02732 =
         0.01911    0.00547    0.00744    0.00023
O6    5    0.647652   -0.123603    0.315660    11.00000    0.02782    0.02270 =
         0.03772    0.00499    0.00364   -0.00197
O9    5    0.873866    1.059991    0.729991    11.00000    0.04624    0.02009 =
         0.02414    0.00525    0.00630    0.00543
O4    5    0.801784   -0.046038    0.281209    11.00000    0.02652    0.02979 =
         0.04625    0.01577    0.01093    0.00885
O3    5    0.735563    0.364650    0.088051    11.00000    0.03210    0.03176 =
         0.03073    0.01093    0.00702    0.01046
O5    5    0.758187   -0.018083    0.423821    11.00000    0.04726    0.02960 =
         0.03006    0.00325   -0.01002    0.00916
AFIX   6
O14   5    0.491395    0.179153    0.578918    11.00000    0.03171    0.02992 =
         0.04965    0.01205    0.00742    0.00254
H14A  2    0.537018    0.133507    0.574507    11.00000   -1.50000
H14B  2    0.439025    0.151303    0.595968    11.00000   -1.50000
AFIX   0

O12   5    0.821544    0.370364    0.794505    11.00000    0.04205    0.02415 =
         0.05027    0.00369    0.00425    0.00246
O1    5    0.700195    0.522673    0.181539    11.00000    0.04078    0.02446 =
         0.03224    0.00086   -0.00183   -0.00568
N4    4    0.697569    0.211725    0.879673    11.00000    0.02025    0.02551 =
         0.02441    0.00988    0.00054   -0.00198
N3    4    0.550777    0.265630    0.855047    11.00000    0.02321    0.01715 =
         0.02397    0.00541    0.00445    0.00389
N2    4    0.382968    0.290443    0.907533    11.00000    0.02776    0.01719 =
         0.02760    0.00476    0.00431    0.00400
AFIX   6
O16   5    0.989957    0.714977    0.167938    11.00000    0.03544    0.04113 =
         0.05529    0.00119    0.00939    0.00103
H16A  2    0.944451    0.671113    0.139187    11.00000   -1.50000
H16B  2    1.047260    0.685213    0.160110    11.00000   -1.50000
AFIX   0

N8    4    1.194671    0.740842    0.427743    11.00000    0.01689    0.02480 =
         0.04038    0.01145   -0.00158    0.00021
AFIX   6
O13   5    0.498759    0.375252    0.681880    11.00000    0.03576    0.04007 =
         0.05019    0.00410    0.00719    0.00716
H13A  2    0.508425    0.314629    0.653004    11.00000   -1.50000
H13B  2    0.555069    0.392911    0.712450    11.00000   -1.50000
AFIX   0

N5    4    0.752263    0.714101    0.427952    11.00000    0.01910    0.02326 =
         0.02476    0.00632    0.00278    0.00083
O8    5    0.743686    0.934740    0.659219    11.00000    0.01761    0.04538 =
         0.06165    0.03347   -0.00284   -0.00100
N7    4    1.054912    0.814056    0.410636    11.00000    0.02251    0.01912 =
         0.04268    0.00946    0.00233    0.00264
AFIX   6
O15   5    0.649888    0.054775    0.562606    11.00000    0.05539    0.06515 =
         0.04508    0.02503    0.01267    0.03069
H15C  2    0.662267    0.012518    0.516867    11.00000   -1.50000
H15D  2    0.667442    0.023478    0.601247    11.00000   -1.50000
AFIX   0
O11   5    0.672813    0.466879    0.794651    11.00000    0.02695    0.03677 =
         0.09408    0.03077   -0.00575   -0.00363

N1    4    0.253995    0.204881    0.932846    11.00000    0.02373    0.02278 =
         0.02829    0.00439    0.00333    0.00087
O10   5    0.766233    0.462874    0.922370    11.00000    0.09449    0.04263 =
         0.03547    0.00872    0.01424   -0.02998
N6    4    0.877319    0.779243    0.376449    11.00000    0.02262    0.02161 =
         0.02978    0.01009    0.00085    0.00150
O17   5    0.849050    0.578713    0.075971    11.00000    0.05357    0.06586 =
         0.05090    0.01716   -0.00947   -0.02775
C23   1    0.828592    0.784304    0.443117    11.00000    0.02495    0.01492 =
         0.02156    0.00201   -0.00042    0.00381
AFIX  43
H23   2    0.844938    0.830838    0.494582    11.00000   -1.20000
AFIX   0

C14   1    0.630845    0.277722    0.909445    11.00000    0.03004    0.01755 =
         0.02175    0.00282    0.00635   -0.00313
AFIX  43
H14   2    0.638391    0.325840    0.960953    11.00000   -1.20000
AFIX   0

C25   1    0.833170    0.700468    0.314806    11.00000    0.02777    0.02621 =
         0.02110    0.00331    0.00554    0.00685
AFIX  43
H25   2    0.854606    0.678929    0.260366    11.00000   -1.20000
AFIX   0
C39   1    0.689689    0.131118    0.280108    11.00000    0.01838    0.02701 =
         0.02336    0.00600    0.00354    0.00816
AFIX  43
H39   2    0.752285    0.117278    0.255314    11.00000   -1.20000
AFIX   0
C46   1    0.871093    0.720239    0.783420    11.00000    0.01778    0.02107 =
         0.02676    0.00541    0.00396   -0.00160
C45   1    0.973784    0.728968    0.815587    11.00000    0.01954    0.02625 =
         0.02741    0.00564   -0.00094    0.00203
C35   1    0.635428    0.216652    0.268446    11.00000    0.01537    0.02513 =
         0.02252    0.00562   -0.00147    0.00240
C43   1    0.834854    0.794474    0.742136    11.00000    0.01903    0.02036 =
         0.02606    0.00541   -0.00173    0.00203
AFIX  43
H43   2    0.765702    0.790360    0.721566    11.00000   -1.20000
AFIX   0

C10   1    0.308244    0.221592    0.873946    11.00000    0.03424    0.01702 =
         0.01919    0.00244   -0.00371    0.00876
AFIX  43
H10   2    0.296729    0.190239    0.816852    11.00000   -1.20000
AFIX   0
C2    1    0.129214   -0.037791    1.068012    11.00000    0.01686    0.03169 =
         0.02754    0.00628    0.00751    0.00084
AFIX  43
H2    2    0.088798   -0.041901    1.112595    11.00000   -1.20000
AFIX   0

C36   1    0.541193    0.236509    0.305610    11.00000    0.02356    0.02463 =
         0.02615    0.00411    0.00493    0.00906
C49   1    0.808108    0.636871    0.791315    11.00000    0.01785    0.02679 =
         0.02358    0.00788    0.00081   -0.00222
AFIX  43
H49   2    0.739130    0.630587    0.770072    11.00000   -1.20000
AFIX   0

C13   1    0.660071    0.154722    0.803928    11.00000    0.02715    0.03171 =
         0.02209    0.00213   -0.00215    0.00738
AFIX  43
H13   2    0.693552    0.101891    0.769305    11.00000   -1.20000
AFIX   0

C33   1    0.486586    0.319735    0.289914    11.00000    0.02370    0.02829 =
         0.03284    0.00382    0.00290    0.01051
AFIX  43
H33   2    0.424977    0.335678    0.315744    11.00000   -1.20000
AFIX   0
C24   1    0.754691    0.660291    0.346139    11.00000    0.02861    0.02449 =
         0.02353    0.00382   -0.00169    0.00334
AFIX  43
H24   2    0.709507    0.605742    0.318042    11.00000   -1.20000
AFIX   0
C38   1    0.559705    0.089172    0.364567    11.00000    0.02681    0.02918 =
         0.02863    0.00957    0.00694    0.00258
AFIX  43
H38   2    0.534513    0.045809    0.397117    11.00000   -1.20000
AFIX   0
C41   1    0.897494    0.871256    0.731596    11.00000    0.02021    0.02067 =
         0.02294    0.00860    0.00299    0.00437
C34   1    0.669922    0.277805    0.216357    11.00000    0.02550    0.02854 =
         0.02676    0.00776    0.00043    0.00550
AFIX  43
H34   2    0.732599    0.264823    0.191506    11.00000   -1.20000
AFIX   0
C37   1    0.506454    0.171065    0.354372    11.00000    0.02531    0.03409 =
         0.03247    0.00929    0.01168    0.00849
AFIX  43
H37   2    0.444724    0.184283    0.380647    11.00000   -1.20000
AFIX   0
C40   1    0.652804    0.068990    0.326407    11.00000    0.02139    0.02651 =
         0.02211    0.00581   -0.00308    0.00597
C44   1    1.036274    0.811776    0.805394    11.00000    0.01339    0.03022 =
         0.03622    0.00743   -0.00116   -0.00284
AFIX  43
H44   2    1.104570    0.819605    0.828333    11.00000   -1.20000
AFIX   0
C48   1    0.949371    0.573594    0.862483    11.00000    0.02595    0.02808 =
         0.03689    0.01631   -0.00235    0.00308
AFIX  43
H48   2    0.975337    0.523364    0.888780    11.00000   -1.20000
AFIX   0
C21   1    0.694561    0.593190    0.509332    11.00000    0.02348    0.03189 =
         0.02561    0.01008    0.00680    0.00368

C1    1    0.196040   -0.113541    1.041092    11.00000    0.01936    0.02301 =
         0.02322    0.00346   -0.00292   -0.00266
C6    1    0.177200    0.050767    0.964909    11.00000    0.01974    0.02469 =
         0.02600    0.00623   -0.00258    0.00234
C3    1    0.120455    0.043356    1.031166    11.00000    0.02332    0.02898 =
         0.03281    0.00224    0.00151    0.00395
AFIX  43
H3    2    0.075027    0.094882    1.051341    11.00000   -1.20000
AFIX   0

C42   1    1.000281    0.880426    0.763303    11.00000    0.01954    0.02268 =
         0.03493    0.00643    0.00240   -0.00359
AFIX  43
H42   2    1.043901    0.934019    0.755325    11.00000   -1.20000
AFIX   0
C47   1    1.010949    0.654588    0.856084    11.00000    0.02182    0.02882 =
         0.04201    0.01152   -0.00538   -0.00041
AFIX  43
H47   2    1.079202    0.660853    0.879044    11.00000   -1.20000
AFIX   0

C12   1    0.568133    0.187089    0.787896    11.00000    0.03213    0.03016 =
         0.02875    0.00615   -0.00120    0.00567
AFIX  43
H12   2    0.523452    0.161673    0.740238    11.00000   -1.20000
AFIX   0

C31   1    0.613282    0.355884    0.201497    11.00000    0.02466    0.02288 =
         0.02311    0.00476   -0.00061    0.00318
C11   1    0.461876    0.329173    0.862883    11.00000    0.02869    0.01990 =
         0.04207    0.01341    0.00708    0.00958
AFIX  23
H11A  2    0.483650    0.399216    0.892530    11.00000   -1.20000
H11B  2    0.433220    0.331661    0.807051    11.00000   -1.20000
AFIX   0
C4    1    0.254829   -0.105069    0.975855    11.00000    0.02332    0.02428 =
         0.02485   -0.00015    0.00137    0.00313
AFIX  43
H4    2    0.302007   -0.155305    0.956828    11.00000   -1.20000
AFIX   0

C27   1    1.079488    0.833433    0.494188    11.00000    0.02724    0.03056 =
         0.04286   -0.00521    0.00145    0.00275
AFIX  43
H27   2    1.041544    0.871414    0.536358    11.00000   -1.20000
AFIX   0

C9    1    0.373914    0.318007    0.991750    11.00000    0.03942    0.02928 =
         0.02674   -0.00271   -0.00058   -0.00179
AFIX  43
H9    2    0.416581    0.365408    1.031210    11.00000   -1.20000
AFIX   0

C18   1    0.770200    0.580561    0.567219    11.00000    0.02424    0.02978 =
         0.02893    0.00443    0.00298    0.00042
AFIX  43
H18   2    0.817517    0.635307    0.590648    11.00000   -1.20000
AFIX   0
C50   1    0.846842    0.565069    0.829729    11.00000    0.02552    0.02239 =
         0.02807    0.00778    0.00275   -0.00002
C29   1    1.126081    0.757622    0.371702    11.00000    0.02818    0.02588 =
         0.03513    0.01315    0.00658    0.00244
AFIX  43
H29   2    1.127274    0.733567    0.313559    11.00000   -1.20000
AFIX   0
C22   1    0.682086    0.695055    0.487735    11.00000    0.02850    0.02888 =
         0.03746    0.00727    0.01194    0.00674
AFIX  23
H22A  2    0.611490    0.698237    0.464909    11.00000   -1.20000
H22B  2    0.693015    0.749287    0.538854    11.00000   -1.20000
AFIX   0

C7    1    0.162380    0.135633    0.920775    11.00000    0.02403    0.03011 =
         0.03963    0.01187   -0.00478   -0.00174
AFIX  23
H7A   2    0.147272    0.106527    0.860956    11.00000   -1.20000
H7B   2    0.103459    0.174557    0.941962    11.00000   -1.20000
AFIX   0

C28   1    1.167443    0.788586    0.505328    11.00000    0.03334    0.03327 =
         0.03211    0.00038    0.00074    0.00142
AFIX  43
H28   2    1.203687    0.789622    0.556622    11.00000   -1.20000
AFIX   0

C15   1    0.799286    0.204293    0.920153    11.00000    0.02139    0.03410 =
         0.03281    0.01234    0.00261   -0.00173
AFIX  23
H15A  2    0.816092    0.266944    0.963406    11.00000   -1.20000
H15B  2    0.850807    0.198903    0.878691    11.00000   -1.20000
AFIX   0
C8    1    0.292324    0.264135    1.006789    11.00000    0.03673    0.04340 =
         0.02114   -0.00237    0.00374   -0.00696
AFIX  43
H8    2    0.266277    0.266884    1.059193    11.00000   -1.20000
AFIX   0

C32   1    0.520407    0.377321    0.238683    11.00000    0.02675    0.02559 =
         0.03267    0.00292    0.00257    0.00934
AFIX  43
H32   2    0.481749    0.431587    0.228026    11.00000   -1.20000
AFIX   0

C5    1    0.244900   -0.024587    0.939012    11.00000    0.02480    0.02881 =
         0.02307    0.00492    0.00470   -0.00106
AFIX  43
H5    2    0.285471   -0.020307    0.894555    11.00000   -1.20000
AFIX   0

C17   1    0.778105    0.490004    0.591476    11.00000    0.02266    0.03179 =
         0.03132    0.01106   -0.00382    0.00251
AFIX  43
H17   2    0.830646    0.482831    0.631102    11.00000   -1.20000
AFIX   0
C16   1    0.709704    0.409796    0.558196    11.00000    0.02360    0.02853 =
         0.03138    0.00741    0.00599    0.00432

N10   4    0.982863    0.595335    0.436660    11.00000    0.03936    0.05040 =
         0.09492    0.03488   -0.01103   -0.00173
C30   1    1.288368    0.687651    0.410613    11.00000    0.01978    0.03390 =
         0.04753    0.01697    0.00685    0.00783
AFIX  23
H30A  2    1.347090    0.733022    0.437277    11.00000   -1.20000
H30B  2    1.295522    0.671082    0.350231    11.00000   -1.20000
AFIX   0
C19   1    0.635258    0.419985    0.498835    11.00000    0.02233    0.03132 =
         0.04039    0.01010   -0.00839   -0.00523
AFIX  43
H19   2    0.589261    0.364496    0.474325    11.00000   -1.20000
AFIX   0
C20   1    0.627913    0.512439    0.474972    11.00000    0.02470    0.04217 =
         0.03464    0.01436   -0.00345    0.00205
AFIX  43
H20   2    0.576281    0.519459    0.434570    11.00000   -1.20000
AFIX   0

C54   1    0.941604    0.521287    0.407052    11.00000    0.03688    0.04695 =
         0.06384    0.02162    0.01071    0.00573
C26   1    0.964131    0.844710    0.370180    11.00000    0.02463    0.02940 =
         0.05342    0.02108    0.00158    0.00384
AFIX  23
H26A  2    0.950787    0.915863    0.396498    11.00000   -1.20000
H26B  2    0.974951    0.840842    0.311227    11.00000   -1.20000
AFIX   0

N9    4    0.478891    0.079688    0.927274    11.00000    0.05067    0.08155 =
         0.13341    0.07766    0.02861    0.01900
C52   1    0.524785    0.009828    0.903244    11.00000    0.03809    0.06193 =
         0.08204    0.03753   -0.00947   -0.00514
C51   1    0.584469   -0.079487    0.875135    11.00000    0.07703    0.04753 =
         0.08037   -0.00656   -0.03297    0.00492
AFIX 137
H51A  2    0.561905   -0.112360    0.817888    11.00000   -1.50000
H51B  2    0.574762   -0.127311    0.910561    11.00000   -1.50000
H51C  2    0.656648   -0.058508    0.878161    11.00000   -1.50000
AFIX   0

C53   1    0.886414    0.425325    0.371403    11.00000    0.08857    0.05151 =
         0.09856   -0.00903    0.03421   -0.01027
AFIX 137
H53A  2    0.866405    0.421784    0.313117    11.00000   -1.50000
H53B  2    0.825503    0.420251    0.401431    11.00000   -1.50000
H53C  2    0.930114    0.369223    0.375618    11.00000   -1.50000
AFIX   0

H17A  2    0.824197    0.539462    0.024818    11.00000    0.03465
H17B  2    0.805068    0.549241    0.105826    11.00000    0.15086
HKLF 4


REM  mo_h19012701_0m_a.res in P-1
REM wR2 = 0.2204, GooF = S = 1.052, Restrained GooF = 1.052 for all data
REM R1 = 0.0821 for 8437 Fo > 4sig(Fo) and 0.0984 for all 10444 data
REM 788 parameters refined using 0 restraints

END

WGHT      0.0395     25.9678

REM Highest difference peak  0.966,  deepest hole -0.538,  1-sigma level  0.104
Q1    1   0.2795  0.1230  0.7710  11.00000  0.05    0.97
Q2    1   0.8465  0.8716  0.5582  11.00000  0.05    0.96
Q3    1   0.6551  0.5208  0.2456  11.00000  0.05    0.91
Q4    1   0.7206  0.0553  0.4508  11.00000  0.05    0.91
Q5    1   0.8512  1.0556  0.7928  11.00000  0.05    0.85
Q6    1   0.7748  0.3658  0.7212  11.00000  0.05    0.84
Q7    1   0.6591  0.3358  1.0218  11.00000  0.05    0.84
Q8    1   0.7660  0.5438  0.9414  11.00000  0.05    0.74
Q9    1   0.7429  0.8349  0.5564  11.00000  0.05    0.65
Q10   1   0.1181  0.0487  1.1609  11.00000  0.05    0.58
Q11   1   0.8822  0.8718  0.4924  11.00000  0.05    0.57
Q12   1   0.7189  0.1418  0.5613  11.00000  0.05    0.57
;
_shelx_res_checksum              6382
_olex2_submission_special_instructions 'No special instructions were received'
####################################################################### 
# 
# This file contains crystal structure data downloaded from the 
# Cambridge Structural Database (CSD) hosted by the Cambridge 
# Crystallographic Data Centre (CCDC).
# 
# Full information about CCDC data access policies and citation 
# guidelines are available at http://www.ccdc.cam.ac.uk/access/V1 
# 
# Audit and citation data items may have been added by the CCDC. 
# Please retain this information to preserve the provenance of 
# this file and to allow appropriate attribution of the data. 
# 
#######################################################################

data_h18093003
_audit_block_doi                 10.5517/ccdc.csd.cc2nv7wn
_database_code_depnum_ccdc_archive 'CCDC 2468092'
loop_
_audit_author_name
_audit_author_address
'kai hua'
;tsinghua
China
;
_audit_update_record             
;
2025-06-28 deposited with the CCDC.	2025-09-24 downloaded from the CCDC.
;
_audit_creation_date             2018-09-30
_audit_creation_method           
;
Olex2 1.2
(compiled 2018.05.29 svn.r3508 for OlexSys, GUI svn.r5506)
;
_shelx_SHELXL_version_number     2018/3
_chemical_name_common            ?
_chemical_name_systematic        ?
_chemical_formula_moiety         'C60 H56 Ag4 N16, 4(C24 H20 B), 10(C2 H3 N)'
_chemical_formula_sum            'C176 H166 Ag4 B4 N26'
_chemical_formula_weight         3120.06
_chemical_melting_point          ?
loop_
_atom_type_symbol
_atom_type_description
_atom_type_scat_dispersion_real
_atom_type_scat_dispersion_imag
_atom_type_scat_source
C C 0.0033 0.0016 'International Tables Vol C Tables 4.2.6.8 and 6.1.1.4'
H H 0.0000 0.0000 'International Tables Vol C Tables 4.2.6.8 and 6.1.1.4'
Ag Ag -0.8971 1.1015 'International Tables Vol C Tables 4.2.6.8 and 6.1.1.4'
B B 0.0013 0.0007 'International Tables Vol C Tables 4.2.6.8 and 6.1.1.4'
N N 0.0061 0.0033 'International Tables Vol C Tables 4.2.6.8 and 6.1.1.4'

_shelx_space_group_comment       
;
The symmetry employed for this shelxl refinement is uniquely defined
by the following loop, which should always be used as a source of
symmetry information in preference to the above space-group names.
They are only intended as comments.
;
_space_group_crystal_system      triclinic
_space_group_IT_number           2
_space_group_name_H-M_alt        'P -1'
_space_group_name_Hall           '-P 1'
loop_
_space_group_symop_operation_xyz
'x, y, z'
'-x, -y, -z'

_cell_length_a                   14.7897(5)
_cell_length_b                   16.4560(5)
_cell_length_c                   17.2188(6)
_cell_angle_alpha                83.5650(10)
_cell_angle_beta                 75.8980(10)
_cell_angle_gamma                69.6420(10)
_cell_volume                     3808.8(2)
_cell_formula_units_Z            1
_cell_measurement_reflns_used    9923
_cell_measurement_temperature    153(2)
_cell_measurement_theta_max      25.32
_cell_measurement_theta_min      2.31
_shelx_estimated_absorpt_T_max   0.983
_shelx_estimated_absorpt_T_min   0.972
_exptl_absorpt_coefficient_mu    0.567
_exptl_absorpt_correction_T_max  0.7452
_exptl_absorpt_correction_T_min  0.6825
_exptl_absorpt_correction_type   multi-scan
_exptl_absorpt_process_details   
;
SADABS-2016/2 (Bruker,2016/2) was used for absorption correction.
wR2(int) was 0.0816 before and 0.0596 after correction.
The Ratio of minimum to maximum transmission is 0.9159.
The \l/2 correction factor is Not present.
;
_exptl_absorpt_special_details   ?
_exptl_crystal_colour            colourless
_exptl_crystal_colour_primary    colourless
_exptl_crystal_density_diffrn    1.360
_exptl_crystal_density_meas      ?
_exptl_crystal_density_method    ?
_exptl_crystal_description       block
_exptl_crystal_F_000             1612
_exptl_crystal_size_max          0.20
_exptl_crystal_size_mid          0.18
_exptl_crystal_size_min          0.15
_exptl_transmission_factor_max   ?
_exptl_transmission_factor_min   ?
_diffrn_reflns_av_R_equivalents  0.0486
_diffrn_reflns_av_unetI/netI     0.0491
_diffrn_reflns_Laue_measured_fraction_full 0.999
_diffrn_reflns_Laue_measured_fraction_max 0.996
_diffrn_reflns_limit_h_max       17
_diffrn_reflns_limit_h_min       -16
_diffrn_reflns_limit_k_max       19
_diffrn_reflns_limit_k_min       -19
_diffrn_reflns_limit_l_max       20
_diffrn_reflns_limit_l_min       -20
_diffrn_reflns_number            47222
_diffrn_reflns_point_group_measured_fraction_full 0.999
_diffrn_reflns_point_group_measured_fraction_max 0.996
_diffrn_reflns_theta_full        25.242
_diffrn_reflns_theta_max         25.355
_diffrn_reflns_theta_min         2.310
_diffrn_ambient_temperature      153.0
_diffrn_detector_area_resol_mean ?
_diffrn_measured_fraction_theta_full 0.999
_diffrn_measured_fraction_theta_max 0.996
_diffrn_measurement_device_type  'Bruker APEX-II CCD'
_diffrn_measurement_method       '\f and \w scans'
_diffrn_radiation_type           MoK\a
_diffrn_radiation_wavelength     0.71073
_diffrn_source                   ?
_reflns_Friedel_coverage         0.000
_reflns_Friedel_fraction_full    .
_reflns_Friedel_fraction_max     .
_reflns_number_gt                11059
_reflns_number_total             13902
_reflns_special_details          
;
 Reflections were merged by SHELXL according to the crystal
 class for the calculation of statistics and refinement.
 
 _reflns_Friedel_fraction is defined as the number of unique
 Friedel pairs measured divided by the number that would be
 possible theoretically, ignoring centric projections and
 systematic absences.
;
_reflns_threshold_expression     'I > 2\s(I)'
_computing_cell_refinement       'SAINT V8.38A (?, 2016)'
_computing_data_collection       'SAINT V8.38A (?, 2016)'
_computing_data_reduction        'SAINT V8.38A (?, 2016)'
_computing_molecular_graphics    'Olex2 (Dolomanov et al., 2009)'
_computing_publication_material  'Olex2 (Dolomanov et al., 2009)'
_computing_structure_refinement  'ShelXL (Sheldrick, 2015)'
_computing_structure_solution    'SHELXT 2014/5 (Sheldrick, 2014)'
_refine_diff_density_max         1.070
_refine_diff_density_min         -0.474
_refine_diff_density_rms         0.063
_refine_ls_extinction_coef       .
_refine_ls_extinction_method     none
_refine_ls_goodness_of_fit_ref   1.036
_refine_ls_hydrogen_treatment    constr
_refine_ls_matrix_type           full
_refine_ls_number_parameters     986
_refine_ls_number_reflns         13902
_refine_ls_number_restraints     57
_refine_ls_R_factor_all          0.0539
_refine_ls_R_factor_gt           0.0377
_refine_ls_restrained_S_all      1.042
_refine_ls_shift/su_max          0.002
_refine_ls_shift/su_mean         0.000
_refine_ls_structure_factor_coef Fsqd
_refine_ls_weighting_details     
'w=1/[\s^2^(Fo^2^)+(0.0337P)^2^+2.7855P] where P=(Fo^2^+2Fc^2^)/3'
_refine_ls_weighting_scheme      calc
_refine_ls_wR_factor_gt          0.0836
_refine_ls_wR_factor_ref         0.0927
_refine_special_details          ?
_olex2_refinement_description    
;
1. Fixed Uiso
 At 1.2 times of:
  All C(H) groups, All C(H,H) groups
 At 1.5 times of:
  All C(H,H,H) groups, All C(H,H,H,H,H,H) groups
2. Restrained distances
 N1A-C1A = N2A-C3A
 1.16 with sigma of 0.02
 C4A-C3A = C1A-C0AA
 1.47 with sigma of 0.005
 C34A-C33 \\sim C34-C33
 with sigma of 0.02
 N11-C34 \\sim N11A-C34A
 with sigma of 0.02
3. Uiso/Uaniso restraints and constraints
Uanis(C3A) \\sim Ueq, Uanis(N2A) \\sim Ueq, Uanis(C4A) \\sim Ueq, Uanis(N10)
\\sim Ueq, Uanis(C0AA) \\sim Ueq, Uanis(C1A) \\sim Ueq, Uanis(N1A) \\sim Ueq:
with sigma of 0.01 and sigma for terminal atoms of 0.02
Uanis(N11A) = Uanis(N11)
Uanis(C34A) = Uanis(C34)
4. Rigid body (RIGU) restrains
 C4A, C3A, N2A
 with sigma for 1-2 distances of 0.004 and sigma for 1-3 distances of 0.004
5. Others
 Sof(H33D)=Sof(H33E)=Sof(H33F)=Sof(N11A)=Sof(C34A)=1-FVAR(1)
 Sof(H33A)=Sof(H33B)=Sof(H33C)=Sof(C34)=Sof(N11)=FVAR(1)
 Fixed Sof: C3A(0.5) C1A(0.5) N1A(0.5) N2A(0.5) C4A(0.5) H4AA(0.5) H4AB(0.5)
 H4AC(0.5) C0AA(0.5) H0AA(0.5) H0AB(0.5) H0AC(0.5)
6.a Secondary CH2 refined with riding coordinates:
 C5(H5A,H5B), C19(H19A,H19B), C1(H1A,H1B), C9(H9A,H9B), C23(H23A,H23B),
 C15(H15A,H15B)
6.b Aromatic/amide H refined with riding coordinates:
 C68(H68), C75(H75), C69(H69), C71(H71), C81(H81), C62(H62), C65(H65),
 C70(H70), C16(H16), C63(H63), C6(H6), C56(H56), C74(H74), C18(H18), C38(H38),
 C26(H26), C72(H72), C41(H41), C2(H2), C28(H28), C80(H80), C82(H82), C39(H39),
 C4(H4), C21(H21), C64(H64), C27(H27), C22(H22), C59(H59), C25(H25), C76(H76),
 C66(H66), C83(H83), C44(H44), C84(H84), C8(H8), C11(H11), C77(H77), C78(H78),
 C45(H45), C42(H42), C40(H40), C57(H57), C60(H60), C50(H50), C14(H14), C13(H13),
  C58(H58), C47(H47), C48(H48), C12(H12), C46(H46), C51(H51), C53(H53),
 C52(H52), C54(H54)
6.c Idealised Me refined as rotating group:
 C35(H35A,H35B,H35C), C33(H33A,H33B,H33C), C33(H33D,H33E,H33F), C31(H31A,H31B,
 H31C), C29(H29A,H29B,H29C), C4A(H4AA,H4AB,H4AC), C0AA(H0AA,H0AB,H0AC)
;
_atom_sites_solution_hydrogens   geom
_atom_sites_solution_primary     ?
_atom_sites_solution_secondary   ?
loop_
_atom_site_label
_atom_site_type_symbol
_atom_site_fract_x
_atom_site_fract_y
_atom_site_fract_z
_atom_site_U_iso_or_equiv
_atom_site_adp_type
_atom_site_occupancy
_atom_site_site_symmetry_order
_atom_site_calc_flag
_atom_site_refinement_flags_posn
_atom_site_refinement_flags_adp
_atom_site_refinement_flags_occupancy
_atom_site_disorder_assembly
_atom_site_disorder_group
Ag1 Ag 0.32762(2) 0.73043(2) 0.86909(2) 0.03148(7) Uani 1 1 d . . . A 1
Ag2 Ag 0.47840(2) 0.23446(2) 1.07346(2) 0.03230(7) Uani 1 1 d . . . A 1
N6 N 0.78464(17) 0.17458(15) 0.96951(13) 0.0270(5) Uani 1 1 d . . . A 1
N7 N 0.65147(18) 0.14867(14) 0.93032(14) 0.0279(5) Uani 1 1 d . . . A 1
N3 N 0.60820(18) 0.74909(15) 0.74001(14) 0.0304(6) Uani 1 1 d . . . A 1
N2 N 0.47884(18) 0.71434(15) 0.70325(14) 0.0304(6) Uani 1 1 d . . . A 1
N1 N 0.39187(18) 0.63241(15) 0.71173(15) 0.0319(6) Uani 1 1 d . . . A 1
N4 N 0.72053(18) 0.70725(15) 0.80761(15) 0.0331(6) Uani 1 1 d . . . A 1
N8 N 0.51516(19) 0.20606(16) 0.89330(15) 0.0329(6) Uani 1 1 d . . . A 1
N5 N 0.84100(18) 0.27211(16) 0.98637(14) 0.0309(6) Uani 1 1 d . . . A 1
C73 C 1.1694(2) 0.18278(18) 0.83345(16) 0.0260(6) Uani 1 1 d . . . B 1
C3 C 0.4052(2) 0.69097(18) 0.75330(17) 0.0305(7) Uani 1 1 d . . . A 1
C67 C 1.2546(2) 0.09583(16) 0.95439(16) 0.0227(6) Uani 1 1 d . . . B 1
C79 C 1.2111(2) 0.01223(17) 0.84738(16) 0.0248(6) Uani 1 1 d . . . B 1
C20 C 0.5554(2) 0.19437(18) 0.95831(17) 0.0286(6) Uani 1 1 d . . . A 1
C61 C 1.3585(2) 0.07771(18) 0.79884(16) 0.0252(6) Uani 1 1 d . . . B 1
C24 C 0.3926(2) 0.3388(2) 0.84923(17) 0.0313(7) Uani 1 1 d . . . A 1
C17 C 0.7676(2) 0.23899(18) 1.01905(17) 0.0280(6) Uani 1 1 d . . . A 1
C68 C 1.3418(2) 0.07294(17) 0.98211(16) 0.0269(6) Uani 1 1 d . . . B 1
H68 H 1.402851 0.058355 0.943849 0.032 Uiso 1 1 calc R . . B 1
C00K C 0.8292(2) 0.4298(2) 0.98168(17) 0.0311(7) Uani 1 1 d . . . A 1
C75 C 1.1411(2) 0.26191(18) 0.86976(18) 0.0300(7) Uani 1 1 d . . . B 1
H75 H 1.167138 0.263847 0.914532 0.036 Uiso 1 1 calc R . . B 1
C69 C 1.1678(2) 0.12007(18) 1.01517(17) 0.0288(6) Uani 1 1 d . . . B 1
H69 H 1.105852 0.139732 1.000116 0.035 Uiso 1 1 calc R . . B 1
C7 C 0.6214(2) 0.73658(18) 0.81632(18) 0.0300(7) Uani 1 1 d . . . A 1
C00O C 0.3469(2) 0.50292(19) 0.77506(17) 0.0298(6) Uani 1 1 d . . . A 1
C5 C 0.5121(2) 0.78236(18) 0.71911(18) 0.0333(7) Uani 1 1 d . . . A 1
H5A H 0.463080 0.817197 0.763601 0.040 Uiso 1 1 calc R . . A 1
H5B H 0.515841 0.821174 0.671031 0.040 Uiso 1 1 calc R . . A 1
C71 C 1.1684(2) 0.11666(19) 1.09608(17) 0.0340(7) Uani 1 1 d . . . B 1
H71 H 1.107691 0.131941 1.134809 0.041 Uiso 1 1 calc R . . B 1
C37 C 0.8448(2) 0.22702(18) 0.46631(17) 0.0290(6) Uani 1 1 d . . . C 1
C81 C 1.2509(2) -0.03889(19) 0.77981(18) 0.0347(7) Uani 1 1 d . . . B 1
H81 H 1.307665 -0.032575 0.743127 0.042 Uiso 1 1 calc R . . B 1
C55 C 0.9326(2) 0.32058(19) 0.35043(19) 0.0328(7) Uani 1 1 d . . . C 1
C62 C 1.4400(2) 0.00288(18) 0.80495(17) 0.0296(6) Uani 1 1 d . . . B 1
H62 H 1.431932 -0.038265 0.847062 0.036 Uiso 1 1 calc R . . B 1
C19 C 0.7250(2) 0.11836(18) 0.97927(17) 0.0299(7) Uani 1 1 d . . . A 1
H19A H 0.768676 0.058821 0.964159 0.036 Uiso 1 1 calc R . . A 1
H19B H 0.691216 0.116208 1.036293 0.036 Uiso 1 1 calc R . . A 1
C10 C 0.7873(2) 0.59696(19) 0.91039(18) 0.0314(7) Uani 1 1 d . . . A 1
C65 C 1.5311(2) -0.0137(2) 0.75283(17) 0.0323(7) Uani 1 1 d . . . B 1
H65 H 1.584162 -0.064841 0.759916 0.039 Uiso 1 1 calc R . . B 1
C70 C 1.3439(2) 0.07037(18) 1.06273(18) 0.0323(7) Uani 1 1 d . . . B 1
H70 H 1.405417 0.054295 1.078186 0.039 Uiso 1 1 calc R . . B 1
C16 C 0.9026(2) 0.2278(2) 0.91969(18) 0.0364(7) Uani 1 1 d . . . A 1
H16 H 0.959446 0.238852 0.887598 0.044 Uiso 1 1 calc R . . A 1
C1 C 0.3143(2) 0.5935(2) 0.7380(2) 0.0382(7) Uani 1 1 d . . . A 1
H1A H 0.287179 0.591400 0.691339 0.046 Uiso 1 1 calc R . . A 1
H1B H 0.260145 0.631569 0.777621 0.046 Uiso 1 1 calc R . . A 1
C63 C 1.3760(2) 0.13392(19) 0.73453(17) 0.0310(7) Uani 1 1 d . . . B 1
H63 H 1.323616 0.185393 0.727072 0.037 Uiso 1 1 calc R . . B 1
C6 C 0.6984(3) 0.7288(2) 0.6851(2) 0.0423(8) Uani 1 1 d . . . A 1
H6 H 0.708529 0.732866 0.628364 0.051 Uiso 1 1 calc R . . A 1
C56 C 0.9393(2) 0.2730(2) 0.28572(18) 0.0353(7) Uani 1 1 d . . . C 1
H56 H 0.931381 0.217707 0.296717 0.042 Uiso 1 1 calc R . . C 1
C74 C 1.1280(2) 0.1852(2) 0.76786(17) 0.0341(7) Uani 1 1 d . . . B 1
H74 H 1.144126 0.132973 0.740954 0.041 Uiso 1 1 calc R . . B 1
C18 C 0.8674(2) 0.1665(2) 0.90857(18) 0.0352(7) Uani 1 1 d . . . A 1
H18 H 0.893961 0.125662 0.867160 0.042 Uiso 1 1 calc R . . A 1
C38 C 0.7695(2) 0.23752(19) 0.42704(19) 0.0354(7) Uani 1 1 d . . . C 1
H38 H 0.763962 0.276557 0.382042 0.042 Uiso 1 1 calc R . . C 1
C26 C 0.3204(2) 0.3662(2) 0.8050(2) 0.0419(8) Uani 1 1 d . . . A 1
H26 H 0.286200 0.328544 0.799587 0.050 Uiso 1 1 calc R . . A 1
C72 C 1.2567(2) 0.09120(19) 1.12034(18) 0.0358(7) Uani 1 1 d . . . B 1
H72 H 1.257513 0.088016 1.175601 0.043 Uiso 1 1 calc R . . B 1
C43 C 1.0324(2) 0.2173(2) 0.45331(19) 0.0354(7) Uani 1 1 d . . . C 1
C41 C 0.7020(2) 0.1933(2) 0.45087(19) 0.0398(8) Uani 1 1 d . . . C 1
H41 H 0.651850 0.202294 0.422117 0.048 Uiso 1 1 calc R . . C 1
C2 C 0.4571(2) 0.6182(2) 0.63797(19) 0.0385(8) Uani 1 1 d . . . A 1
H2 H 0.462265 0.579299 0.598992 0.046 Uiso 1 1 calc R . . A 1
C9 C 0.7707(2) 0.6874(2) 0.8741(2) 0.0397(8) Uani 1 1 d . . . A 1
H9A H 0.731312 0.729506 0.916631 0.048 Uiso 1 1 calc R . . A 1
H9B H 0.835615 0.696027 0.855071 0.048 Uiso 1 1 calc R . . A 1
C28 C 0.2973(2) 0.4478(2) 0.7686(2) 0.0403(8) Uani 1 1 d . . . A 1
H28 H 0.246894 0.466044 0.739000 0.048 Uiso 1 1 calc R . . A 1
C80 C 1.1282(2) -0.00191(19) 0.89868(17) 0.0320(7) Uani 1 1 d . . . B 1
H80 H 1.098313 0.030506 0.946029 0.038 Uiso 1 1 calc R . . B 1
C82 C 1.2109(3) -0.0987(2) 0.7639(2) 0.0413(8) Uani 1 1 d . . . B 1
H82 H 1.240358 -0.131865 0.716917 0.050 Uiso 1 1 calc R . . B 1
C23 C 0.4109(2) 0.2517(2) 0.8930(2) 0.0411(8) Uani 1 1 d . . . A 1
H23A H 0.372715 0.260255 0.949057 0.049 Uiso 1 1 calc R . . A 1
H23B H 0.386250 0.215016 0.867565 0.049 Uiso 1 1 calc R . . A 1
C39 C 0.8466(2) 0.1696(2) 0.53263(18) 0.0364(7) Uani 1 1 d . . . C 1
H39 H 0.895698 0.160851 0.562390 0.044 Uiso 1 1 calc R . . C 1
C15 C 0.8579(3) 0.3405(2) 1.02222(19) 0.0405(8) Uani 1 1 d . . . A 1
H15A H 0.929003 0.322086 1.022757 0.049 Uiso 1 1 calc R . . A 1
H15B H 0.820650 0.345546 1.078656 0.049 Uiso 1 1 calc R . . A 1
C4 C 0.5114(2) 0.6697(2) 0.63202(18) 0.0401(8) Uani 1 1 d . . . A 1
H4 H 0.562246 0.674870 0.587859 0.048 Uiso 1 1 calc R . . A 1
C21 C 0.6708(3) 0.1320(2) 0.84980(18) 0.0388(8) Uani 1 1 d . . . A 1
H21 H 0.732709 0.100954 0.817175 0.047 Uiso 1 1 calc R . . A 1
C64 C 1.4672(2) 0.1178(2) 0.68075(18) 0.0370(7) Uani 1 1 d . . . B 1
H64 H 1.475558 0.157662 0.637511 0.044 Uiso 1 1 calc R . . B 1
C27 C 0.4218(3) 0.4743(2) 0.8157(2) 0.0426(8) Uani 1 1 d . . . A 1
H27 H 0.458480 0.510819 0.818453 0.051 Uiso 1 1 calc R . . A 1
C22 C 0.5845(3) 0.1685(2) 0.82719(19) 0.0410(8) Uani 1 1 d . . . A 1
H22 H 0.573501 0.168392 0.775106 0.049 Uiso 1 1 calc R . . A 1
C59 C 0.9568(2) 0.3017(2) 0.2065(2) 0.0403(8) Uani 1 1 d . . . C 1
H59 H 0.960316 0.266432 0.165017 0.048 Uiso 1 1 calc R . . C 1
C25 C 0.4446(3) 0.3930(2) 0.8527(2) 0.0436(8) Uani 1 1 d . . . A 1
H25 H 0.496494 0.374301 0.880842 0.052 Uiso 1 1 calc R . . A 1
C76 C 1.0767(2) 0.33818(19) 0.8440(2) 0.0366(7) Uani 1 1 d . . . B 1
H76 H 1.059562 0.390533 0.870945 0.044 Uiso 1 1 calc R . . B 1
C66 C 1.5449(2) 0.0445(2) 0.69001(18) 0.0370(7) Uani 1 1 d . . . B 1
H66 H 1.607358 0.033803 0.653890 0.044 Uiso 1 1 calc R . . B 1
C83 C 1.0879(3) -0.0616(2) 0.8830(2) 0.0407(8) Uani 1 1 d . . . B 1
H83 H 1.031306 -0.068712 0.919320 0.049 Uiso 1 1 calc R . . B 1
C44 C 1.1024(2) 0.1685(2) 0.3911(2) 0.0413(8) Uani 1 1 d . . . C 1
H44 H 1.086407 0.174674 0.340096 0.050 Uiso 1 1 calc R . . C 1
C84 C 1.1292(3) -0.1102(2) 0.8157(2) 0.0430(8) Uani 1 1 d . . . B 1
H84 H 1.101844 -0.151013 0.805018 0.052 Uiso 1 1 calc R . . B 1
C8 C 0.7681(3) 0.7026(2) 0.7280(2) 0.0434(8) Uani 1 1 d . . . A 1
H8 H 0.837586 0.684096 0.707382 0.052 Uiso 1 1 calc R . . A 1
C11 C 0.7735(3) 0.5312(2) 0.8773(2) 0.0490(9) Uani 1 1 d . . . A 1
H11 H 0.749223 0.542362 0.829534 0.059 Uiso 1 1 calc R . . A 1
C77 C 1.0639(2) 0.2612(2) 0.74052(18) 0.0386(8) Uani 1 1 d . . . B 1
H77 H 1.038297 0.260173 0.695253 0.046 Uiso 1 1 calc R . . B 1
C78 C 1.0377(2) 0.3376(2) 0.77870(19) 0.0383(8) Uani 1 1 d . . . B 1
H78 H 0.993372 0.389286 0.760632 0.046 Uiso 1 1 calc R . . B 1
C49 C 0.8787(2) 0.3641(2) 0.50410(19) 0.0388(8) Uani 1 1 d . . . C 1
C45 C 1.0625(3) 0.2039(3) 0.5259(2) 0.0551(10) Uani 1 1 d . . . C 1
H45 H 1.017980 0.234450 0.571199 0.066 Uiso 1 1 calc R . . C 1
C42 C 0.7076(3) 0.1367(2) 0.5157(2) 0.0446(8) Uani 1 1 d . . . C 1
H42 H 0.661903 0.106009 0.531932 0.054 Uiso 1 1 calc R . . C 1
C40 C 0.7802(3) 0.1250(2) 0.5569(2) 0.0447(8) Uani 1 1 d . . . C 1
H40 H 0.784825 0.086156 0.602112 0.054 Uiso 1 1 calc R . . C 1
C57 C 0.9450(2) 0.4014(2) 0.3283(2) 0.0425(8) Uani 1 1 d . . . C 1
H57 H 0.940657 0.437571 0.369305 0.051 Uiso 1 1 calc R . . C 1
C60 C 0.9690(2) 0.3815(2) 0.1880(2) 0.0472(9) Uani 1 1 d . . . C 1
H60 H 0.981027 0.401953 0.133965 0.057 Uiso 1 1 calc R . . C 1
C50 C 0.7770(3) 0.4049(2) 0.5295(2) 0.0490(9) Uani 1 1 d . . . C 1
H50 H 0.733782 0.384882 0.510190 0.059 Uiso 1 1 calc R . . C 1
C14 C 0.7946(3) 0.4486(2) 0.9127(2) 0.0541(10) Uani 1 1 d . . . A 1
H14 H 0.784729 0.404157 0.888535 0.065 Uiso 1 1 calc R . . A 1
C13 C 0.8401(3) 0.4963(2) 1.0151(2) 0.0556(10) Uani 1 1 d . . . A 1
H13 H 0.862087 0.485783 1.063915 0.067 Uiso 1 1 calc R . . A 1
B2 B 1.2497(2) 0.0922(2) 0.85991(19) 0.0249(7) Uani 1 1 d . . . B 1
C36 C 0.9653(3) 0.0198(2) 0.6864(2) 0.0514(9) Uani 1 1 d . . . D 1
N12 N 0.9059(3) 0.0486(3) 0.7402(2) 0.0807(12) Uani 1 1 d . . . D 1
C58 C 0.9634(3) 0.4307(2) 0.2492(2) 0.0503(10) Uani 1 1 d . . . C 1
H58 H 0.972118 0.485659 0.237372 0.060 Uiso 1 1 calc R . . C 1
C47 C 1.1939(3) 0.1113(2) 0.3995(2) 0.0530(10) Uani 1 1 d . . . C 1
H47 H 1.238072 0.078906 0.355068 0.064 Uiso 1 1 calc R . . C 1
B1 B 0.9224(3) 0.2826(2) 0.4430(2) 0.0313(8) Uani 1 1 d . . . C 1
C48 C 1.2211(3) 0.1013(2) 0.4712(3) 0.0558(10) Uani 1 1 d . . . C 1
H48 H 1.284358 0.063030 0.476965 0.067 Uiso 1 1 calc R . . C 1
C12 C 0.8200(3) 0.5782(2) 0.9799(2) 0.0588(11) Uani 1 1 d . . . A 1
H12 H 0.829114 0.622685 1.004727 0.071 Uiso 1 1 calc R . . A 1
C46 C 1.1554(3) 0.1475(3) 0.5346(3) 0.0640(11) Uani 1 1 d . . . C 1
H46 H 1.173021 0.141196 0.585030 0.077 Uiso 1 1 calc R . . C 1
C35 C 1.0388(3) -0.0176(3) 0.6162(2) 0.0645(11) Uani 1 1 d . . . D 1
H35A H 1.052137 0.028882 0.579399 0.097 Uiso 1 1 calc GR . . D 1
H35B H 1.014315 -0.052555 0.589489 0.097 Uiso 1 1 calc GR . . D 1
H35C H 1.099876 -0.054418 0.632103 0.097 Uiso 1 1 calc GR . . D 1
C51 C 0.9365(3) 0.4001(2) 0.5318(2) 0.0604(11) Uani 1 1 d . . . C 1
H51 H 1.006340 0.377402 0.514001 0.073 Uiso 1 1 calc R . . C 1
C32 C 0.4941(4) 0.3849(4) 0.5901(3) 0.0732(14) Uani 1 1 d . . . E 1
C53 C 0.7364(3) 0.4726(3) 0.5813(3) 0.0703(12) Uani 1 1 d . . . C 1
H53 H 0.666529 0.497797 0.596951 0.084 Uiso 1 1 calc R . . C 1
C33 C 0.8036(4) 0.2828(3) 0.7138(2) 0.0766(13) Uani 1 1 d D . . . .
H33A H 0.826786 0.300101 0.658282 0.115 Uiso 0.409(5) 1 calc GR . P F 1
H33B H 0.774680 0.237384 0.714460 0.115 Uiso 0.409(5) 1 calc GR . P F 1
H33C H 0.859492 0.260581 0.740331 0.115 Uiso 0.409(5) 1 calc GR . P F 1
H33D H 0.772190 0.268245 0.675911 0.115 Uiso 0.591(5) 1 calc GR . P F 2
H33E H 0.854639 0.230519 0.728073 0.115 Uiso 0.591(5) 1 calc GR . P F 2
H33F H 0.833969 0.326414 0.689097 0.115 Uiso 0.591(5) 1 calc GR . P F 2
C30 C 0.7182(5) 0.6920(4) 0.4497(3) 0.0839(16) Uani 1 1 d . . . . .
C52 C 0.8960(4) 0.4684(3) 0.5849(3) 0.0764(14) Uani 1 1 d . . . . .
H52 H 0.938378 0.490263 0.603360 0.092 Uiso 1 1 calc R . . C .
C54 C 0.7958(4) 0.5041(3) 0.6105(3) 0.0790(14) Uani 1 1 d . . . . .
H54 H 0.767930 0.549562 0.647599 0.095 Uiso 1 1 calc R . . C .
C31 C 0.5564(4) 0.3313(4) 0.6346(3) 0.0986(17) Uani 1 1 d . . . . .
H31A H 0.613010 0.291332 0.599331 0.148 Uiso 1 1 calc GR . . E .
H31B H 0.521430 0.298086 0.673471 0.148 Uiso 1 1 calc GR . . E .
H31C H 0.579759 0.365681 0.663030 0.148 Uiso 1 1 calc GR . . E .
N10 N 0.4389(5) 0.4305(4) 0.5557(3) 0.142(2) Uani 1 1 d . U . . .
C29 C 0.7888(5) 0.6235(4) 0.4101(3) 0.111(2) Uani 1 1 d . . . . .
H29A H 0.811221 0.641346 0.354636 0.166 Uiso 1 1 calc GR . . . .
H29B H 0.761446 0.576998 0.410657 0.166 Uiso 1 1 calc GR . . . .
H29C H 0.844757 0.602478 0.436523 0.166 Uiso 1 1 calc GR . . . .
C34 C 0.7257(8) 0.3611(7) 0.7581(6) 0.0535(16) Uani 0.409(5) 1 d D . P F 1
N9 N 0.6548(5) 0.7500(4) 0.4863(3) 0.1250(19) Uani 1 1 d . . . . .
N11 N 0.6657(7) 0.4189(7) 0.7933(6) 0.0807(18) Uani 0.409(5) 1 d D . P F 1
N11A N 0.6750(5) 0.3460(5) 0.8381(4) 0.0807(18) Uani 0.591(5) 1 d D . P F 2
C34A C 0.7318(5) 0.3162(5) 0.7835(4) 0.0535(16) Uani 0.591(5) 1 d D . P F 2
C3A C 0.5039(16) 0.9562(12) 0.5153(12) 0.096(6) Uani 0.5 1 d D U P G -1
C1A C 0.5215(9) 0.4607(9) 1.0164(8) 0.064(4) Uani 0.5 1 d D U P H -1
N1A N 0.5043(6) 0.4069(4) 1.0550(5) 0.066(2) Uani 0.5 1 d D U P H -1
N2A N 0.4755(12) 0.9070(8) 0.5595(7) 0.162(5) Uani 0.5 1 d D U P G -1
C4A C 0.5264(12) 1.0274(10) 0.4646(10) 0.068(4) Uani 0.5 1 d D U P G -1
H4AA H 0.535814 1.015317 0.408163 0.102 Uiso 0.5 1 calc GR . P G -1
H4AB H 0.586957 1.032964 0.473461 0.102 Uiso 0.5 1 calc GR . P G -1
H4AC H 0.471475 1.081652 0.478107 0.102 Uiso 0.5 1 calc GR . P G -1
C0AA C 0.5234(9) 0.5399(8) 0.9682(8) 0.061(3) Uani 0.5 1 d D U P H -1
H0AA H 0.568521 0.563567 0.983738 0.091 Uiso 0.5 1 calc GR . P H -1
H0AB H 0.456795 0.582780 0.977268 0.091 Uiso 0.5 1 calc GR . P H -1
H0AC H 0.546303 0.525998 0.911275 0.091 Uiso 0.5 1 calc GR . P H -1

loop_
_atom_site_aniso_label
_atom_site_aniso_U_11
_atom_site_aniso_U_22
_atom_site_aniso_U_33
_atom_site_aniso_U_23
_atom_site_aniso_U_13
_atom_site_aniso_U_12
Ag1 0.03386(14) 0.02781(13) 0.03002(13) -0.00176(9) -0.00209(10) -0.00992(10)
Ag2 0.02739(13) 0.03327(14) 0.03235(13) 0.00346(10) -0.00508(10) -0.00763(10)
N6 0.0254(13) 0.0225(12) 0.0283(12) 0.0047(10) -0.0044(10) -0.0050(11)
N7 0.0354(15) 0.0196(12) 0.0290(13) 0.0010(10) -0.0079(11) -0.0095(11)
N3 0.0321(14) 0.0212(13) 0.0340(14) 0.0005(11) 0.0005(11) -0.0097(11)
N2 0.0325(15) 0.0267(13) 0.0290(13) 0.0011(11) -0.0070(11) -0.0066(11)
N1 0.0309(14) 0.0227(13) 0.0385(14) -0.0042(11) -0.0099(11) -0.0019(11)
N4 0.0263(14) 0.0211(13) 0.0487(16) -0.0008(11) -0.0015(12) -0.0086(11)
N8 0.0388(16) 0.0307(14) 0.0352(14) 0.0056(11) -0.0141(12) -0.0169(12)
N5 0.0338(15) 0.0314(14) 0.0297(13) 0.0067(11) -0.0085(11) -0.0148(12)
C73 0.0208(15) 0.0293(16) 0.0271(14) 0.0042(12) -0.0028(12) -0.0107(13)
C3 0.0287(17) 0.0224(15) 0.0342(16) 0.0007(13) -0.0084(13) -0.0003(13)
C67 0.0264(15) 0.0136(13) 0.0281(14) 0.0008(11) -0.0056(12) -0.0073(12)
C79 0.0267(15) 0.0208(14) 0.0270(14) 0.0031(12) -0.0118(12) -0.0053(12)
C20 0.0333(17) 0.0222(15) 0.0329(16) 0.0053(12) -0.0088(13) -0.0131(13)
C61 0.0263(16) 0.0238(15) 0.0270(14) -0.0042(12) -0.0062(12) -0.0089(13)
C24 0.0287(17) 0.0363(17) 0.0314(16) 0.0051(13) -0.0088(13) -0.0144(14)
C17 0.0299(16) 0.0227(15) 0.0308(15) 0.0066(12) -0.0102(13) -0.0077(13)
C68 0.0259(16) 0.0227(15) 0.0296(15) 0.0005(12) -0.0049(12) -0.0062(13)
C00K 0.0291(17) 0.0375(17) 0.0280(15) 0.0000(13) -0.0034(13) -0.0148(14)
C75 0.0261(16) 0.0263(16) 0.0401(17) 0.0028(13) -0.0090(13) -0.0116(13)
C69 0.0289(16) 0.0235(15) 0.0339(16) 0.0000(13) -0.0063(13) -0.0094(13)
C7 0.0294(17) 0.0198(15) 0.0406(17) 0.0019(13) -0.0045(13) -0.0110(13)
C00O 0.0252(16) 0.0310(16) 0.0309(15) -0.0035(13) -0.0073(12) -0.0048(13)
C5 0.0379(18) 0.0221(15) 0.0359(17) 0.0041(13) -0.0071(14) -0.0071(14)
C71 0.0404(19) 0.0262(16) 0.0312(16) -0.0080(13) 0.0026(14) -0.0107(14)
C37 0.0279(16) 0.0220(15) 0.0335(16) -0.0066(13) -0.0084(13) -0.0009(13)
C81 0.0326(18) 0.0316(17) 0.0382(17) -0.0040(14) -0.0080(14) -0.0074(14)
C55 0.0233(16) 0.0254(16) 0.0500(19) 0.0013(14) -0.0125(14) -0.0064(13)
C62 0.0304(17) 0.0257(15) 0.0322(16) -0.0023(13) -0.0054(13) -0.0090(13)
C19 0.0332(17) 0.0213(15) 0.0314(16) 0.0043(12) -0.0060(13) -0.0065(13)
C10 0.0225(16) 0.0269(16) 0.0432(18) -0.0055(14) -0.0030(13) -0.0078(13)
C65 0.0247(16) 0.0318(17) 0.0375(17) -0.0097(14) -0.0061(13) -0.0036(13)
C70 0.0363(18) 0.0263(16) 0.0375(17) 0.0023(13) -0.0163(14) -0.0098(14)
C16 0.0281(17) 0.0447(19) 0.0335(17) 0.0092(15) -0.0034(13) -0.0137(15)
C1 0.0299(18) 0.0307(17) 0.054(2) -0.0037(15) -0.0152(15) -0.0053(14)
C63 0.0305(17) 0.0285(16) 0.0314(16) 0.0001(13) -0.0064(13) -0.0073(14)
C6 0.042(2) 0.0356(19) 0.0435(19) -0.0037(15) 0.0091(16) -0.0168(16)
C56 0.0352(18) 0.0307(17) 0.0406(18) 0.0031(14) -0.0107(14) -0.0114(15)
C74 0.0376(18) 0.0311(17) 0.0299(16) 0.0009(13) -0.0073(13) -0.0077(14)
C18 0.0291(17) 0.0349(18) 0.0320(16) 0.0033(14) -0.0026(13) -0.0029(14)
C38 0.0348(18) 0.0289(17) 0.0414(18) 0.0072(14) -0.0128(14) -0.0088(14)
C26 0.0339(19) 0.049(2) 0.052(2) 0.0066(17) -0.0155(16) -0.0236(17)
C72 0.052(2) 0.0304(17) 0.0269(16) 0.0002(13) -0.0108(15) -0.0151(16)
C43 0.0355(18) 0.0304(17) 0.0447(18) -0.0001(14) -0.0147(15) -0.0127(15)
C41 0.0321(18) 0.045(2) 0.0443(19) 0.0018(16) -0.0099(15) -0.0156(16)
C2 0.0363(19) 0.0351(18) 0.0384(18) -0.0136(14) -0.0076(14) -0.0015(15)
C9 0.0291(18) 0.0295(17) 0.063(2) -0.0042(16) -0.0114(16) -0.0110(14)
C28 0.0321(18) 0.042(2) 0.052(2) 0.0050(16) -0.0200(15) -0.0139(16)
C80 0.0372(18) 0.0352(17) 0.0294(15) 0.0006(13) -0.0098(13) -0.0180(15)
C82 0.052(2) 0.0295(17) 0.0429(19) -0.0110(15) -0.0180(16) -0.0066(16)
C23 0.038(2) 0.048(2) 0.047(2) 0.0134(16) -0.0182(16) -0.0248(17)
C39 0.0411(19) 0.0326(17) 0.0327(16) 0.0002(14) -0.0109(14) -0.0073(15)
C15 0.046(2) 0.049(2) 0.0376(18) 0.0087(15) -0.0168(15) -0.0269(17)
C4 0.0386(19) 0.0425(19) 0.0297(16) -0.0054(14) -0.0023(14) -0.0039(16)
C21 0.051(2) 0.0274(17) 0.0329(17) -0.0024(14) -0.0056(15) -0.0091(16)
C64 0.0373(19) 0.0430(19) 0.0287(16) 0.0025(14) -0.0016(14) -0.0157(16)
C27 0.051(2) 0.0335(18) 0.056(2) 0.0065(16) -0.0286(17) -0.0211(17)
C22 0.058(2) 0.0352(18) 0.0341(17) -0.0005(14) -0.0169(16) -0.0165(17)
C59 0.0336(19) 0.0408(19) 0.0425(19) 0.0027(15) -0.0088(15) -0.0082(16)
C25 0.050(2) 0.0409(19) 0.053(2) 0.0060(16) -0.0341(18) -0.0188(17)
C76 0.0340(18) 0.0211(16) 0.054(2) 0.0031(14) -0.0074(15) -0.0111(14)
C66 0.0297(18) 0.046(2) 0.0325(17) -0.0078(15) 0.0015(13) -0.0131(16)
C83 0.046(2) 0.044(2) 0.0444(19) 0.0063(16) -0.0162(16) -0.0284(17)
C44 0.0353(19) 0.0378(19) 0.0461(19) 0.0040(16) -0.0085(15) -0.0085(16)
C84 0.056(2) 0.0347(18) 0.052(2) 0.0016(16) -0.0262(18) -0.0239(17)
C8 0.0312(19) 0.0349(19) 0.057(2) -0.0076(16) 0.0078(16) -0.0121(16)
C11 0.074(3) 0.0357(19) 0.052(2) 0.0063(16) -0.035(2) -0.0246(19)
C77 0.0390(19) 0.044(2) 0.0309(16) 0.0078(15) -0.0127(14) -0.0113(16)
C78 0.0332(18) 0.0305(18) 0.0473(19) 0.0125(15) -0.0096(15) -0.0092(15)
C49 0.043(2) 0.0273(17) 0.0459(19) -0.0066(14) -0.0126(16) -0.0076(15)
C45 0.043(2) 0.059(2) 0.057(2) -0.0164(19) -0.0239(18) 0.0021(19)
C42 0.043(2) 0.047(2) 0.047(2) 0.0042(17) -0.0049(16) -0.0236(18)
C40 0.053(2) 0.042(2) 0.0375(18) 0.0086(16) -0.0088(16) -0.0175(18)
C57 0.0358(19) 0.0289(17) 0.065(2) 0.0011(16) -0.0180(17) -0.0101(15)
C60 0.0330(19) 0.050(2) 0.055(2) 0.0159(18) -0.0131(16) -0.0121(17)
C50 0.052(2) 0.0314(18) 0.057(2) -0.0152(17) -0.0120(18) -0.0020(17)
C14 0.086(3) 0.0349(19) 0.063(2) 0.0071(17) -0.041(2) -0.033(2)
C13 0.083(3) 0.046(2) 0.048(2) -0.0023(18) -0.038(2) -0.018(2)
B2 0.0239(17) 0.0216(16) 0.0268(16) 0.0001(13) -0.0046(13) -0.0057(14)
C36 0.052(2) 0.046(2) 0.041(2) -0.0052(17) -0.0139(18) 0.0059(18)
N12 0.069(3) 0.092(3) 0.049(2) -0.020(2) -0.0081(19) 0.014(2)
C58 0.042(2) 0.0348(19) 0.078(3) 0.0214(19) -0.0210(19) -0.0186(17)
C47 0.037(2) 0.042(2) 0.067(3) 0.0041(19) -0.0075(18) -0.0007(17)
B1 0.0297(19) 0.0251(18) 0.0396(19) -0.0033(15) -0.0125(15) -0.0057(15)
C48 0.036(2) 0.044(2) 0.083(3) 0.001(2) -0.023(2) -0.0006(17)
C12 0.090(3) 0.034(2) 0.068(3) -0.0075(18) -0.042(2) -0.021(2)
C46 0.056(3) 0.066(3) 0.074(3) -0.004(2) -0.039(2) -0.008(2)
C35 0.059(3) 0.050(2) 0.057(2) -0.0037(19) 0.004(2) 0.006(2)
C51 0.061(3) 0.049(2) 0.078(3) -0.023(2) -0.016(2) -0.020(2)
C32 0.096(4) 0.087(4) 0.044(3) -0.017(2) -0.004(2) -0.043(3)
C53 0.067(3) 0.041(2) 0.086(3) -0.022(2) -0.010(2) 0.004(2)
C33 0.078(3) 0.089(4) 0.054(3) -0.001(2) -0.008(2) -0.022(3)
C30 0.092(4) 0.092(4) 0.059(3) 0.012(3) -0.006(3) -0.033(4)
C52 0.103(4) 0.053(3) 0.091(3) -0.023(2) -0.034(3) -0.032(3)
C54 0.110(4) 0.038(2) 0.080(3) -0.027(2) -0.018(3) -0.008(3)
C31 0.101(4) 0.090(4) 0.080(4) -0.011(3) 0.010(3) -0.018(3)
N10 0.137(5) 0.177(6) 0.089(4) -0.048(4) -0.044(4) 0.003(4)
C29 0.118(5) 0.123(5) 0.075(4) -0.004(4) 0.008(3) -0.041(4)
C34 0.055(3) 0.062(5) 0.055(4) -0.001(3) -0.023(3) -0.026(4)
N9 0.138(5) 0.117(5) 0.119(4) 0.032(4) -0.015(4) -0.061(4)
N11 0.049(3) 0.108(5) 0.090(5) -0.047(4) -0.004(3) -0.026(4)
N11A 0.049(3) 0.108(5) 0.090(5) -0.047(4) -0.004(3) -0.026(4)
C34A 0.055(3) 0.062(5) 0.055(4) -0.001(3) -0.023(3) -0.026(4)
C3A 0.114(10) 0.097(8) 0.093(9) 0.014(7) -0.051(7) -0.042(7)
C1A 0.084(8) 0.059(6) 0.059(6) -0.009(5) -0.017(6) -0.033(6)
N1A 0.084(6) 0.047(4) 0.084(5) 0.016(4) -0.044(4) -0.031(4)
N2A 0.290(13) 0.159(9) 0.130(8) 0.068(7) -0.126(9) -0.155(10)
C4A 0.082(9) 0.063(6) 0.080(8) -0.007(5) -0.054(7) -0.024(6)
C0AA 0.069(8) 0.059(7) 0.057(7) -0.014(5) -0.024(6) -0.015(6)

_geom_special_details            
;
 All esds (except the esd in the dihedral angle between two l.s. planes)
 are estimated using the full covariance matrix.  The cell esds are taken
 into account individually in the estimation of esds in distances, angles
 and torsion angles; correlations between esds in cell parameters are only
 used when they are defined by crystal symmetry.  An approximate (isotropic)
 treatment of cell esds is used for estimating esds involving l.s. planes.
;
loop_
_geom_bond_atom_site_label_1
_geom_bond_atom_site_label_2
_geom_bond_distance
_geom_bond_site_symmetry_2
_geom_bond_publ_flag
Ag1 C3 2.091(3) . ?
Ag1 C17 2.085(3) 2_667 ?
Ag2 C20 2.082(3) . ?
Ag2 C7 2.087(3) 2_667 ?
N6 C17 1.352(4) . ?
N6 C19 1.457(3) . ?
N6 C18 1.382(4) . ?
N7 C20 1.350(4) . ?
N7 C19 1.455(4) . ?
N7 C21 1.385(4) . ?
N3 C7 1.358(4) . ?
N3 C5 1.453(4) . ?
N3 C6 1.390(4) . ?
N2 C3 1.355(4) . ?
N2 C5 1.445(4) . ?
N2 C4 1.394(4) . ?
N1 C3 1.355(4) . ?
N1 C1 1.457(4) . ?
N1 C2 1.382(4) . ?
N4 C7 1.350(4) . ?
N4 C9 1.459(4) . ?
N4 C8 1.377(4) . ?
N8 C20 1.357(4) . ?
N8 C23 1.462(4) . ?
N8 C22 1.370(4) . ?
N5 C17 1.356(4) . ?
N5 C16 1.377(4) . ?
N5 C15 1.462(4) . ?
C73 C75 1.392(4) . ?
C73 C74 1.401(4) . ?
C73 B2 1.649(4) . ?
C67 C68 1.398(4) . ?
C67 C69 1.408(4) . ?
C67 B2 1.654(4) . ?
C79 C81 1.396(4) . ?
C79 C80 1.400(4) . ?
C79 B2 1.659(4) . ?
C61 C62 1.407(4) . ?
C61 C63 1.395(4) . ?
C61 B2 1.648(4) . ?
C24 C26 1.381(4) . ?
C24 C23 1.511(4) . ?
C24 C25 1.380(4) . ?
C68 H68 0.9500 . ?
C68 C70 1.392(4) . ?
C00K C15 1.519(4) . ?
C00K C14 1.368(4) . ?
C00K C13 1.365(4) . ?
C75 H75 0.9500 . ?
C75 C76 1.389(4) . ?
C69 H69 0.9500 . ?
C69 C71 1.390(4) . ?
C00O C1 1.516(4) . ?
C00O C28 1.378(4) . ?
C00O C27 1.370(4) . ?
C5 H5A 0.9900 . ?
C5 H5B 0.9900 . ?
C71 H71 0.9500 . ?
C71 C72 1.379(4) . ?
C37 C38 1.390(4) . ?
C37 C39 1.397(4) . ?
C37 B1 1.656(4) . ?
C81 H81 0.9500 . ?
C81 C82 1.392(4) . ?
C55 C56 1.397(4) . ?
C55 C57 1.403(4) . ?
C55 B1 1.637(5) . ?
C62 H62 0.9500 . ?
C62 C65 1.380(4) . ?
C19 H19A 0.9900 . ?
C19 H19B 0.9900 . ?
C10 C9 1.510(4) . ?
C10 C11 1.373(4) . ?
C10 C12 1.364(5) . ?
C65 H65 0.9500 . ?
C65 C66 1.388(4) . ?
C70 H70 0.9500 . ?
C70 C72 1.383(4) . ?
C16 H16 0.9500 . ?
C16 C18 1.334(4) . ?
C1 H1A 0.9900 . ?
C1 H1B 0.9900 . ?
C63 H63 0.9500 . ?
C63 C64 1.394(4) . ?
C6 H6 0.9500 . ?
C6 C8 1.335(5) . ?
C56 H56 0.9500 . ?
C56 C59 1.385(4) . ?
C74 H74 0.9500 . ?
C74 C77 1.395(4) . ?
C18 H18 0.9500 . ?
C38 H38 0.9500 . ?
C38 C41 1.391(4) . ?
C26 H26 0.9500 . ?
C26 C28 1.382(4) . ?
C72 H72 0.9500 . ?
C43 C44 1.392(4) . ?
C43 C45 1.396(5) . ?
C43 B1 1.647(5) . ?
C41 H41 0.9500 . ?
C41 C42 1.370(4) . ?
C2 H2 0.9500 . ?
C2 C4 1.338(5) . ?
C9 H9A 0.9900 . ?
C9 H9B 0.9900 . ?
C28 H28 0.9500 . ?
C80 H80 0.9500 . ?
C80 C83 1.391(4) . ?
C82 H82 0.9500 . ?
C82 C84 1.373(5) . ?
C23 H23A 0.9900 . ?
C23 H23B 0.9900 . ?
C39 H39 0.9500 . ?
C39 C40 1.382(4) . ?
C15 H15A 0.9900 . ?
C15 H15B 0.9900 . ?
C4 H4 0.9500 . ?
C21 H21 0.9500 . ?
C21 C22 1.341(5) . ?
C64 H64 0.9500 . ?
C64 C66 1.371(4) . ?
C27 H27 0.9500 . ?
C27 C25 1.382(4) . ?
C22 H22 0.9500 . ?
C59 H59 0.9500 . ?
C59 C60 1.380(5) . ?
C25 H25 0.9500 . ?
C76 H76 0.9500 . ?
C76 C78 1.385(4) . ?
C66 H66 0.9500 . ?
C83 H83 0.9500 . ?
C83 C84 1.372(5) . ?
C44 H44 0.9500 . ?
C44 C47 1.384(5) . ?
C84 H84 0.9500 . ?
C8 H8 0.9500 . ?
C11 H11 0.9500 . ?
C11 C14 1.389(5) . ?
C77 H77 0.9500 . ?
C77 C78 1.372(5) . ?
C78 H78 0.9500 . ?
C49 C50 1.395(5) . ?
C49 B1 1.644(5) . ?
C49 C51 1.387(5) . ?
C45 H45 0.9500 . ?
C45 C46 1.399(5) . ?
C42 H42 0.9500 . ?
C42 C40 1.376(5) . ?
C40 H40 0.9500 . ?
C57 H57 0.9500 . ?
C57 C58 1.388(5) . ?
C60 H60 0.9500 . ?
C60 C58 1.369(5) . ?
C50 H50 0.9500 . ?
C50 C53 1.376(5) . ?
C14 H14 0.9500 . ?
C13 H13 0.9500 . ?
C13 C12 1.378(5) . ?
C36 N12 1.125(5) . ?
C36 C35 1.443(5) . ?
C58 H58 0.9500 . ?
C47 H47 0.9500 . ?
C47 C48 1.366(5) . ?
C48 H48 0.9500 . ?
C48 C46 1.367(6) . ?
C12 H12 0.9500 . ?
C46 H46 0.9500 . ?
C35 H35A 0.9800 . ?
C35 H35B 0.9800 . ?
C35 H35C 0.9800 . ?
C51 H51 0.9500 . ?
C51 C52 1.398(6) . ?
C32 C31 1.356(7) . ?
C32 N10 1.136(7) . ?
C53 H53 0.9500 . ?
C53 C54 1.373(6) . ?
C33 H33A 0.9800 . ?
C33 H33B 0.9800 . ?
C33 H33C 0.9800 . ?
C33 H33D 0.9800 . ?
C33 H33E 0.9800 . ?
C33 H33F 0.9800 . ?
C33 C34 1.526(10) . ?
C33 C34A 1.411(8) . ?
C30 C29 1.354(8) . ?
C30 N9 1.187(7) . ?
C52 H52 0.9500 . ?
C52 C54 1.367(7) . ?
C54 H54 0.9500 . ?
C31 H31A 0.9800 . ?
C31 H31B 0.9800 . ?
C31 H31C 0.9800 . ?
C29 H29A 0.9800 . ?
C29 H29B 0.9800 . ?
C29 H29C 0.9800 . ?
C34 N11 1.157(11) . ?
N11A C34A 1.123(8) . ?
C3A N2A 1.163(15) . ?
C3A C4A 1.466(5) . ?
C1A N1A 1.110(12) . ?
C1A C0AA 1.470(5) . ?
C4A H4AA 0.9800 . ?
C4A H4AB 0.9800 . ?
C4A H4AC 0.9800 . ?
C0AA H0AA 0.9800 . ?
C0AA H0AB 0.9800 . ?
C0AA H0AC 0.9800 . ?

loop_
_geom_angle_atom_site_label_1
_geom_angle_atom_site_label_2
_geom_angle_atom_site_label_3
_geom_angle
_geom_angle_site_symmetry_1
_geom_angle_site_symmetry_3
_geom_angle_publ_flag
C17 Ag1 C3 170.05(11) 2_667 . ?
C20 Ag2 C7 167.22(11) . 2_667 ?
C17 N6 C19 124.7(2) . . ?
C17 N6 C18 112.0(2) . . ?
C18 N6 C19 123.3(3) . . ?
C20 N7 C19 124.2(2) . . ?
C20 N7 C21 111.6(3) . . ?
C21 N7 C19 124.2(3) . . ?
C7 N3 C5 124.1(2) . . ?
C7 N3 C6 111.0(3) . . ?
C6 N3 C5 124.8(3) . . ?
C3 N2 C5 124.0(2) . . ?
C3 N2 C4 111.0(3) . . ?
C4 N2 C5 124.8(3) . . ?
C3 N1 C1 124.9(3) . . ?
C3 N1 C2 111.5(3) . . ?
C2 N1 C1 123.5(3) . . ?
C7 N4 C9 124.2(3) . . ?
C7 N4 C8 111.4(3) . . ?
C8 N4 C9 124.3(3) . . ?
C20 N8 C23 124.9(3) . . ?
C20 N8 C22 111.5(3) . . ?
C22 N8 C23 123.6(3) . . ?
C17 N5 C16 111.5(2) . . ?
C17 N5 C15 123.9(3) . . ?
C16 N5 C15 124.4(3) . . ?
C75 C73 C74 114.9(3) . . ?
C75 C73 B2 124.6(3) . . ?
C74 C73 B2 120.5(3) . . ?
N2 C3 Ag1 130.3(2) . . ?
N1 C3 Ag1 125.6(2) . . ?
N1 C3 N2 104.1(2) . . ?
C68 C67 C69 114.0(3) . . ?
C68 C67 B2 124.7(2) . . ?
C69 C67 B2 121.2(2) . . ?
C81 C79 C80 114.8(3) . . ?
C81 C79 B2 122.4(2) . . ?
C80 C79 B2 122.3(2) . . ?
N7 C20 Ag2 130.6(2) . . ?
N7 C20 N8 103.7(3) . . ?
N8 C20 Ag2 125.6(2) . . ?
C62 C61 B2 121.4(2) . . ?
C63 C61 C62 114.7(3) . . ?
C63 C61 B2 123.7(2) . . ?
C26 C24 C23 119.3(3) . . ?
C25 C24 C26 118.4(3) . . ?
C25 C24 C23 122.3(3) . . ?
N6 C17 Ag1 130.59(19) . 2_667 ?
N6 C17 N5 103.3(2) . . ?
N5 C17 Ag1 125.1(2) . 2_667 ?
C67 C68 H68 118.2 . . ?
C70 C68 C67 123.6(3) . . ?
C70 C68 H68 118.2 . . ?
C14 C00K C15 124.7(3) . . ?
C13 C00K C15 118.2(3) . . ?
C13 C00K C14 117.1(3) . . ?
C73 C75 H75 118.3 . . ?
C76 C75 C73 123.4(3) . . ?
C76 C75 H75 118.3 . . ?
C67 C69 H69 118.4 . . ?
C71 C69 C67 123.3(3) . . ?
C71 C69 H69 118.4 . . ?
N3 C7 Ag2 131.8(2) . 2_667 ?
N4 C7 Ag2 123.8(2) . 2_667 ?
N4 C7 N3 104.1(2) . . ?
C28 C00O C1 118.0(3) . . ?
C27 C00O C1 123.0(3) . . ?
C27 C00O C28 118.9(3) . . ?
N3 C5 H5A 109.0 . . ?
N3 C5 H5B 109.0 . . ?
N2 C5 N3 112.7(2) . . ?
N2 C5 H5A 109.0 . . ?
N2 C5 H5B 109.0 . . ?
H5A C5 H5B 107.8 . . ?
C69 C71 H71 119.9 . . ?
C72 C71 C69 120.3(3) . . ?
C72 C71 H71 119.9 . . ?
C38 C37 C39 114.9(3) . . ?
C38 C37 B1 124.1(3) . . ?
C39 C37 B1 120.8(3) . . ?
C79 C81 H81 118.6 . . ?
C82 C81 C79 122.8(3) . . ?
C82 C81 H81 118.6 . . ?
C56 C55 C57 113.9(3) . . ?
C56 C55 B1 123.6(3) . . ?
C57 C55 B1 122.2(3) . . ?
C61 C62 H62 118.4 . . ?
C65 C62 C61 123.3(3) . . ?
C65 C62 H62 118.4 . . ?
N6 C19 H19A 109.3 . . ?
N6 C19 H19B 109.3 . . ?
N7 C19 N6 111.8(2) . . ?
N7 C19 H19A 109.3 . . ?
N7 C19 H19B 109.3 . . ?
H19A C19 H19B 107.9 . . ?
C11 C10 C9 124.4(3) . . ?
C12 C10 C9 118.2(3) . . ?
C12 C10 C11 117.4(3) . . ?
C62 C65 H65 120.1 . . ?
C62 C65 C66 119.7(3) . . ?
C66 C65 H65 120.1 . . ?
C68 C70 H70 120.0 . . ?
C72 C70 C68 120.0(3) . . ?
C72 C70 H70 120.0 . . ?
N5 C16 H16 126.4 . . ?
C18 C16 N5 107.2(3) . . ?
C18 C16 H16 126.4 . . ?
N1 C1 C00O 114.9(3) . . ?
N1 C1 H1A 108.5 . . ?
N1 C1 H1B 108.5 . . ?
C00O C1 H1A 108.5 . . ?
C00O C1 H1B 108.5 . . ?
H1A C1 H1B 107.5 . . ?
C61 C63 H63 118.6 . . ?
C64 C63 C61 122.8(3) . . ?
C64 C63 H63 118.6 . . ?
N3 C6 H6 126.8 . . ?
C8 C6 N3 106.3(3) . . ?
C8 C6 H6 126.8 . . ?
C55 C56 H56 118.0 . . ?
C59 C56 C55 123.9(3) . . ?
C59 C56 H56 118.0 . . ?
C73 C74 H74 118.7 . . ?
C77 C74 C73 122.6(3) . . ?
C77 C74 H74 118.7 . . ?
N6 C18 H18 127.0 . . ?
C16 C18 N6 106.1(3) . . ?
C16 C18 H18 127.0 . . ?
C37 C38 H38 118.6 . . ?
C37 C38 C41 122.8(3) . . ?
C41 C38 H38 118.6 . . ?
C24 C26 H26 119.6 . . ?
C24 C26 C28 120.7(3) . . ?
C28 C26 H26 119.6 . . ?
C71 C72 C70 118.7(3) . . ?
C71 C72 H72 120.6 . . ?
C70 C72 H72 120.6 . . ?
C44 C43 C45 114.0(3) . . ?
C44 C43 B1 123.0(3) . . ?
C45 C43 B1 122.9(3) . . ?
C38 C41 H41 119.9 . . ?
C42 C41 C38 120.2(3) . . ?
C42 C41 H41 119.9 . . ?
N1 C2 H2 126.6 . . ?
C4 C2 N1 106.8(3) . . ?
C4 C2 H2 126.6 . . ?
N4 C9 C10 115.2(2) . . ?
N4 C9 H9A 108.5 . . ?
N4 C9 H9B 108.5 . . ?
C10 C9 H9A 108.5 . . ?
C10 C9 H9B 108.5 . . ?
H9A C9 H9B 107.5 . . ?
C00O C28 C26 120.5(3) . . ?
C00O C28 H28 119.8 . . ?
C26 C28 H28 119.8 . . ?
C79 C80 H80 118.7 . . ?
C83 C80 C79 122.6(3) . . ?
C83 C80 H80 118.7 . . ?
C81 C82 H82 119.8 . . ?
C84 C82 C81 120.4(3) . . ?
C84 C82 H82 119.8 . . ?
N8 C23 C24 113.4(2) . . ?
N8 C23 H23A 108.9 . . ?
N8 C23 H23B 108.9 . . ?
C24 C23 H23A 108.9 . . ?
C24 C23 H23B 108.9 . . ?
H23A C23 H23B 107.7 . . ?
C37 C39 H39 118.5 . . ?
C40 C39 C37 123.0(3) . . ?
C40 C39 H39 118.5 . . ?
N5 C15 C00K 116.4(2) . . ?
N5 C15 H15A 108.2 . . ?
N5 C15 H15B 108.2 . . ?
C00K C15 H15A 108.2 . . ?
C00K C15 H15B 108.2 . . ?
H15A C15 H15B 107.3 . . ?
N2 C4 H4 126.7 . . ?
C2 C4 N2 106.6(3) . . ?
C2 C4 H4 126.7 . . ?
N7 C21 H21 127.0 . . ?
C22 C21 N7 106.1(3) . . ?
C22 C21 H21 127.0 . . ?
C63 C64 H64 119.9 . . ?
C66 C64 C63 120.3(3) . . ?
C66 C64 H64 119.9 . . ?
C00O C27 H27 119.6 . . ?
C00O C27 C25 120.8(3) . . ?
C25 C27 H27 119.6 . . ?
N8 C22 H22 126.4 . . ?
C21 C22 N8 107.1(3) . . ?
C21 C22 H22 126.4 . . ?
C56 C59 H59 120.1 . . ?
C60 C59 C56 119.8(3) . . ?
C60 C59 H59 120.1 . . ?
C24 C25 C27 120.6(3) . . ?
C24 C25 H25 119.7 . . ?
C27 C25 H25 119.7 . . ?
C75 C76 H76 120.2 . . ?
C78 C76 C75 119.7(3) . . ?
C78 C76 H76 120.2 . . ?
C65 C66 H66 120.4 . . ?
C64 C66 C65 119.2(3) . . ?
C64 C66 H66 120.4 . . ?
C80 C83 H83 119.7 . . ?
C84 C83 C80 120.6(3) . . ?
C84 C83 H83 119.7 . . ?
C43 C44 H44 118.2 . . ?
C47 C44 C43 123.7(3) . . ?
C47 C44 H44 118.2 . . ?
C82 C84 H84 120.6 . . ?
C83 C84 C82 118.8(3) . . ?
C83 C84 H84 120.6 . . ?
N4 C8 H8 126.4 . . ?
C6 C8 N4 107.2(3) . . ?
C6 C8 H8 126.4 . . ?
C10 C11 H11 119.6 . . ?
C10 C11 C14 120.8(3) . . ?
C14 C11 H11 119.6 . . ?
C74 C77 H77 119.9 . . ?
C78 C77 C74 120.3(3) . . ?
C78 C77 H77 119.9 . . ?
C76 C78 H78 120.5 . . ?
C77 C78 C76 119.1(3) . . ?
C77 C78 H78 120.5 . . ?
C50 C49 B1 120.7(3) . . ?
C51 C49 C50 114.7(3) . . ?
C51 C49 B1 124.5(3) . . ?
C43 C45 H45 118.6 . . ?
C43 C45 C46 122.8(4) . . ?
C46 C45 H45 118.6 . . ?
C41 C42 H42 120.5 . . ?
C41 C42 C40 119.0(3) . . ?
C40 C42 H42 120.5 . . ?
C39 C40 H40 120.0 . . ?
C42 C40 C39 120.1(3) . . ?
C42 C40 H40 120.0 . . ?
C55 C57 H57 118.5 . . ?
C58 C57 C55 122.9(3) . . ?
C58 C57 H57 118.5 . . ?
C59 C60 H60 120.7 . . ?
C58 C60 C59 118.7(3) . . ?
C58 C60 H60 120.7 . . ?
C49 C50 H50 118.4 . . ?
C53 C50 C49 123.1(4) . . ?
C53 C50 H50 118.4 . . ?
C00K C14 C11 121.5(3) . . ?
C00K C14 H14 119.2 . . ?
C11 C14 H14 119.2 . . ?
C00K C13 H13 119.2 . . ?
C00K C13 C12 121.7(3) . . ?
C12 C13 H13 119.2 . . ?
C73 B2 C67 110.0(2) . . ?
C73 B2 C79 106.6(2) . . ?
C67 B2 C79 111.1(2) . . ?
C61 B2 C73 109.2(2) . . ?
C61 B2 C67 111.8(2) . . ?
C61 B2 C79 108.0(2) . . ?
N12 C36 C35 177.9(5) . . ?
C57 C58 H58 119.6 . . ?
C60 C58 C57 120.8(3) . . ?
C60 C58 H58 119.6 . . ?
C44 C47 H47 119.8 . . ?
C48 C47 C44 120.4(4) . . ?
C48 C47 H47 119.8 . . ?
C55 B1 C37 112.3(2) . . ?
C55 B1 C43 108.0(3) . . ?
C55 B1 C49 109.2(2) . . ?
C43 B1 C37 108.3(2) . . ?
C49 B1 C37 107.0(3) . . ?
C49 B1 C43 112.1(3) . . ?
C47 C48 H48 120.7 . . ?
C47 C48 C46 118.6(4) . . ?
C46 C48 H48 120.7 . . ?
C10 C12 C13 121.5(3) . . ?
C10 C12 H12 119.2 . . ?
C13 C12 H12 119.2 . . ?
C45 C46 H46 119.8 . . ?
C48 C46 C45 120.5(4) . . ?
C48 C46 H46 119.8 . . ?
C36 C35 H35A 109.5 . . ?
C36 C35 H35B 109.5 . . ?
C36 C35 H35C 109.5 . . ?
H35A C35 H35B 109.5 . . ?
H35A C35 H35C 109.5 . . ?
H35B C35 H35C 109.5 . . ?
C49 C51 H51 118.8 . . ?
C49 C51 C52 122.5(4) . . ?
C52 C51 H51 118.8 . . ?
N10 C32 C31 177.1(6) . . ?
C50 C53 H53 119.7 . . ?
C54 C53 C50 120.6(4) . . ?
C54 C53 H53 119.7 . . ?
H33A C33 H33B 109.5 . . ?
H33A C33 H33C 109.5 . . ?
H33B C33 H33C 109.5 . . ?
H33D C33 H33E 109.5 . . ?
H33D C33 H33F 109.5 . . ?
H33E C33 H33F 109.5 . . ?
C34 C33 H33A 109.5 . . ?
C34 C33 H33B 109.5 . . ?
C34 C33 H33C 109.5 . . ?
C34A C33 H33D 109.5 . . ?
C34A C33 H33E 109.5 . . ?
C34A C33 H33F 109.5 . . ?
N9 C30 C29 177.4(6) . . ?
C51 C52 H52 119.8 . . ?
C54 C52 C51 120.5(4) . . ?
C54 C52 H52 119.8 . . ?
C53 C54 H54 120.8 . . ?
C52 C54 C53 118.4(4) . . ?
C52 C54 H54 120.8 . . ?
C32 C31 H31A 109.5 . . ?
C32 C31 H31B 109.5 . . ?
C32 C31 H31C 109.5 . . ?
H31A C31 H31B 109.5 . . ?
H31A C31 H31C 109.5 . . ?
H31B C31 H31C 109.5 . . ?
C30 C29 H29A 109.5 . . ?
C30 C29 H29B 109.5 . . ?
C30 C29 H29C 109.5 . . ?
H29A C29 H29B 109.5 . . ?
H29A C29 H29C 109.5 . . ?
H29B C29 H29C 109.5 . . ?
N11 C34 C33 178.0(12) . . ?
N11A C34A C33 177.2(9) . . ?
N2A C3A C4A 172(2) . . ?
N1A C1A C0AA 168.8(14) . . ?
C3A C4A H4AA 109.5 . . ?
C3A C4A H4AB 109.5 . . ?
C3A C4A H4AC 109.5 . . ?
H4AA C4A H4AB 109.5 . . ?
H4AA C4A H4AC 109.5 . . ?
H4AB C4A H4AC 109.5 . . ?
C1A C0AA H0AA 109.5 . . ?
C1A C0AA H0AB 109.5 . . ?
C1A C0AA H0AC 109.5 . . ?
H0AA C0AA H0AB 109.5 . . ?
H0AA C0AA H0AC 109.5 . . ?
H0AB C0AA H0AC 109.5 . . ?

_shelx_res_file                  
;
TITL mo_h18093003_0m_a.res in P-1
    h18093003.res
    created by SHELXL-2018/3 at 19:12:08 on 30-Sep-2018
REM Old TITL mo_h18093003_0m in P-1
REM SHELXT solution in P-1
REM R1 0.107, Rweak 0.006, Alpha 0.059, Orientation as input
REM Formula found by SHELXT: C88 Ag2 N14 O
CELL 0.71073 14.7897 16.456 17.2188 83.565 75.898 69.642
ZERR 1 0.0005 0.0005 0.0006 0.001 0.001 0.001
LATT 1
SFAC C H Ag B N
UNIT 176 166 4 4 26
DFIX 1.16 N1A C1A N2A C3A
DFIX 1.47 0.005 C4A C3A C1A C0AA
SADI C34A C33 C34 C33
SADI N11 C34 N11A C34A
RIGU C4A C3A N2A
ISOR 0.01 0.02 C3A N2A C4A N10 C0AA C1A N1A
EADP N11A N11
EADP C34A C34

L.S. 10
PLAN  2
SIZE 0.03 0.04 0.05
TEMP -120.15
BOND $H
fmap 2
acta
REM <olex2.extras>
REM <HklSrc "%.\\h18093003.hkl">
REM </olex2.extras>

WGHT    0.033700    2.785500
FVAR       0.36482   0.40909
PART 1
AG1   3    0.327621    0.730431    0.869088    11.00000    0.03386    0.02781 =
         0.03002   -0.00176   -0.00209   -0.00992
AG2   3    0.478396    0.234455    1.073463    11.00000    0.02739    0.03327 =
         0.03235    0.00346   -0.00508   -0.00763
N6    5    0.784642    0.174575    0.969511    11.00000    0.02543    0.02252 =
         0.02833    0.00467   -0.00443   -0.00496
N7    5    0.651472    0.148667    0.930321    11.00000    0.03538    0.01964 =
         0.02899    0.00101   -0.00794   -0.00948
N3    5    0.608199    0.749090    0.740012    11.00000    0.03206    0.02122 =
         0.03400    0.00054    0.00049   -0.00970
N2    5    0.478842    0.714336    0.703252    11.00000    0.03248    0.02669 =
         0.02905    0.00109   -0.00697   -0.00660
N1    5    0.391865    0.632411    0.711727    11.00000    0.03087    0.02274 =
         0.03852   -0.00418   -0.00987   -0.00194
N4    5    0.720533    0.707249    0.807605    11.00000    0.02631    0.02111 =
         0.04869   -0.00083   -0.00154   -0.00862
N8    5    0.515158    0.206060    0.893298    11.00000    0.03883    0.03066 =
         0.03523    0.00559   -0.01408   -0.01688
N5    5    0.841002    0.272110    0.986368    11.00000    0.03385    0.03140 =
         0.02971    0.00669   -0.00849   -0.01482

C73   1    1.169426    0.182778    0.833448    11.00000    0.02080    0.02926 =
         0.02711    0.00417   -0.00278   -0.01065
C3    1    0.405210    0.690971    0.753301    11.00000    0.02867    0.02244 =
         0.03421    0.00072   -0.00838   -0.00034
C67   1    1.254557    0.095831    0.954387    11.00000    0.02642    0.01360 =
         0.02814    0.00083   -0.00564   -0.00731
C79   1    1.211051    0.012233    0.847384    11.00000    0.02670    0.02079 =
         0.02702    0.00311   -0.01183   -0.00530
C20   1    0.555365    0.194371    0.958311    11.00000    0.03332    0.02216 =
         0.03291    0.00533   -0.00877   -0.01315
C61   1    1.358530    0.077706    0.798842    11.00000    0.02632    0.02376 =
         0.02695   -0.00424   -0.00624   -0.00893
C24   1    0.392572    0.338800    0.849227    11.00000    0.02873    0.03627 =
         0.03141    0.00512   -0.00883   -0.01436
C17   1    0.767595    0.238989    1.019051    11.00000    0.02993    0.02269 =
         0.03082    0.00659   -0.01023   -0.00775
C68   1    1.341761    0.072943    0.982114    11.00000    0.02591    0.02272 =
         0.02963    0.00052   -0.00491   -0.00623
AFIX  43
H68   2    1.402851    0.058355    0.943849    11.00000   -1.20000
AFIX   0

C00K  1    0.829243    0.429802    0.981681    11.00000    0.02909    0.03746 =
         0.02802    0.00003   -0.00341   -0.01482
C75   1    1.141089    0.261913    0.869760    11.00000    0.02607    0.02628 =
         0.04010    0.00275   -0.00902   -0.01162
AFIX  43
H75   2    1.167138    0.263847    0.914532    11.00000   -1.20000
AFIX   0
C69   1    1.167823    0.120072    1.015165    11.00000    0.02893    0.02354 =
         0.03394    0.00000   -0.00632   -0.00944
AFIX  43
H69   2    1.105852    0.139732    1.000116    11.00000   -1.20000
AFIX   0

C7    1    0.621410    0.736576    0.816317    11.00000    0.02938    0.01980 =
         0.04061    0.00190   -0.00451   -0.01098
C00O  1    0.346948    0.502915    0.775058    11.00000    0.02519    0.03098 =
         0.03086   -0.00345   -0.00726   -0.00478
C5    1    0.512129    0.782357    0.719109    11.00000    0.03787    0.02208 =
         0.03593    0.00413   -0.00705   -0.00709
AFIX  23
H5A   2    0.463080    0.817197    0.763601    11.00000   -1.20000
H5B   2    0.515841    0.821174    0.671031    11.00000   -1.20000
AFIX   0

C71   1    1.168380    0.116663    1.096076    11.00000    0.04042    0.02615 =
         0.03119   -0.00798    0.00259   -0.01068
AFIX  43
H71   2    1.107691    0.131941    1.134809    11.00000   -1.20000
AFIX   0

C37   1    0.844790    0.227022    0.466312    11.00000    0.02788    0.02203 =
         0.03352   -0.00661   -0.00842   -0.00087
C81   1    1.250883   -0.038894    0.779806    11.00000    0.03257    0.03160 =
         0.03821   -0.00401   -0.00800   -0.00743
AFIX  43
H81   2    1.307665   -0.032575    0.743127    11.00000   -1.20000
AFIX   0

C55   1    0.932605    0.320581    0.350434    11.00000    0.02333    0.02543 =
         0.05004    0.00127   -0.01246   -0.00637
C62   1    1.440021    0.002877    0.804951    11.00000    0.03039    0.02565 =
         0.03218   -0.00230   -0.00541   -0.00899
AFIX  43
H62   2    1.431932   -0.038265    0.847062    11.00000   -1.20000
AFIX   0

C19   1    0.724971    0.118362    0.979273    11.00000    0.03322    0.02130 =
         0.03137    0.00434   -0.00603   -0.00648
AFIX  23
H19A  2    0.768676    0.058821    0.964159    11.00000   -1.20000
H19B  2    0.691216    0.116208    1.036293    11.00000   -1.20000
AFIX   0
C10   1    0.787267    0.596958    0.910385    11.00000    0.02252    0.02688 =
         0.04315   -0.00550   -0.00296   -0.00776

C65   1    1.531104   -0.013732    0.752831    11.00000    0.02468    0.03175 =
         0.03748   -0.00975   -0.00608   -0.00357
AFIX  43
H65   2    1.584162   -0.064841    0.759916    11.00000   -1.20000
AFIX   0
C70   1    1.343931    0.070371    1.062731    11.00000    0.03628    0.02633 =
         0.03754    0.00226   -0.01627   -0.00983
AFIX  43
H70   2    1.405417    0.054295    1.078186    11.00000   -1.20000
AFIX   0

C16   1    0.902587    0.227836    0.919686    11.00000    0.02808    0.04467 =
         0.03347    0.00922   -0.00340   -0.01372
AFIX  43
H16   2    0.959446    0.238852    0.887598    11.00000   -1.20000
AFIX   0
C1    1    0.314307    0.593514    0.737979    11.00000    0.02993    0.03069 =
         0.05390   -0.00368   -0.01524   -0.00534
AFIX  23
H1A   2    0.287179    0.591400    0.691339    11.00000   -1.20000
H1B   2    0.260145    0.631569    0.777621    11.00000   -1.20000
AFIX   0

C63   1    1.376047    0.133917    0.734533    11.00000    0.03047    0.02854 =
         0.03141    0.00006   -0.00641   -0.00732
AFIX  43
H63   2    1.323616    0.185393    0.727072    11.00000   -1.20000
AFIX   0

C6    1    0.698444    0.728829    0.685103    11.00000    0.04164    0.03563 =
         0.04346   -0.00373    0.00909   -0.01682
AFIX  43
H6    2    0.708529    0.732866    0.628364    11.00000   -1.20000
AFIX   0

C56   1    0.939290    0.273013    0.285724    11.00000    0.03525    0.03073 =
         0.04061    0.00307   -0.01067   -0.01143
AFIX  43
H56   2    0.931381    0.217707    0.296717    11.00000   -1.20000
AFIX   0

C74   1    1.127965    0.185189    0.767860    11.00000    0.03763    0.03114 =
         0.02992    0.00088   -0.00727   -0.00767
AFIX  43
H74   2    1.144126    0.132973    0.740954    11.00000   -1.20000
AFIX   0

C18   1    0.867442    0.166542    0.908572    11.00000    0.02908    0.03489 =
         0.03199    0.00331   -0.00260   -0.00293
AFIX  43
H18   2    0.893961    0.125662    0.867160    11.00000   -1.20000
AFIX   0

C38   1    0.769514    0.237520    0.427041    11.00000    0.03481    0.02888 =
         0.04141    0.00719   -0.01280   -0.00878
AFIX  43
H38   2    0.763962    0.276557    0.382042    11.00000   -1.20000
AFIX   0

C26   1    0.320382    0.366201    0.805035    11.00000    0.03389    0.04856 =
         0.05248    0.00662   -0.01546   -0.02362
AFIX  43
H26   2    0.286200    0.328544    0.799587    11.00000   -1.20000
AFIX   0

C72   1    1.256659    0.091196    1.120341    11.00000    0.05211    0.03040 =
         0.02691    0.00020   -0.01082   -0.01515
AFIX  43
H72   2    1.257513    0.088016    1.175601    11.00000   -1.20000
AFIX   0

C43   1    1.032371    0.217325    0.453309    11.00000    0.03546    0.03043 =
         0.04466   -0.00008   -0.01468   -0.01271
C41   1    0.701977    0.193264    0.450869    11.00000    0.03210    0.04523 =
         0.04430    0.00178   -0.00986   -0.01557
AFIX  43
H41   2    0.651850    0.202294    0.422117    11.00000   -1.20000
AFIX   0

C2    1    0.457050    0.618184    0.637968    11.00000    0.03629    0.03507 =
         0.03841   -0.01362   -0.00761   -0.00149
AFIX  43
H2    2    0.462265    0.579299    0.598992    11.00000   -1.20000
AFIX   0
C9    1    0.770685    0.687444    0.874090    11.00000    0.02914    0.02949 =
         0.06275   -0.00421   -0.01137   -0.01096
AFIX  23
H9A   2    0.731312    0.729506    0.916631    11.00000   -1.20000
H9B   2    0.835615    0.696027    0.855071    11.00000   -1.20000
AFIX   0
C28   1    0.297325    0.447804    0.768649    11.00000    0.03211    0.04228 =
         0.05210    0.00497   -0.02001   -0.01394
AFIX  43
H28   2    0.246894    0.466044    0.739000    11.00000   -1.20000
AFIX   0

C80   1    1.128200   -0.001911    0.898679    11.00000    0.03717    0.03522 =
         0.02942    0.00063   -0.00985   -0.01796
AFIX  43
H80   2    1.098313    0.030506    0.946029    11.00000   -1.20000
AFIX   0
C82   1    1.210932   -0.098749    0.763878    11.00000    0.05232    0.02955 =
         0.04289   -0.01100   -0.01800   -0.00659
AFIX  43
H82   2    1.240358   -0.131865    0.716917    11.00000   -1.20000
AFIX   0

C23   1    0.410938    0.251695    0.893006    11.00000    0.03816    0.04779 =
         0.04711    0.01336   -0.01820   -0.02483
AFIX  23
H23A  2    0.372715    0.260255    0.949057    11.00000   -1.20000
H23B  2    0.386250    0.215016    0.867565    11.00000   -1.20000
AFIX   0

C39   1    0.846603    0.169604    0.532632    11.00000    0.04114    0.03258 =
         0.03266    0.00024   -0.01094   -0.00730
AFIX  43
H39   2    0.895698    0.160851    0.562390    11.00000   -1.20000
AFIX   0

C15   1    0.857902    0.340494    1.022221    11.00000    0.04570    0.04905 =
         0.03762    0.00866   -0.01681   -0.02689
AFIX  23
H15A  2    0.929003    0.322086    1.022757    11.00000   -1.20000
H15B  2    0.820650    0.345546    1.078656    11.00000   -1.20000
AFIX   0
C4    1    0.511388    0.669703    0.632019    11.00000    0.03855    0.04254 =
         0.02966   -0.00540   -0.00228   -0.00389
AFIX  43
H4    2    0.562246    0.674870    0.587859    11.00000   -1.20000
AFIX   0
C21   1    0.670828    0.131986    0.849797    11.00000    0.05134    0.02740 =
         0.03293   -0.00240   -0.00565   -0.00915
AFIX  43
H21   2    0.732709    0.100954    0.817175    11.00000   -1.20000
AFIX   0

C64   1    1.467214    0.117770    0.680749    11.00000    0.03730    0.04299 =
         0.02872    0.00246   -0.00164   -0.01575
AFIX  43
H64   2    1.475558    0.157662    0.637511    11.00000   -1.20000
AFIX   0

C27   1    0.421810    0.474328    0.815700    11.00000    0.05099    0.03354 =
         0.05611    0.00647   -0.02856   -0.02106
AFIX  43
H27   2    0.458480    0.510819    0.818453    11.00000   -1.20000
AFIX   0
C22   1    0.584502    0.168520    0.827189    11.00000    0.05793    0.03525 =
         0.03411   -0.00047   -0.01691   -0.01651
AFIX  43
H22   2    0.573501    0.168392    0.775106    11.00000   -1.20000
AFIX   0

C59   1    0.956753    0.301655    0.206513    11.00000    0.03357    0.04081 =
         0.04249    0.00267   -0.00875   -0.00821
AFIX  43
H59   2    0.960316    0.266432    0.165017    11.00000   -1.20000
AFIX   0

C25   1    0.444560    0.393026    0.852720    11.00000    0.05033    0.04086 =
         0.05328    0.00596   -0.03409   -0.01878
AFIX  43
H25   2    0.496494    0.374301    0.880842    11.00000   -1.20000
AFIX   0

C76   1    1.076733    0.338181    0.843965    11.00000    0.03396    0.02110 =
         0.05390    0.00311   -0.00736   -0.01110
AFIX  43
H76   2    1.059562    0.390533    0.870945    11.00000   -1.20000
AFIX   0
C66   1    1.544898    0.044530    0.690009    11.00000    0.02972    0.04619 =
         0.03251   -0.00784    0.00151   -0.01312
AFIX  43
H66   2    1.607358    0.033803    0.653890    11.00000   -1.20000
AFIX   0
C83   1    1.087925   -0.061577    0.883025    11.00000    0.04606    0.04403 =
         0.04445    0.00627   -0.01618   -0.02838
AFIX  43
H83   2    1.031306   -0.068712    0.919320    11.00000   -1.20000
AFIX   0

C44   1    1.102355    0.168467    0.391134    11.00000    0.03531    0.03785 =
         0.04615    0.00403   -0.00848   -0.00854
AFIX  43
H44   2    1.086407    0.174674    0.340096    11.00000   -1.20000
AFIX   0

C84   1    1.129242   -0.110181    0.815661    11.00000    0.05616    0.03474 =
         0.05244    0.00155   -0.02617   -0.02390
AFIX  43
H84   2    1.101844   -0.151013    0.805018    11.00000   -1.20000
AFIX   0

C8    1    0.768139    0.702564    0.727967    11.00000    0.03124    0.03490 =
         0.05680   -0.00756    0.00776   -0.01208
AFIX  43
H8    2    0.837586    0.684096    0.707382    11.00000   -1.20000
AFIX   0
C11   1    0.773489    0.531219    0.877280    11.00000    0.07397    0.03567 =
         0.05234    0.00629   -0.03533   -0.02455
AFIX  43
H11   2    0.749223    0.542362    0.829534    11.00000   -1.20000
AFIX   0

C77   1    1.063895    0.261240    0.740515    11.00000    0.03902    0.04448 =
         0.03087    0.00776   -0.01274   -0.01134
AFIX  43
H77   2    1.038297    0.260173    0.695253    11.00000   -1.20000
AFIX   0
C78   1    1.037684    0.337569    0.778698    11.00000    0.03317    0.03053 =
         0.04727    0.01249   -0.00956   -0.00923
AFIX  43
H78   2    0.993372    0.389286    0.760632    11.00000   -1.20000
AFIX   0

C49   1    0.878687    0.364126    0.504098    11.00000    0.04274    0.02729 =
         0.04590   -0.00655   -0.01263   -0.00762
C45   1    1.062495    0.203929    0.525862    11.00000    0.04344    0.05948 =
         0.05727   -0.01642   -0.02386    0.00215
AFIX  43
H45   2    1.017980    0.234450    0.571199    11.00000   -1.20000
AFIX   0
C42   1    0.707553    0.136692    0.515688    11.00000    0.04293    0.04691 =
         0.04702    0.00423   -0.00492   -0.02364
AFIX  43
H42   2    0.661903    0.106009    0.531932    11.00000   -1.20000
AFIX   0
C40   1    0.780248    0.124972    0.556911    11.00000    0.05260    0.04226 =
         0.03755    0.00864   -0.00876   -0.01749
AFIX  43
H40   2    0.784825    0.086156    0.602112    11.00000   -1.20000
AFIX   0
C57   1    0.945008    0.401370    0.328320    11.00000    0.03580    0.02895 =
         0.06535    0.00114   -0.01804   -0.01008
AFIX  43
H57   2    0.940657    0.437571    0.369305    11.00000   -1.20000
AFIX   0
C60   1    0.968966    0.381534    0.188046    11.00000    0.03301    0.04997 =
         0.05482    0.01593   -0.01307   -0.01209
AFIX  43
H60   2    0.981027    0.401953    0.133965    11.00000   -1.20000
AFIX   0
C50   1    0.777021    0.404860    0.529530    11.00000    0.05220    0.03143 =
         0.05719   -0.01520   -0.01203   -0.00199
AFIX  43
H50   2    0.733782    0.384882    0.510190    11.00000   -1.20000
AFIX   0

C14   1    0.794590    0.448623    0.912732    11.00000    0.08625    0.03488 =
         0.06310    0.00709   -0.04082   -0.03334
AFIX  43
H14   2    0.784729    0.404157    0.888535    11.00000   -1.20000
AFIX   0
C13   1    0.840102    0.496265    1.015136    11.00000    0.08338    0.04598 =
         0.04828   -0.00226   -0.03824   -0.01835
AFIX  43
H13   2    0.862087    0.485783    1.063915    11.00000   -1.20000
AFIX   0

B2    4    1.249714    0.092219    0.859908    11.00000    0.02391    0.02163 =
         0.02680    0.00013   -0.00459   -0.00565
C36   1    0.965303    0.019835    0.686436    11.00000    0.05214    0.04617 =
         0.04072   -0.00517   -0.01390    0.00589
N12   5    0.905861    0.048557    0.740228    11.00000    0.06930    0.09181 =
         0.04919   -0.01975   -0.00815    0.01432
C58   1    0.963352    0.430740    0.249212    11.00000    0.04180    0.03478 =
         0.07780    0.02136   -0.02095   -0.01864
AFIX  43
H58   2    0.972118    0.485659    0.237372    11.00000   -1.20000
AFIX   0
C47   1    1.193899    0.111337    0.399508    11.00000    0.03659    0.04233 =
         0.06658    0.00411   -0.00745   -0.00073
AFIX  43
H47   2    1.238072    0.078906    0.355068    11.00000   -1.20000
AFIX   0
B1    4    0.922425    0.282643    0.443044    11.00000    0.02966    0.02511 =
         0.03959   -0.00331   -0.01250   -0.00572
C48   1    1.221108    0.101303    0.471245    11.00000    0.03562    0.04358 =
         0.08269    0.00124   -0.02268   -0.00063
AFIX  43
H48   2    1.284358    0.063030    0.476965    11.00000   -1.20000
AFIX   0

C12   1    0.819980    0.578223    0.979946    11.00000    0.08957    0.03412 =
         0.06820   -0.00749   -0.04185   -0.02142
AFIX  43
H12   2    0.829114    0.622685    1.004727    11.00000   -1.20000
AFIX   0

C46   1    1.155423    0.147485    0.534639    11.00000    0.05614    0.06590 =
         0.07423   -0.00437   -0.03895   -0.00807
AFIX  43
H46   2    1.173021    0.141196    0.585030    11.00000   -1.20000
AFIX   0

C35   1    1.038806   -0.017565    0.616222    11.00000    0.05858    0.04992 =
         0.05686   -0.00372    0.00376    0.00598
AFIX 137
H35A  2    1.052137    0.028882    0.579399    11.00000   -1.50000
H35B  2    1.014315   -0.052555    0.589489    11.00000   -1.50000
H35C  2    1.099876   -0.054418    0.632103    11.00000   -1.50000
AFIX   0

C51   1    0.936530    0.400073    0.531790    11.00000    0.06145    0.04909 =
         0.07754   -0.02333   -0.01626   -0.01953
AFIX  43
H51   2    1.006340    0.377402    0.514001    11.00000   -1.20000
AFIX   0

C32   1    0.494131    0.384936    0.590141    11.00000    0.09649    0.08748 =
         0.04351   -0.01702   -0.00386   -0.04337
C53   1    0.736352    0.472598    0.581290    11.00000    0.06730    0.04099 =
         0.08621   -0.02213   -0.01042    0.00386
AFIX  43
H53   2    0.666529    0.497797    0.596951    11.00000   -1.20000
AFIX   0

PART 0
C33   1    0.803639    0.282789    0.713830    11.00000    0.07802    0.08911 =
         0.05390   -0.00079   -0.00812   -0.02164
PART 1
AFIX 137
H33A  2    0.826786    0.300101    0.658282    21.00000   -1.50000
H33B  2    0.774680    0.237384    0.714460    21.00000   -1.50000
H33C  2    0.859492    0.260581    0.740331    21.00000   -1.50000
AFIX 137
PART 0
PART 2
H33D  2    0.772190    0.268245    0.675911   -21.00000   -1.50000
H33E  2    0.854639    0.230519    0.728073   -21.00000   -1.50000
H33F  2    0.833969    0.326414    0.689097   -21.00000   -1.50000
AFIX   0

PART 0
C30   1    0.718169    0.692035    0.449661    11.00000    0.09249    0.09245 =
         0.05941    0.01156   -0.00553   -0.03331

C52   1    0.895983    0.468431    0.584910    11.00000    0.10289    0.05326 =
         0.09051   -0.02306   -0.03445   -0.03220
AFIX  43
H52   2    0.938378    0.490263    0.603360    11.00000   -1.20000
AFIX   0
C54   1    0.795770    0.504081    0.610492    11.00000    0.11046    0.03782 =
         0.08028   -0.02733   -0.01844   -0.00831
AFIX  43
H54   2    0.767930    0.549562    0.647599    11.00000   -1.20000
AFIX   0

C31   1    0.556401    0.331289    0.634574    11.00000    0.10077    0.09003 =
         0.07997   -0.01060    0.00952   -0.01831
AFIX 137
H31A  2    0.613010    0.291332    0.599331    11.00000   -1.50000
H31B  2    0.521430    0.298086    0.673471    11.00000   -1.50000
H31C  2    0.579759    0.365681    0.663030    11.00000   -1.50000
AFIX   0
N10   5    0.438881    0.430473    0.555733    11.00000    0.13735    0.17680 =
         0.08918   -0.04766   -0.04422    0.00270

C29   1    0.788769    0.623484    0.410142    11.00000    0.11832    0.12328 =
         0.07495   -0.00436    0.00842   -0.04080
AFIX 137
H29A  2    0.811221    0.641346    0.354636    11.00000   -1.50000
H29B  2    0.761446    0.576998    0.410657    11.00000   -1.50000
H29C  2    0.844757    0.602478    0.436523    11.00000   -1.50000
AFIX   0

PART 1
C34   1    0.725704    0.361128    0.758086    21.00000    0.05469    0.06215 =
         0.05492   -0.00070   -0.02267   -0.02640

PART 0
N9    5    0.654790    0.749959    0.486289    11.00000    0.13844    0.11672 =
         0.11876    0.03212   -0.01477   -0.06125

PART 1
N11   5    0.665654    0.418891    0.793267    21.00000    0.04928    0.10761 =
         0.08974   -0.04699   -0.00426   -0.02570
PART 0
PART 2
N11A  5    0.674962    0.345995    0.838080   -21.00000    0.04928    0.10761 =
         0.08974   -0.04699   -0.00426   -0.02570
C34A  1    0.731811    0.316182    0.783537   -21.00000    0.05469    0.06215 =
         0.05492   -0.00070   -0.02267   -0.02640

PART 0
PART -1
C3A   1    0.503928    0.956190    0.515346    10.50000    0.11401    0.09658 =
         0.09341    0.01354   -0.05069   -0.04154

C1A   1    0.521543    0.460675    1.016394    10.50000    0.08375    0.05928 =
         0.05898   -0.00897   -0.01721   -0.03319
N1A   5    0.504258    0.406944    1.055032    10.50000    0.08404    0.04728 =
         0.08381    0.01622   -0.04381   -0.03136
N2A   5    0.475519    0.906998    0.559489    10.50000    0.28981    0.15857 =
         0.13015    0.06801   -0.12625   -0.15512
C4A   1    0.526407    1.027437    0.464559    10.50000    0.08154    0.06289 =
         0.08037   -0.00711   -0.05407   -0.02401
AFIX 137
H4AA  2    0.535814    1.015317    0.408163    10.50000   -1.50000
H4AB  2    0.586957    1.032964    0.473461    10.50000   -1.50000
H4AC  2    0.471475    1.081652    0.478107    10.50000   -1.50000
AFIX   0

C0AA  1    0.523449    0.539850    0.968150    10.50000    0.06905    0.05910 =
         0.05703   -0.01422   -0.02410   -0.01509
AFIX 137
H0AA  2    0.568521    0.563567    0.983738    10.50000   -1.50000
H0AB  2    0.456795    0.582780    0.977268    10.50000   -1.50000
H0AC  2    0.546303    0.525998    0.911275    10.50000   -1.50000
AFIX   0
HKLF 4


REM  mo_h18093003_0m_a.res in P-1
REM wR2 = 0.0927, GooF = S = 1.036, Restrained GooF = 1.042 for all data
REM R1 = 0.0377 for 11059 Fo > 4sig(Fo) and 0.0539 for all 13902 data
REM 986 parameters refined using 57 restraints

END

WGHT      0.0338      2.7790

REM Highest difference peak  1.070,  deepest hole -0.474,  1-sigma level  0.063
Q1    1   0.6206  0.6597  0.4230  11.00000  0.05    1.07
Q2    1   0.7023  0.6449  0.4124  11.00000  0.05    0.51
;
_shelx_res_checksum              79898
_olex2_submission_special_instructions 'No special instructions were received'
####################################################################### 
# 
# This file contains crystal structure data downloaded from the 
# Cambridge Structural Database (CSD) hosted by the Cambridge 
# Crystallographic Data Centre (CCDC).
# 
# Full information about CCDC data access policies and citation 
# guidelines are available at http://www.ccdc.cam.ac.uk/access/V1 
# 
# Audit and citation data items may have been added by the CCDC. 
# Please retain this information to preserve the provenance of 
# this file and to allow appropriate attribution of the data. 
# 
#######################################################################

data_mo_h18100701_0m_a_sq
_audit_block_doi                 10.5517/ccdc.csd.cc2nv7tl
_database_code_depnum_ccdc_archive 'CCDC 2468090'
loop_
_audit_author_name
_audit_author_address
'kai hua'
;tsinghua
China
;
_audit_update_record             
;
2025-06-28 deposited with the CCDC.	2025-09-24 downloaded from the CCDC.
;
_audit_creation_date             2019-01-18
_audit_creation_method           
;
Olex2 1.2
(compiled 2018.05.29 svn.r3508 for OlexSys, GUI svn.r5506)
;
_shelx_SHELXL_version_number     2018/3
_chemical_name_common            ?
_chemical_name_systematic        ?
_chemical_formula_moiety         
'	C30 H32 N8, 1.5(C10 H6 O6 S2), F6 P, 3(H2 O) '
_chemical_formula_sum            'C45 H47 F6 N8 O12 P S3'
_chemical_formula_weight         1133.06
_chemical_melting_point          ?
loop_
_atom_type_symbol
_atom_type_description
_atom_type_scat_dispersion_real
_atom_type_scat_dispersion_imag
_atom_type_scat_source
C C 0.0033 0.0016 'International Tables Vol C Tables 4.2.6.8 and 6.1.1.4'
H H 0.0000 0.0000 'International Tables Vol C Tables 4.2.6.8 and 6.1.1.4'
N N 0.0061 0.0033 'International Tables Vol C Tables 4.2.6.8 and 6.1.1.4'
O O 0.0106 0.0060 'International Tables Vol C Tables 4.2.6.8 and 6.1.1.4'
S S 0.1246 0.1234 'International Tables Vol C Tables 4.2.6.8 and 6.1.1.4'
P P 0.1023 0.0942 'International Tables Vol C Tables 4.2.6.8 and 6.1.1.4'
F F 0.0171 0.0103 'International Tables Vol C Tables 4.2.6.8 and 6.1.1.4'

_shelx_space_group_comment       
;
The symmetry employed for this shelxl refinement is uniquely defined
by the following loop, which should always be used as a source of
symmetry information in preference to the above space-group names.
They are only intended as comments.
;
_space_group_crystal_system      triclinic
_space_group_IT_number           2
_space_group_name_H-M_alt        'P -1'
_space_group_name_Hall           '-P 1'
loop_
_space_group_symop_operation_xyz
'x, y, z'
'-x, -y, -z'

_cell_length_a                   13.5033(6)
_cell_length_b                   13.5926(6)
_cell_length_c                   16.9599(7)
_cell_angle_alpha                77.3840(10)
_cell_angle_beta                 86.6340(10)
_cell_angle_gamma                61.5670(10)
_cell_volume                     2667.6(2)
_cell_formula_units_Z            2
_cell_measurement_reflns_used    9890
_cell_measurement_temperature    150(2)
_cell_measurement_theta_max      25.27
_cell_measurement_theta_min      2.32
_shelx_estimated_absorpt_T_max   ?
_shelx_estimated_absorpt_T_min   ?
_exptl_absorpt_coefficient_mu    0.256
_exptl_absorpt_correction_T_max  0.7452
_exptl_absorpt_correction_T_min  0.6448
_exptl_absorpt_correction_type   multi-scan
_exptl_absorpt_process_details   
;
SADABS-2016/2 (Bruker,2016/2) was used for absorption correction.
wR2(int) was 0.1384 before and 0.0537 after correction.
The Ratio of minimum to maximum transmission is 0.8653.
The \l/2 correction factor is Not present.
;
_exptl_absorpt_special_details   ?
_exptl_crystal_colour            colorle
_exptl_crystal_density_diffrn    1.411
_exptl_crystal_density_meas      ?
_exptl_crystal_density_method    ?
_exptl_crystal_description       block
_exptl_crystal_F_000             1378
_exptl_crystal_size_max          0.25
_exptl_crystal_size_mid          0.20
_exptl_crystal_size_min          0.15
_exptl_transmission_factor_max   ?
_exptl_transmission_factor_min   ?
_diffrn_reflns_av_R_equivalents  0.0453
_diffrn_reflns_av_unetI/netI     0.0433
_diffrn_reflns_Laue_measured_fraction_full 0.998
_diffrn_reflns_Laue_measured_fraction_max 0.996
_diffrn_reflns_limit_h_max       15
_diffrn_reflns_limit_h_min       -16
_diffrn_reflns_limit_k_max       16
_diffrn_reflns_limit_k_min       -16
_diffrn_reflns_limit_l_max       20
_diffrn_reflns_limit_l_min       -20
_diffrn_reflns_number            39097
_diffrn_reflns_point_group_measured_fraction_full 0.998
_diffrn_reflns_point_group_measured_fraction_max 0.996
_diffrn_reflns_theta_full        25.242
_diffrn_reflns_theta_max         25.385
_diffrn_reflns_theta_min         2.318
_diffrn_ambient_temperature      150.01
_diffrn_detector_area_resol_mean ?
_diffrn_measured_fraction_theta_full 0.998
_diffrn_measured_fraction_theta_max 0.996
_diffrn_measurement_device_type  'Bruker APEX-II CCD'
_diffrn_measurement_method       '\f and \w scans'
_diffrn_radiation_type           MoK\a
_diffrn_radiation_wavelength     0.71073
_diffrn_source                   ?
_diffrn_standards_number         0
_reflns_Friedel_coverage         0.000
_reflns_Friedel_fraction_full    .
_reflns_Friedel_fraction_max     .
_reflns_number_gt                7155
_reflns_number_total             9768
_reflns_special_details          
;
 Reflections were merged by SHELXL according to the crystal
 class for the calculation of statistics and refinement.
 
 Structure factors included contributions from the .fab file.
 
 _reflns_Friedel_fraction is defined as the number of unique
 Friedel pairs measured divided by the number that would be
 possible theoretically, ignoring centric projections and
 systematic absences.
;
_reflns_threshold_expression     'I > 2\s(I)'
_computing_cell_refinement       'SAINT V8.38A (?, 2016)'
_computing_data_collection       ?
_computing_data_reduction        'SAINT V8.38A (?, 2016)'
_computing_molecular_graphics    'Olex2 (Dolomanov et al., 2009)'
_computing_publication_material  'Olex2 (Dolomanov et al., 2009)'
_computing_structure_refinement  'ShelXL (Sheldrick, 2015)'
_computing_structure_solution    'olex2.solve (Bourhis et al., 2015)'
_refine_diff_density_max         1.439
_refine_diff_density_min         -0.885
_refine_diff_density_rms         0.071
_refine_ls_extinction_coef       .
_refine_ls_extinction_method     none
_refine_ls_goodness_of_fit_ref   1.026
_refine_ls_hydrogen_treatment    constr
_refine_ls_matrix_type           full
_refine_ls_number_parameters     713
_refine_ls_number_reflns         9768
_refine_ls_number_restraints     47
_refine_ls_R_factor_all          0.0952
_refine_ls_R_factor_gt           0.0706
_refine_ls_restrained_S_all      1.237
_refine_ls_shift/su_max          0.001
_refine_ls_shift/su_mean         0.000
_refine_ls_structure_factor_coef Fsqd
_refine_ls_weighting_details     
'w=1/[\s^2^(Fo^2^)+(0.0814P)^2^+5.5353P] where P=(Fo^2^+2Fc^2^)/3'
_refine_ls_weighting_scheme      calc
_refine_ls_wR_factor_gt          0.1780
_refine_ls_wR_factor_ref         0.1964
_refine_special_details          ?
_olex2_refinement_description    
;
1. Fixed Uiso
 At 1.2 times of:
  All C(H) groups, All C(H,H) groups
 At 1.5 times of:
  All O(H,H) groups
2. Restrained distances
 F6-F3
 1.6 with sigma of 0.02
 C42-C41
 1.5 with sigma of 0.02
 C41-C45
 1.4 with sigma of 0.02
 H16D-O7
 3 with sigma of 0.02
 H16D-H16C
 1.35 with sigma of 0.02
 P1-F5 \\sim P1-F5A \\sim P1-F3 \\sim P1-F3A \\sim P1-F6 \\sim P1-F6A \\sim
P1-F2 \\sim P1-F4
 with sigma of 0.02
3. Rigid bond restraints
 C42, C43
 with sigma for 1-2 distances of 0.001 and sigma for 1-3 distances of 0.002
 C41, C42
 with sigma for 1-2 distances of 0.001 and sigma for 1-3 distances of 0.002
4. Uiso/Uaniso restraints and constraints
Uanis(F3) \\sim Ueq, Uanis(F3A) \\sim Ueq: with sigma of 0.02 and sigma for
terminal atoms of 0.04
5. Others
 Sof(F3A)=Sof(F5A)=Sof(F6A)=1-FVAR(1)
 Sof(F3)=Sof(F5)=Sof(F6)=FVAR(1)
6.a Free rotating group:
 O10(H10A,H10B), O15(H15A,H15B), O16(H16C,H16D)
6.b Secondary CH2 refined with riding coordinates:
 C1(H1A,H1B), C8(H8A,H8B), C12(H12A,H12B), C16(H16A,H16B), C20(H20A,H20B),
 C24(H24A,H24B)
6.c Aromatic/amide H refined with riding coordinates:
 C32(H32), C33(H33), C34(H34), C37(H37), C38(H38), C39(H39), C42(H42),
 C43(H43), C45(H45), C3(H3), C4(H4), C5(H5), C6(H6), C9(H9), C10(H10), C11(H11),
  C13(H13), C14(H14), C15(H15), C17(H17), C18(H18), C19(H19), C21(H21),
 C22(H22), C23(H23), C26(H26), C27(H27), C28(H28), C30(H30)
;
_atom_sites_solution_hydrogens   mixed
_atom_sites_solution_primary     iterative
_atom_sites_solution_secondary   ?
loop_
_atom_site_label
_atom_site_type_symbol
_atom_site_fract_x
_atom_site_fract_y
_atom_site_fract_z
_atom_site_U_iso_or_equiv
_atom_site_adp_type
_atom_site_occupancy
_atom_site_site_symmetry_order
_atom_site_calc_flag
_atom_site_refinement_flags_posn
_atom_site_refinement_flags_adp
_atom_site_refinement_flags_occupancy
_atom_site_disorder_assembly
_atom_site_disorder_group
S1 S 1.35266(7) 0.69845(8) 0.62058(6) 0.0344(2) Uani 1 1 d . . . . .
S2 S 0.64238(7) 0.95001(8) 0.63215(6) 0.0383(2) Uani 1 1 d . . . . .
O1 O 1.3580(2) 0.8031(2) 0.61587(18) 0.0460(7) Uani 1 1 d . . . . .
O2 O 1.4123(2) 0.6106(2) 0.69230(17) 0.0442(7) Uani 1 1 d . . . . .
O3 O 1.3841(2) 0.6557(3) 0.54692(17) 0.0498(7) Uani 1 1 d . . . . .
O4 O 0.6405(2) 0.8420(3) 0.6541(2) 0.0607(9) Uani 1 1 d . . . . .
O5 O 0.5986(3) 1.0178(3) 0.6922(2) 0.0765(12) Uani 1 1 d . . . . .
O6 O 0.5919(2) 1.0122(3) 0.55223(19) 0.0542(8) Uani 1 1 d . . . . .
C31 C 0.7867(3) 0.9156(3) 0.6253(2) 0.0328(8) Uani 1 1 d . . . . .
C32 C 0.8699(3) 0.8047(3) 0.6472(2) 0.0306(8) Uani 1 1 d . . . . .
H32 H 0.850729 0.745082 0.666189 0.037 Uiso 1 1 calc R . . . .
C33 C 0.8126(3) 1.0060(3) 0.5958(2) 0.0377(9) Uani 1 1 d . . . . .
H33 H 0.753730 1.082552 0.580086 0.045 Uiso 1 1 calc R . . . .
C34 C 0.9218(3) 0.9830(3) 0.5901(2) 0.0362(8) Uani 1 1 d . . . . .
H34 H 0.938909 1.043919 0.570385 0.043 Uiso 1 1 calc R . . . .
C35 C 1.0111(3) 0.8690(3) 0.6131(2) 0.0306(8) Uani 1 1 d . . . . .
C36 C 0.9848(3) 0.7782(3) 0.6416(2) 0.0294(7) Uani 1 1 d . . . . .
C37 C 1.0733(3) 0.6643(3) 0.6627(2) 0.0327(8) Uani 1 1 d . . . . .
H37 H 1.056265 0.603178 0.681479 0.039 Uiso 1 1 calc R . . . .
C38 C 1.1830(3) 0.6415(3) 0.6565(2) 0.0312(8) Uani 1 1 d . . . . .
H38 H 1.241881 0.564577 0.670177 0.037 Uiso 1 1 calc R . . . .
C39 C 1.1260(3) 0.8428(3) 0.6081(2) 0.0319(8) Uani 1 1 d . . . . .
H39 H 1.145099 0.902575 0.589789 0.038 Uiso 1 1 calc R . . . .
C40 C 1.2092(3) 0.7318(3) 0.6296(2) 0.0301(8) Uani 1 1 d . . . . .
S3 S 0.66902(10) 0.24269(10) 0.90244(7) 0.0537(3) Uani 1 1 d . . . . .
O7 O 0.6882(3) 0.2981(4) 0.8259(2) 0.1083(18) Uani 1 1 d D . . . .
O8 O 0.6076(3) 0.1805(3) 0.9008(3) 0.0853(13) Uani 1 1 d . . . . .
O9 O 0.6186(3) 0.3218(3) 0.9549(2) 0.0604(9) Uani 1 1 d . . . . .
C41 C 0.9871(5) -0.0319(4) 1.0273(3) 0.0647(13) Uani 1 1 d D U . . .
C42 C 0.8958(5) -0.0355(5) 1.0588(3) 0.0744(14) Uani 1 1 d D U . . .
H42 H 0.895413 -0.090531 1.104100 0.089 Uiso 1 1 calc R . . . .
C43 C 0.8040(7) 0.0523(5) 1.0152(4) 0.097(2) Uani 1 1 d . U . . .
H43 H 0.732998 0.057890 1.030629 0.116 Uiso 1 1 calc R . . . .
C44 C 0.8023(5) 0.1385(4) 0.9477(3) 0.0674(15) Uani 1 1 d . . . . .
C45 C 0.9004(5) 0.1297(6) 0.9279(4) 0.092(2) Uani 1 1 d D . . . .
H45 H 0.903376 0.185325 0.884185 0.110 Uiso 1 1 calc R . . . .
P1 P 0.01847(17) 0.41062(12) 0.81095(10) 0.0941(7) Uani 1 1 d D . . . .
F1 F 0.1261(3) 0.4135(2) 0.77003(18) 0.0758(9) Uani 1 1 d . . . . .
F2 F -0.0662(3) 0.5249(3) 0.7558(2) 0.0898(10) Uani 1 1 d D . . . .
F4 F -0.0875(6) 0.4072(4) 0.8522(6) 0.251(5) Uani 1 1 d D . . . .
F3 F 0.0099(10) 0.4499(12) 0.8832(4) 0.200(8) Uani 0.622(11) 1 d D U P A 1
F5 F 0.0319(10) 0.3167(9) 0.7776(9) 0.145(6) Uani 0.622(11) 1 d D . P A 1
F6 F 0.1192(7) 0.3165(7) 0.8865(5) 0.152(6) Uani 0.622(11) 1 d D . P A 1
F3A F 0.0348(8) 0.5093(7) 0.8495(6) 0.065(3) Uani 0.378(11) 1 d D U P A 2
F5A F -0.0026(7) 0.3832(9) 0.7180(5) 0.068(3) Uani 0.378(11) 1 d D . P A 2
F6A F 0.0793(10) 0.2754(7) 0.8355(9) 0.085(4) Uani 0.378(11) 1 d D . P A 2
O10 O 0.5755(3) 0.5468(3) 0.8314(2) 0.0650(9) Uani 1 1 d . . . . .
H10A H 0.600072 0.474837 0.831366 0.097 Uiso 1 1 d G . . . .
H10B H 0.526429 0.583870 0.790632 0.097 Uiso 1 1 d G . . . .
O15 O 0.4687(3) 0.8162(4) 0.7481(2) 0.0676(10) Uani 1 1 d . . . . .
H15A H 0.425328 0.823923 0.708702 0.101 Uiso 1 1 d G . . . .
H15B H 0.522020 0.828103 0.724066 0.101 Uiso 1 1 d G . . . .
O16 O 0.4568(3) 0.3999(3) 0.6524(3) 0.0858(13) Uani 1 1 d . . . . .
H16C H 0.431887 0.473243 0.645926 0.129 Uiso 1 1 d DG . . . .
H16D H 0.501899 0.363876 0.695468 0.129 Uiso 1 1 d DG . . . .
N1 N 0.2996(2) 0.5558(3) 0.39422(19) 0.0375(7) Uani 1 1 d . . . . .
N2 N 0.3744(2) 0.3783(3) 0.4565(2) 0.0410(8) Uani 1 1 d . . . . .
N3 N 0.3644(2) 0.2398(3) 0.5680(2) 0.0404(8) Uani 1 1 d . . . . .
N4 N 0.2733(2) 0.1497(3) 0.6194(2) 0.0378(7) Uani 1 1 d . . . . .
C1 C -0.2281(3) 0.9322(3) 0.3650(3) 0.0438(10) Uani 1 1 d . . . . .
H1A H -0.253321 0.979342 0.406444 0.053 Uiso 1 1 calc R . . . .
H1B H -0.257565 0.984179 0.311358 0.053 Uiso 1 1 calc R . . . .
C2 C -0.1009(3) 0.8693(3) 0.3673(2) 0.0349(8) Uani 1 1 d . . . . .
C3 C -0.0423(3) 0.8820(3) 0.2999(2) 0.0420(9) Uani 1 1 d . . . . .
H3 H -0.082538 0.932810 0.251128 0.050 Uiso 1 1 calc R . . . .
C4 C -0.0408(3) 0.7959(3) 0.4380(2) 0.0370(9) Uani 1 1 d . . . . .
H4 H -0.079917 0.787438 0.485279 0.044 Uiso 1 1 calc R . . . .
C5 C 0.0741(3) 0.8217(4) 0.3023(2) 0.0409(9) Uani 1 1 d . . . . .
H5 H 0.112930 0.832279 0.255321 0.049 Uiso 1 1 calc R . . . .
C6 C 0.0754(3) 0.7349(3) 0.4408(2) 0.0371(8) Uani 1 1 d . . . . .
H6 H 0.115371 0.684668 0.489855 0.045 Uiso 1 1 calc R . . . .
C7 C 0.1347(3) 0.7462(3) 0.3722(2) 0.0337(8) Uani 1 1 d . . . . .
C8 C 0.2614(3) 0.6793(3) 0.3752(3) 0.0408(9) Uani 1 1 d . . . . .
H8A H 0.289034 0.700651 0.322213 0.049 Uiso 1 1 calc R . . . .
H8B H 0.293421 0.698666 0.416784 0.049 Uiso 1 1 calc R . . . .
C9 C 0.3574(3) 0.4820(3) 0.4609(2) 0.0377(9) Uani 1 1 d . . . . .
H9 H 0.382501 0.499802 0.504324 0.045 Uiso 1 1 calc R . . . .
C10 C 0.2785(4) 0.4982(4) 0.3456(3) 0.0512(11) Uani 1 1 d . . . . .
H10 H 0.238116 0.530438 0.294466 0.061 Uiso 1 1 calc R . . . .
C11 C 0.3263(4) 0.3873(4) 0.3846(3) 0.0533(11) Uani 1 1 d . . . . .
H11 H 0.326527 0.326379 0.365614 0.064 Uiso 1 1 calc R . . . .
C12 C 0.4392(3) 0.2730(3) 0.5171(3) 0.0477(11) Uani 1 1 d . . . . .
H12A H 0.488621 0.210525 0.489589 0.057 Uiso 1 1 calc R . . . .
H12B H 0.487800 0.284927 0.551273 0.057 Uiso 1 1 calc R . . . .
C13 C 0.3431(3) 0.1557(3) 0.5626(2) 0.0354(8) Uani 1 1 d . . . . .
H13 H 0.372715 0.107973 0.524519 0.042 Uiso 1 1 calc R . . . .
C14 C 0.2493(4) 0.2326(4) 0.6626(3) 0.0553(12) Uani 1 1 d . . . . .
H14 H 0.201297 0.247356 0.706660 0.066 Uiso 1 1 calc R . . . .
C15 C 0.3061(4) 0.2879(4) 0.6309(3) 0.0597(13) Uani 1 1 d . . . . .
H15 H 0.306524 0.349541 0.648463 0.072 Uiso 1 1 calc R . . . .
N5 N 0.3162(3) 0.5528(3) -0.0904(2) 0.0436(8) Uani 1 1 d . . . . .
N6 N 0.3850(3) 0.3842(3) -0.0142(2) 0.0423(8) Uani 1 1 d . . . . .
N7 N 0.3572(3) 0.2587(3) 0.0945(2) 0.0441(8) Uani 1 1 d . . . . .
N8 N 0.2559(3) 0.1742(3) 0.1262(2) 0.0430(8) Uani 1 1 d . . . . .
C16 C 0.2736(4) 0.6766(4) -0.1177(3) 0.0484(10) Uani 1 1 d . . . . .
H16A H 0.299474 0.693117 -0.172427 0.058 Uiso 1 1 calc R . . . .
H16B H 0.304420 0.703646 -0.080628 0.058 Uiso 1 1 calc R . . . .
C17 C 0.3675(3) 0.4897(3) -0.0194(2) 0.0404(9) Uani 1 1 d . . . . .
H17 H 0.388232 0.515891 0.021194 0.048 Uiso 1 1 calc R . . . .
C18 C 0.2998(5) 0.4843(4) -0.1315(3) 0.0631(13) Uani 1 1 d . . . . .
H18 H 0.263830 0.507699 -0.183770 0.076 Uiso 1 1 calc R . . . .
C19 C 0.3439(4) 0.3792(4) -0.0845(3) 0.0604(13) Uani 1 1 d . . . . .
H19 H 0.346234 0.313397 -0.097231 0.072 Uiso 1 1 calc R . . . .
C20 C 0.4406(4) 0.2891(4) 0.0552(3) 0.0491(10) Uani 1 1 d . . . . .
H20A H 0.501945 0.222370 0.036983 0.059 Uiso 1 1 calc R . . . .
H20B H 0.473855 0.311861 0.093697 0.059 Uiso 1 1 calc R . . . .
C21 C 0.2706(4) 0.3239(4) 0.1382(3) 0.0476(10) Uani 1 1 d . . . . .
H21 H 0.258142 0.392897 0.151953 0.057 Uiso 1 1 calc R . . . .
C22 C 0.3458(3) 0.1688(3) 0.0879(3) 0.0442(10) Uani 1 1 d . . . . .
H22 H 0.394038 0.110577 0.060419 0.053 Uiso 1 1 calc R . . . .
C23 C 0.2077(4) 0.2714(4) 0.1576(3) 0.0485(10) Uani 1 1 d . . . . .
H23 H 0.141703 0.296493 0.187579 0.058 Uiso 1 1 calc R . . . .
C24 C 0.2156(4) 0.0890(4) 0.1357(3) 0.0516(11) Uani 1 1 d . . . . .
H24A H 0.242246 0.036205 0.189364 0.062 Uiso 1 1 calc R . . . .
H24B H 0.247080 0.043162 0.093765 0.062 Uiso 1 1 calc R . . . .
C25 C 0.0890(4) 0.1470(3) 0.1281(2) 0.0420(9) Uani 1 1 d . . . . .
C26 C 0.0286(4) 0.2357(4) 0.0630(3) 0.0521(11) Uani 1 1 d . . . . .
H26 H 0.067912 0.257831 0.020538 0.062 Uiso 1 1 calc R . . . .
C27 C 0.0299(4) 0.1132(4) 0.1868(3) 0.0466(10) Uani 1 1 d . . . . .
H27 H 0.069856 0.050359 0.230494 0.056 Uiso 1 1 calc R . . . .
C28 C -0.0865(4) 0.1693(4) 0.1830(2) 0.0455(10) Uani 1 1 d . . . . .
H28 H -0.125638 0.145068 0.224429 0.055 Uiso 1 1 calc R . . . .
C29 C -0.1469(3) 0.2603(3) 0.1197(2) 0.0407(9) Uani 1 1 d . . . . .
C30 C -0.0875(4) 0.2921(4) 0.0590(3) 0.0534(11) Uani 1 1 d . . . . .
H30 H -0.127367 0.353258 0.014270 0.064 Uiso 1 1 calc R . . . .

loop_
_atom_site_aniso_label
_atom_site_aniso_U_11
_atom_site_aniso_U_22
_atom_site_aniso_U_33
_atom_site_aniso_U_23
_atom_site_aniso_U_13
_atom_site_aniso_U_12
S1 0.0240(4) 0.0382(5) 0.0437(5) -0.0088(4) 0.0011(4) -0.0169(4)
S2 0.0226(4) 0.0379(5) 0.0546(6) -0.0195(5) 0.0000(4) -0.0103(4)
O1 0.0335(14) 0.0413(16) 0.0680(19) -0.0072(14) -0.0036(13) -0.0230(13)
O2 0.0301(14) 0.0417(16) 0.0564(17) -0.0053(13) -0.0104(12) -0.0144(12)
O3 0.0389(15) 0.073(2) 0.0549(18) -0.0267(16) 0.0138(13) -0.0359(15)
O4 0.0285(15) 0.0454(18) 0.105(3) -0.0086(17) 0.0042(15) -0.0187(14)
O5 0.0390(17) 0.106(3) 0.096(3) -0.076(2) 0.0135(17) -0.0218(19)
O6 0.0296(14) 0.0561(19) 0.066(2) -0.0123(16) -0.0117(13) -0.0104(14)
C31 0.0255(17) 0.035(2) 0.040(2) -0.0123(16) -0.0029(15) -0.0135(16)
C32 0.0256(17) 0.0309(19) 0.0362(19) -0.0065(15) 0.0007(14) -0.0144(15)
C33 0.0318(19) 0.0263(19) 0.051(2) -0.0072(17) -0.0059(17) -0.0099(16)
C34 0.0334(19) 0.0262(19) 0.047(2) -0.0035(16) -0.0064(16) -0.0139(16)
C35 0.0286(18) 0.0310(19) 0.0330(18) -0.0043(15) -0.0023(14) -0.0154(16)
C36 0.0264(17) 0.0283(18) 0.0335(19) -0.0049(15) 0.0009(14) -0.0136(15)
C37 0.0300(18) 0.0297(19) 0.037(2) -0.0023(15) 0.0027(15) -0.0152(16)
C38 0.0281(18) 0.0269(18) 0.0339(19) 0.0012(15) -0.0008(14) -0.0122(15)
C39 0.0326(19) 0.0305(19) 0.0361(19) -0.0009(15) -0.0032(15) -0.0200(16)
C40 0.0247(17) 0.035(2) 0.0296(18) -0.0016(15) -0.0017(14) -0.0154(16)
S3 0.0517(7) 0.0467(7) 0.0489(6) -0.0125(5) 0.0000(5) -0.0112(5)
O7 0.072(3) 0.108(4) 0.062(2) 0.013(2) 0.013(2) 0.009(2)
O8 0.079(3) 0.057(2) 0.116(3) -0.034(2) -0.031(2) -0.019(2)
O9 0.0507(18) 0.0464(18) 0.088(2) -0.0305(17) 0.0104(17) -0.0202(15)
C41 0.098(4) 0.064(3) 0.053(3) -0.032(2) 0.020(3) -0.050(3)
C42 0.077(3) 0.074(4) 0.068(3) -0.009(3) 0.002(2) -0.035(3)
C43 0.135(6) 0.053(3) 0.085(4) -0.021(3) -0.041(4) -0.024(3)
C44 0.060(3) 0.053(3) 0.075(4) -0.037(3) -0.016(3) -0.004(3)
C45 0.075(4) 0.101(5) 0.090(4) -0.059(4) -0.001(3) -0.018(4)
P1 0.1230(14) 0.0375(8) 0.0898(12) -0.0055(7) 0.0660(11) -0.0227(8)
F1 0.102(2) 0.0554(18) 0.077(2) -0.0107(15) 0.0164(17) -0.0457(17)
F2 0.099(3) 0.093(3) 0.082(2) 0.0071(19) 0.0064(18) -0.060(2)
F4 0.182(6) 0.090(3) 0.338(9) 0.042(5) 0.195(7) -0.009(4)
F3 0.164(9) 0.242(13) 0.034(4) -0.045(6) 0.014(4) 0.036(9)
F5 0.183(11) 0.103(8) 0.233(16) -0.121(10) 0.150(11) -0.114(9)
F6 0.133(7) 0.101(6) 0.121(7) 0.042(5) 0.059(5) -0.007(5)
F3A 0.079(6) 0.055(5) 0.059(6) -0.024(4) 0.031(5) -0.028(4)
F5A 0.060(5) 0.073(7) 0.061(6) -0.021(5) 0.003(4) -0.021(5)
F6A 0.087(7) 0.042(5) 0.115(10) 0.018(6) -0.028(7) -0.032(5)
O10 0.083(3) 0.052(2) 0.052(2) -0.0014(16) -0.0158(17) -0.0270(19)
O15 0.056(2) 0.095(3) 0.056(2) -0.0075(19) -0.0036(16) -0.043(2)
O16 0.063(2) 0.069(2) 0.151(4) -0.055(3) 0.019(2) -0.040(2)
N1 0.0268(15) 0.0423(19) 0.0445(18) -0.0139(15) 0.0035(13) -0.0155(14)
N2 0.0237(15) 0.0395(19) 0.061(2) -0.0183(16) 0.0118(14) -0.0140(14)
N3 0.0260(15) 0.0326(18) 0.067(2) -0.0182(16) 0.0125(15) -0.0151(14)
N4 0.0268(15) 0.0291(17) 0.060(2) -0.0143(15) 0.0052(14) -0.0136(13)
C1 0.034(2) 0.029(2) 0.068(3) -0.0050(19) -0.0049(19) -0.0164(17)
C2 0.0309(19) 0.0273(19) 0.050(2) -0.0055(16) -0.0012(16) -0.0175(16)
C3 0.041(2) 0.040(2) 0.043(2) 0.0045(18) -0.0071(17) -0.0229(19)
C4 0.0326(19) 0.042(2) 0.041(2) -0.0095(17) 0.0070(16) -0.0212(18)
C5 0.040(2) 0.047(2) 0.037(2) -0.0017(18) 0.0037(17) -0.0250(19)
C6 0.035(2) 0.037(2) 0.038(2) -0.0028(16) -0.0009(16) -0.0179(17)
C7 0.0320(19) 0.034(2) 0.039(2) -0.0075(16) 0.0022(15) -0.0192(17)
C8 0.032(2) 0.039(2) 0.049(2) -0.0041(18) 0.0012(17) -0.0182(18)
C9 0.0221(17) 0.038(2) 0.053(2) -0.0155(19) 0.0068(16) -0.0132(16)
C10 0.046(2) 0.056(3) 0.056(3) -0.023(2) 0.006(2) -0.023(2)
C11 0.047(2) 0.062(3) 0.066(3) -0.035(3) 0.015(2) -0.031(2)
C12 0.0245(19) 0.036(2) 0.079(3) -0.014(2) 0.0156(19) -0.0121(17)
C13 0.0202(17) 0.030(2) 0.052(2) -0.0124(17) 0.0008(16) -0.0074(15)
C14 0.054(3) 0.057(3) 0.078(3) -0.039(3) 0.033(2) -0.038(2)
C15 0.054(3) 0.057(3) 0.095(4) -0.049(3) 0.037(3) -0.038(2)
N5 0.047(2) 0.041(2) 0.0391(19) -0.0063(15) 0.0005(15) -0.0188(16)
N6 0.0402(18) 0.0388(19) 0.0440(19) -0.0073(15) 0.0016(15) -0.0163(16)
N7 0.0408(19) 0.0349(19) 0.052(2) -0.0070(16) 0.0028(16) -0.0157(16)
N8 0.046(2) 0.0355(19) 0.047(2) -0.0075(15) 0.0015(16) -0.0198(16)
C16 0.056(3) 0.044(2) 0.043(2) -0.0011(19) 0.0039(19) -0.024(2)
C17 0.038(2) 0.041(2) 0.042(2) -0.0066(18) 0.0030(17) -0.0199(18)
C18 0.087(4) 0.052(3) 0.044(3) -0.012(2) -0.012(2) -0.026(3)
C19 0.074(3) 0.050(3) 0.057(3) -0.020(2) -0.003(2) -0.026(3)
C20 0.043(2) 0.040(2) 0.057(3) 0.000(2) 0.000(2) -0.018(2)
C21 0.057(3) 0.041(2) 0.048(2) -0.0163(19) 0.012(2) -0.024(2)
C22 0.040(2) 0.035(2) 0.051(2) -0.0100(18) 0.0002(18) -0.0111(18)
C23 0.060(3) 0.042(2) 0.047(2) -0.018(2) 0.017(2) -0.026(2)
C24 0.053(3) 0.037(2) 0.065(3) -0.009(2) -0.002(2) -0.022(2)
C25 0.050(2) 0.033(2) 0.046(2) -0.0093(18) -0.0012(18) -0.0205(19)
C26 0.050(3) 0.053(3) 0.046(2) 0.000(2) 0.006(2) -0.023(2)
C27 0.059(3) 0.037(2) 0.041(2) -0.0013(18) -0.0030(19) -0.023(2)
C28 0.057(3) 0.041(2) 0.040(2) -0.0038(18) 0.0067(19) -0.027(2)
C29 0.048(2) 0.035(2) 0.039(2) -0.0071(17) 0.0028(18) -0.0202(19)
C30 0.056(3) 0.052(3) 0.041(2) 0.006(2) 0.000(2) -0.023(2)

_geom_special_details            
;
 All esds (except the esd in the dihedral angle between two l.s. planes)
 are estimated using the full covariance matrix.  The cell esds are taken
 into account individually in the estimation of esds in distances, angles
 and torsion angles; correlations between esds in cell parameters are only
 used when they are defined by crystal symmetry.  An approximate (isotropic)
 treatment of cell esds is used for estimating esds involving l.s. planes.
;
loop_
_geom_bond_atom_site_label_1
_geom_bond_atom_site_label_2
_geom_bond_distance
_geom_bond_site_symmetry_2
_geom_bond_publ_flag
S1 O1 1.443(3) . ?
S1 O2 1.456(3) . ?
S1 O3 1.448(3) . ?
S1 C40 1.771(3) . ?
S2 O4 1.446(3) . ?
S2 O5 1.434(3) . ?
S2 O6 1.441(3) . ?
S2 C31 1.777(3) . ?
C31 C32 1.366(5) . ?
C31 C33 1.415(5) . ?
C32 H32 0.9500 . ?
C32 C36 1.419(5) . ?
C33 H33 0.9500 . ?
C33 C34 1.356(5) . ?
C34 H34 0.9500 . ?
C34 C35 1.421(5) . ?
C35 C36 1.421(5) . ?
C35 C39 1.420(5) . ?
C36 C37 1.414(5) . ?
C37 H37 0.9500 . ?
C37 C38 1.363(5) . ?
C38 H38 0.9500 . ?
C38 C40 1.412(5) . ?
C39 H39 0.9500 . ?
C39 C40 1.365(5) . ?
S3 O7 1.427(4) . ?
S3 O8 1.444(4) . ?
S3 O9 1.436(3) . ?
S3 C44 1.759(5) . ?
C41 C41 1.276(10) 2_757 ?
C41 C42 1.333(7) . ?
C41 C45 1.558(8) 2_757 ?
C42 H42 0.9500 . ?
C42 C43 1.350(8) . ?
C43 H43 0.9500 . ?
C43 C44 1.440(9) . ?
C44 C45 1.302(8) . ?
C45 H45 0.9500 . ?
P1 F1 1.588(4) . ?
P1 F2 1.548(4) . ?
P1 F4 1.572(5) . ?
P1 F3 1.419(8) . ?
P1 F5 1.438(6) . ?
P1 F6 1.721(8) . ?
P1 F3A 1.720(8) . ?
P1 F5A 1.764(7) . ?
P1 F6A 1.580(9) . ?
O10 H10A 0.8702 . ?
O10 H10B 0.8688 . ?
O15 H15A 0.8703 . ?
O15 H15B 0.8700 . ?
O16 H16C 0.8697 . ?
O16 H16D 0.8700 . ?
N1 C8 1.465(5) . ?
N1 C9 1.325(5) . ?
N1 C10 1.377(5) . ?
N2 C9 1.334(5) . ?
N2 C11 1.370(6) . ?
N2 C12 1.463(5) . ?
N3 C12 1.459(5) . ?
N3 C13 1.328(5) . ?
N3 C15 1.379(5) . ?
N4 C1 1.478(5) 2_566 ?
N4 C13 1.324(5) . ?
N4 C14 1.377(5) . ?
C1 H1A 0.9900 . ?
C1 H1B 0.9900 . ?
C1 C2 1.509(5) . ?
C2 C3 1.378(5) . ?
C2 C4 1.384(5) . ?
C3 H3 0.9500 . ?
C3 C5 1.383(5) . ?
C4 H4 0.9500 . ?
C4 C6 1.379(5) . ?
C5 H5 0.9500 . ?
C5 C7 1.383(5) . ?
C6 H6 0.9500 . ?
C6 C7 1.396(5) . ?
C7 C8 1.505(5) . ?
C8 H8A 0.9900 . ?
C8 H8B 0.9900 . ?
C9 H9 0.9500 . ?
C10 H10 0.9500 . ?
C10 C11 1.347(7) . ?
C11 H11 0.9500 . ?
C12 H12A 0.9900 . ?
C12 H12B 0.9900 . ?
C13 H13 0.9500 . ?
C14 H14 0.9500 . ?
C14 C15 1.331(6) . ?
C15 H15 0.9500 . ?
N5 C16 1.464(5) . ?
N5 C17 1.322(5) . ?
N5 C18 1.379(6) . ?
N6 C17 1.321(5) . ?
N6 C19 1.372(6) . ?
N6 C20 1.462(5) . ?
N7 C20 1.455(5) . ?
N7 C21 1.379(5) . ?
N7 C22 1.331(5) . ?
N8 C22 1.320(5) . ?
N8 C23 1.378(5) . ?
N8 C24 1.474(5) . ?
C16 H16A 0.9900 . ?
C16 H16B 0.9900 . ?
C16 C29 1.504(6) 2_565 ?
C17 H17 0.9500 . ?
C18 H18 0.9500 . ?
C18 C19 1.335(7) . ?
C19 H19 0.9500 . ?
C20 H20A 0.9900 . ?
C20 H20B 0.9900 . ?
C21 H21 0.9500 . ?
C21 C23 1.334(6) . ?
C22 H22 0.9500 . ?
C23 H23 0.9500 . ?
C24 H24A 0.9900 . ?
C24 H24B 0.9900 . ?
C24 C25 1.503(6) . ?
C25 C26 1.388(6) . ?
C25 C27 1.376(6) . ?
C26 H26 0.9500 . ?
C26 C30 1.377(6) . ?
C27 H27 0.9500 . ?
C27 C28 1.381(6) . ?
C28 H28 0.9500 . ?
C28 C29 1.382(6) . ?
C29 C30 1.388(6) . ?
C30 H30 0.9500 . ?

loop_
_geom_angle_atom_site_label_1
_geom_angle_atom_site_label_2
_geom_angle_atom_site_label_3
_geom_angle
_geom_angle_site_symmetry_1
_geom_angle_site_symmetry_3
_geom_angle_publ_flag
O1 S1 O2 113.34(17) . . ?
O1 S1 O3 112.92(18) . . ?
O1 S1 C40 107.10(17) . . ?
O2 S1 C40 105.55(16) . . ?
O3 S1 O2 112.47(18) . . ?
O3 S1 C40 104.62(16) . . ?
O4 S2 C31 106.31(17) . . ?
O5 S2 O4 113.4(2) . . ?
O5 S2 O6 113.2(2) . . ?
O5 S2 C31 106.42(17) . . ?
O6 S2 O4 111.7(2) . . ?
O6 S2 C31 105.03(18) . . ?
C32 C31 S2 120.6(3) . . ?
C32 C31 C33 121.1(3) . . ?
C33 C31 S2 118.2(3) . . ?
C31 C32 H32 119.9 . . ?
C31 C32 C36 120.2(3) . . ?
C36 C32 H32 119.9 . . ?
C31 C33 H33 120.1 . . ?
C34 C33 C31 119.8(3) . . ?
C34 C33 H33 120.1 . . ?
C33 C34 H34 119.6 . . ?
C33 C34 C35 120.9(3) . . ?
C35 C34 H34 119.6 . . ?
C34 C35 C36 119.2(3) . . ?
C39 C35 C34 122.0(3) . . ?
C39 C35 C36 118.8(3) . . ?
C32 C36 C35 118.7(3) . . ?
C37 C36 C32 121.9(3) . . ?
C37 C36 C35 119.4(3) . . ?
C36 C37 H37 119.7 . . ?
C38 C37 C36 120.5(3) . . ?
C38 C37 H37 119.7 . . ?
C37 C38 H38 119.9 . . ?
C37 C38 C40 120.1(3) . . ?
C40 C38 H38 119.9 . . ?
C35 C39 H39 119.9 . . ?
C40 C39 C35 120.1(3) . . ?
C40 C39 H39 119.9 . . ?
C38 C40 S1 118.8(3) . . ?
C39 C40 S1 120.2(3) . . ?
C39 C40 C38 121.0(3) . . ?
O7 S3 O8 116.5(3) . . ?
O7 S3 O9 110.8(3) . . ?
O7 S3 C44 106.7(3) . . ?
O8 S3 C44 105.0(3) . . ?
O9 S3 O8 110.7(2) . . ?
O9 S3 C44 106.5(2) . . ?
C41 C41 C42 139.5(8) 2_757 . ?
C41 C41 C45 106.8(7) 2_757 2_757 ?
C42 C41 C45 113.5(5) . 2_757 ?
C41 C42 H42 125.8 . . ?
C41 C42 C43 108.3(6) . . ?
C43 C42 H42 125.8 . . ?
C42 C43 H43 116.6 . . ?
C42 C43 C44 126.8(7) . . ?
C44 C43 H43 116.6 . . ?
C43 C44 S3 116.5(5) . . ?
C45 C44 S3 127.9(6) . . ?
C45 C44 C43 115.6(6) . . ?
C41 C45 H45 118.6 2_757 . ?
C44 C45 C41 122.7(7) . 2_757 ?
C44 C45 H45 118.6 . . ?
F1 P1 F6 80.8(3) . . ?
F1 P1 F3A 75.1(3) . . ?
F1 P1 F5A 83.4(4) . . ?
F2 P1 F1 94.09(18) . . ?
F2 P1 F4 86.3(3) . . ?
F2 P1 F6 160.1(5) . . ?
F2 P1 F3A 78.2(4) . . ?
F2 P1 F5A 71.3(4) . . ?
F2 P1 F6A 150.7(5) . . ?
F4 P1 F1 179.5(4) . . ?
F4 P1 F6 98.7(4) . . ?
F4 P1 F3A 104.7(4) . . ?
F4 P1 F5A 97.0(6) . . ?
F4 P1 F6A 86.5(5) . . ?
F3 P1 F1 105.2(7) . . ?
F3 P1 F2 98.7(4) . . ?
F3 P1 F4 74.4(7) . . ?
F3 P1 F5 145.0(10) . . ?
F3 P1 F6 64.7(5) . . ?
F5 P1 F1 93.6(3) . . ?
F5 P1 F2 109.3(7) . . ?
F5 P1 F4 86.6(5) . . ?
F5 P1 F6 90.3(7) . . ?
F3A P1 F5A 141.1(6) . . ?
F6A P1 F1 93.2(5) . . ?
F6A P1 F3A 131.0(6) . . ?
F6A P1 F5A 81.5(5) . . ?
H10A O10 H10B 104.6 . . ?
H15A O15 H15B 104.5 . . ?
H16C O16 H16D 109.5 . . ?
C9 N1 C8 126.2(3) . . ?
C9 N1 C10 109.0(4) . . ?
C10 N1 C8 124.8(4) . . ?
C9 N2 C11 108.4(4) . . ?
C9 N2 C12 124.8(4) . . ?
C11 N2 C12 126.7(4) . . ?
C13 N3 C12 125.4(3) . . ?
C13 N3 C15 108.3(3) . . ?
C15 N3 C12 126.3(3) . . ?
C13 N4 C1 126.2(3) . 2_566 ?
C13 N4 C14 109.0(3) . . ?
C14 N4 C1 124.8(3) . 2_566 ?
N4 C1 H1A 109.5 2_566 . ?
N4 C1 H1B 109.5 2_566 . ?
N4 C1 C2 110.5(3) 2_566 . ?
H1A C1 H1B 108.1 . . ?
C2 C1 H1A 109.5 . . ?
C2 C1 H1B 109.5 . . ?
C3 C2 C1 121.5(4) . . ?
C3 C2 C4 118.6(3) . . ?
C4 C2 C1 119.8(3) . . ?
C2 C3 H3 119.5 . . ?
C2 C3 C5 120.9(4) . . ?
C5 C3 H3 119.5 . . ?
C2 C4 H4 119.6 . . ?
C6 C4 C2 120.8(3) . . ?
C6 C4 H4 119.6 . . ?
C3 C5 H5 119.6 . . ?
C3 C5 C7 120.8(4) . . ?
C7 C5 H5 119.6 . . ?
C4 C6 H6 119.7 . . ?
C4 C6 C7 120.6(4) . . ?
C7 C6 H6 119.7 . . ?
C5 C7 C6 118.2(3) . . ?
C5 C7 C8 121.2(3) . . ?
C6 C7 C8 120.6(3) . . ?
N1 C8 C7 110.9(3) . . ?
N1 C8 H8A 109.5 . . ?
N1 C8 H8B 109.5 . . ?
C7 C8 H8A 109.5 . . ?
C7 C8 H8B 109.5 . . ?
H8A C8 H8B 108.0 . . ?
N1 C9 N2 108.3(3) . . ?
N1 C9 H9 125.8 . . ?
N2 C9 H9 125.8 . . ?
N1 C10 H10 126.7 . . ?
C11 C10 N1 106.6(4) . . ?
C11 C10 H10 126.7 . . ?
N2 C11 H11 126.2 . . ?
C10 C11 N2 107.6(4) . . ?
C10 C11 H11 126.2 . . ?
N2 C12 H12A 109.5 . . ?
N2 C12 H12B 109.5 . . ?
N3 C12 N2 110.9(3) . . ?
N3 C12 H12A 109.5 . . ?
N3 C12 H12B 109.5 . . ?
H12A C12 H12B 108.0 . . ?
N3 C13 H13 125.9 . . ?
N4 C13 N3 108.2(3) . . ?
N4 C13 H13 125.9 . . ?
N4 C14 H14 126.6 . . ?
C15 C14 N4 106.8(4) . . ?
C15 C14 H14 126.6 . . ?
N3 C15 H15 126.2 . . ?
C14 C15 N3 107.7(4) . . ?
C14 C15 H15 126.2 . . ?
C17 N5 C16 126.0(3) . . ?
C17 N5 C18 108.2(4) . . ?
C18 N5 C16 125.5(4) . . ?
C17 N6 C19 108.9(4) . . ?
C17 N6 C20 124.9(4) . . ?
C19 N6 C20 126.2(4) . . ?
C21 N7 C20 125.6(4) . . ?
C22 N7 C20 125.5(4) . . ?
C22 N7 C21 108.7(4) . . ?
C22 N8 C23 108.6(3) . . ?
C22 N8 C24 125.7(4) . . ?
C23 N8 C24 125.7(4) . . ?
N5 C16 H16A 109.5 . . ?
N5 C16 H16B 109.5 . . ?
N5 C16 C29 110.9(3) . 2_565 ?
H16A C16 H16B 108.1 . . ?
C29 C16 H16A 109.5 2_565 . ?
C29 C16 H16B 109.5 2_565 . ?
N5 C17 H17 125.7 . . ?
N6 C17 N5 108.6(4) . . ?
N6 C17 H17 125.7 . . ?
N5 C18 H18 126.3 . . ?
C19 C18 N5 107.4(4) . . ?
C19 C18 H18 126.3 . . ?
N6 C19 H19 126.6 . . ?
C18 C19 N6 106.9(4) . . ?
C18 C19 H19 126.6 . . ?
N6 C20 H20A 110.0 . . ?
N6 C20 H20B 110.0 . . ?
N7 C20 N6 108.5(3) . . ?
N7 C20 H20A 110.0 . . ?
N7 C20 H20B 110.0 . . ?
H20A C20 H20B 108.4 . . ?
N7 C21 H21 126.6 . . ?
C23 C21 N7 106.8(4) . . ?
C23 C21 H21 126.6 . . ?
N7 C22 H22 125.8 . . ?
N8 C22 N7 108.3(4) . . ?
N8 C22 H22 125.8 . . ?
N8 C23 H23 126.2 . . ?
C21 C23 N8 107.6(4) . . ?
C21 C23 H23 126.2 . . ?
N8 C24 H24A 109.5 . . ?
N8 C24 H24B 109.5 . . ?
N8 C24 C25 110.7(3) . . ?
H24A C24 H24B 108.1 . . ?
C25 C24 H24A 109.5 . . ?
C25 C24 H24B 109.5 . . ?
C26 C25 C24 121.6(4) . . ?
C27 C25 C24 120.1(4) . . ?
C27 C25 C26 118.3(4) . . ?
C25 C26 H26 119.5 . . ?
C30 C26 C25 120.9(4) . . ?
C30 C26 H26 119.5 . . ?
C25 C27 H27 119.5 . . ?
C25 C27 C28 121.0(4) . . ?
C28 C27 H27 119.5 . . ?
C27 C28 H28 119.6 . . ?
C27 C28 C29 120.8(4) . . ?
C29 C28 H28 119.6 . . ?
C28 C29 C16 120.4(4) . 2_565 ?
C28 C29 C30 118.3(4) . . ?
C30 C29 C16 121.3(4) . 2_565 ?
C26 C30 C29 120.6(4) . . ?
C26 C30 H30 119.7 . . ?
C29 C30 H30 119.7 . . ?

_shelx_fab_file                  
;
 2 0 0 17.17 0.00
 4 0 0 -1.41 0.00
 5 0 0 -6.24 0.00
 6 0 0 0.94 0.00
 7 0 0 -0.55 0.00
 8 0 0 0.24 0.00
 9 0 0 -0.99 0.00
 10 0 0 1.90 0.00
 11 0 0 -2.64 0.00
 12 0 0 -0.09 0.00
 13 0 0 -1.42 0.00
 14 0 0 -0.17 0.00
 -13 1 0 -0.05 0.00
 -12 1 0 1.60 0.00
 -11 1 0 0.48 0.00
 -10 1 0 1.51 0.00
 -9 1 0 0.87 0.00
 -8 1 0 -3.29 0.00
 -7 1 0 4.23 0.00
 -6 1 0 -2.37 0.00
 -5 1 0 1.16 0.00
 -4 1 0 4.74 0.00
 -3 1 0 0.00 0.00
 -2 1 0 2.00 0.00
 -1 1 0 -33.89 0.00
 2 1 0 -4.54 0.00
 3 1 0 2.67 0.00
 4 1 0 -5.55 0.00
 5 1 0 -0.08 0.00
 6 1 0 6.95 0.00
 7 1 0 -2.55 0.00
 8 1 0 1.92 0.00
 9 1 0 -1.39 0.00
 10 1 0 1.25 0.00
 11 1 0 -1.15 0.00
 12 1 0 1.59 0.00
 13 1 0 0.59 0.00
 14 1 0 1.00 0.00
 -13 2 0 -0.04 0.00
 -12 2 0 -0.31 0.00
 -11 2 0 -0.39 0.00
 -10 2 0 -2.40 0.00
 -9 2 0 0.91 0.00
 -8 2 0 -3.86 0.00
 -7 2 0 5.48 0.00
 -6 2 0 -4.80 0.00
 -5 2 0 2.52 0.00
 -4 2 0 -3.56 0.00
 -3 2 0 -1.90 0.00
 -2 2 0 1.05 0.00
 -1 2 0 1.86 0.00
 0 2 0 20.96 0.00
 1 2 0 1.76 0.00
 2 2 0 20.14 0.00
 3 2 0 14.08 0.00
 4 2 0 -5.80 0.00
 5 2 0 3.29 0.00
 6 2 0 -1.52 0.00
 7 2 0 -2.70 0.00
 8 2 0 -0.84 0.00
 9 2 0 0.90 0.00
 10 2 0 -0.53 0.00
 11 2 0 0.18 0.00
 12 2 0 0.25 0.00
 13 2 0 -1.48 0.00
 14 2 0 -0.33 0.00
 15 2 0 -0.81 0.00
 -12 3 0 -0.03 0.00
 -11 3 0 1.00 0.00
 -10 3 0 -0.34 0.00
 -9 3 0 2.74 0.00
 -8 3 0 -0.74 0.00
 -7 3 0 2.53 0.00
 -6 3 0 -3.76 0.00
 -5 3 0 5.47 0.00
 -4 3 0 -5.35 0.00
 -3 3 0 5.61 0.00
 -2 3 0 1.20 0.00
 -1 3 0 -0.61 0.00
 0 3 0 -9.90 0.00
 1 3 0 -10.88 0.00
 2 3 0 -5.55 0.00
 3 3 0 -13.96 0.00
 4 3 0 -11.15 0.00
 5 3 0 8.26 0.00
 6 3 0 -6.46 0.00
 7 3 0 6.15 0.00
 8 3 0 -1.53 0.00
 9 3 0 2.37 0.00
 10 3 0 -1.49 0.00
 11 3 0 0.13 0.00
 12 3 0 0.87 0.00
 13 3 0 -0.88 0.00
 14 3 0 1.65 0.00
 15 3 0 0.15 0.00
 -11 4 0 -0.26 0.00
 -10 4 0 -0.53 0.00
 -9 4 0 -0.55 0.00
 -8 4 0 -1.13 0.00
 -7 4 0 -0.98 0.00
 -6 4 0 -2.01 0.00
 -5 4 0 5.72 0.00
 -4 4 0 -7.97 0.00
 -3 4 0 3.11 0.00
 -2 4 0 2.10 0.00
 -1 4 0 -7.47 0.00
 0 4 0 5.76 0.00
 1 4 0 5.69 0.00
 2 4 0 13.88 0.00
 3 4 0 1.63 0.00
 4 4 0 6.68 0.00
 5 4 0 13.38 0.00
 6 4 0 -11.44 0.00
 7 4 0 6.62 0.00
 8 4 0 -3.72 0.00
 9 4 0 -1.09 0.00
 10 4 0 0.50 0.00
 11 4 0 -0.89 0.00
 12 4 0 1.74 0.00
 13 4 0 -1.64 0.00
 14 4 0 0.38 0.00
 15 4 0 -0.90 0.00
 -11 5 0 -0.56 0.00
 -10 5 0 0.71 0.00
 -9 5 0 0.32 0.00
 -8 5 0 0.88 0.00
 -7 5 0 0.87 0.00
 -6 5 0 -0.74 0.00
 -5 5 0 4.54 0.00
 -4 5 0 -5.26 0.00
 -3 5 0 1.94 0.00
 -2 5 0 7.10 0.00
 -1 5 0 -11.36 0.00
 0 5 0 9.79 0.00
 1 5 0 -5.56 0.00
 2 5 0 -6.67 0.00
 3 5 0 -7.54 0.00
 4 5 0 -6.50 0.00
 5 5 0 1.73 0.00
 6 5 0 -12.30 0.00
 7 5 0 6.65 0.00
 8 5 0 0.05 0.00
 9 5 0 -1.72 0.00
 10 5 0 3.27 0.00
 11 5 0 -1.94 0.00
 12 5 0 1.56 0.00
 13 5 0 -1.15 0.00
 14 5 0 0.62 0.00
 15 5 0 0.37 0.00
 -10 6 0 0.11 0.00
 -9 6 0 0.20 0.00
 -8 6 0 -1.22 0.00
 -7 6 0 0.13 0.00
 -6 6 0 -2.34 0.00
 -5 6 0 2.00 0.00
 -4 6 0 -2.45 0.00
 -3 6 0 -0.33 0.00
 -2 6 0 3.37 0.00
 -1 6 0 -7.91 0.00
 0 6 0 6.20 0.00
 1 6 0 0.89 0.00
 2 6 0 -4.02 0.00
 3 6 0 12.15 0.00
 4 6 0 1.12 0.00
 5 6 0 7.48 0.00
 6 6 0 -2.12 0.00
 7 6 0 6.35 0.00
 8 6 0 -1.12 0.00
 9 6 0 -2.13 0.00
 10 6 0 1.09 0.00
 11 6 0 -1.57 0.00
 12 6 0 0.93 0.00
 13 6 0 -0.52 0.00
 14 6 0 0.16 0.00
 15 6 0 -0.32 0.00
 16 6 0 -0.22 0.00
 -9 7 0 0.91 0.00
 -8 7 0 -0.67 0.00
 -7 7 0 1.31 0.00
 -6 7 0 -0.48 0.00
 -5 7 0 1.79 0.00
 -4 7 0 -0.45 0.00
 -3 7 0 0.81 0.00
 -2 7 0 -0.35 0.00
 -1 7 0 1.35 0.00
 0 7 0 -0.43 0.00
 1 7 0 2.26 0.00
 2 7 0 -7.00 0.00
 3 7 0 5.34 0.00
 4 7 0 -9.14 0.00
 5 7 0 -1.35 0.00
 6 7 0 -4.98 0.00
 7 7 0 1.37 0.00
 8 7 0 -4.80 0.00
 9 7 0 2.06 0.00
 10 7 0 -0.04 0.00
 11 7 0 0.35 0.00
 12 7 0 0.73 0.00
 13 7 0 -0.63 0.00
 14 7 0 0.42 0.00
 15 7 0 -0.33 0.00
 16 7 0 0.59 0.00
 -8 8 0 -0.38 0.00
 -7 8 0 -0.19 0.00
 -6 8 0 -0.56 0.00
 -5 8 0 0.11 0.00
 -4 8 0 -1.07 0.00
 -3 8 0 0.51 0.00
 -2 8 0 -2.38 0.00
 -1 8 0 2.89 0.00
 0 8 0 -3.02 0.00
 1 8 0 0.22 0.00
 2 8 0 0.76 0.00
 3 8 0 2.72 0.00
 4 8 0 -1.70 0.00
 5 8 0 5.52 0.00
 6 8 0 0.41 0.00
 7 8 0 4.88 0.00
 8 8 0 -2.87 0.00
 9 8 0 4.72 0.00
 10 8 0 -1.50 0.00
 11 8 0 -1.25 0.00
 12 8 0 0.70 0.00
 13 8 0 -0.97 0.00
 14 8 0 0.83 0.00
 15 8 0 -0.61 0.00
 16 8 0 0.46 0.00
 -7 9 0 -0.06 0.00
 -6 9 0 0.16 0.00
 -5 9 0 0.38 0.00
 -4 9 0 0.19 0.00
 -3 9 0 0.03 0.00
 -2 9 0 0.82 0.00
 -1 9 0 0.59 0.00
 0 9 0 0.54 0.00
 1 9 0 -2.69 0.00
 2 9 0 4.74 0.00
 3 9 0 -3.41 0.00
 4 9 0 -1.74 0.00
 5 9 0 2.37 0.00
 6 9 0 -4.65 0.00
 7 9 0 0.47 0.00
 8 9 0 -3.25 0.00
 9 9 0 1.13 0.00
 10 9 0 -0.87 0.00
 11 9 0 -1.33 0.00
 12 9 0 2.39 0.00
 13 9 0 -0.65 0.00
 14 9 0 0.54 0.00
 15 9 0 -0.70 0.00
 16 9 0 0.49 0.00
 -6 10 0 -0.61 0.00
 -5 10 0 0.14 0.00
 -4 10 0 0.62 0.00
 -3 10 0 -1.80 0.00
 -2 10 0 1.77 0.00
 -1 10 0 -2.70 0.00
 0 10 0 1.77 0.00
 1 10 0 -2.79 0.00
 2 10 0 3.69 0.00
 3 10 0 -2.76 0.00
 4 10 0 0.00 0.00
 5 10 0 2.91 0.00
 6 10 0 -1.89 0.00
 7 10 0 1.42 0.00
 8 10 0 1.54 0.00
 9 10 0 -0.20 0.00
 10 10 0 1.05 0.00
 11 10 0 -1.02 0.00
 12 10 0 1.08 0.00
 13 10 0 -1.31 0.00
 14 10 0 0.16 0.00
 15 10 0 -0.27 0.00
 16 10 0 0.51 0.00
 -5 11 0 0.37 0.00
 -4 11 0 0.68 0.00
 -3 11 0 -1.40 0.00
 -2 11 0 1.66 0.00
 -1 11 0 -0.90 0.00
 0 11 0 1.51 0.00
 1 11 0 -0.19 0.00
 2 11 0 0.03 0.00
 3 11 0 -0.22 0.00
 4 11 0 -0.22 0.00
 5 11 0 1.05 0.00
 6 11 0 -0.62 0.00
 7 11 0 -0.68 0.00
 8 11 0 0.71 0.00
 9 11 0 -1.57 0.00
 10 11 0 0.59 0.00
 11 11 0 0.03 0.00
 12 11 0 0.21 0.00
 13 11 0 -0.48 0.00
 14 11 0 0.84 0.00
 15 11 0 -0.09 0.00
 -3 12 0 -0.56 0.00
 -2 12 0 0.13 0.00
 -1 12 0 -0.09 0.00
 0 12 0 -0.51 0.00
 1 12 0 0.09 0.00
 2 12 0 -1.30 0.00
 3 12 0 1.02 0.00
 4 12 0 -0.47 0.00
 5 12 0 -0.27 0.00
 6 12 0 0.21 0.00
 7 12 0 -0.09 0.00
 8 12 0 -0.31 0.00
 9 12 0 0.59 0.00
 10 12 0 -0.02 0.00
 11 12 0 0.42 0.00
 12 12 0 -0.75 0.00
 13 12 0 -0.45 0.00
 14 12 0 0.58 0.00
 15 12 0 -0.28 0.00
 -2 13 0 0.24 0.00
 -1 13 0 0.33 0.00
 0 13 0 0.16 0.00
 1 13 0 -0.14 0.00
 2 13 0 0.79 0.00
 3 13 0 0.32 0.00
 4 13 0 0.07 0.00
 5 13 0 -0.01 0.00
 6 13 0 0.16 0.00
 7 13 0 0.87 0.00
 8 13 0 -1.74 0.00
 9 13 0 1.18 0.00
 10 13 0 -0.78 0.00
 11 13 0 0.35 0.00
 12 13 0 -0.30 0.00
 13 13 0 0.14 0.00
 14 13 0 0.31 0.00
 0 14 0 0.02 0.00
 1 14 0 -1.03 0.00
 2 14 0 1.14 0.00
 3 14 0 -1.42 0.00
 4 14 0 -0.16 0.00
 5 14 0 -0.05 0.00
 6 14 0 -0.58 0.00
 7 14 0 0.89 0.00
 8 14 0 -1.03 0.00
 9 14 0 1.00 0.00
 10 14 0 -0.05 0.00
 11 14 0 0.42 0.00
 12 14 0 0.03 0.00
 13 14 0 0.02 0.00
 3 15 0 -0.41 0.00
 4 15 0 0.50 0.00
 5 15 0 0.67 0.00
 6 15 0 -0.26 0.00
 7 15 0 0.45 0.00
 8 15 0 -0.15 0.00
 9 15 0 -0.28 0.00
 10 15 0 -0.31 0.00
 11 15 0 -0.20 0.00
 12 15 0 -0.25 0.00
 -11 -15 1 0.48 0.00
 -10 -15 1 0.06 0.00
 -9 -15 1 -0.18 0.00
 -8 -15 1 0.51 0.00
 -7 -15 1 -0.86 0.00
 -6 -15 1 -0.12 0.00
 -5 -15 1 -0.09 0.00
 -4 -15 1 -0.08 0.00
 -3 -15 1 -0.48 0.00
 -13 -14 1 0.10 0.00
 -12 -14 1 -0.31 0.00
 -11 -14 1 0.01 0.00
 -10 -14 1 -0.45 0.00
 -9 -14 1 -0.34 0.00
 -8 -14 1 0.69 0.00
 -7 -14 1 -0.29 0.00
 -6 -14 1 0.20 0.00
 -5 -14 1 0.46 0.00
 -4 -14 1 0.50 0.00
 -3 -14 1 -0.75 0.00
 -2 -14 1 1.13 0.00
 -1 -14 1 0.01 0.00
 -14 -13 1 -0.37 0.00
 -13 -13 1 0.36 0.00
 -12 -13 1 -0.40 0.00
 -11 -13 1 0.52 0.00
 -10 -13 1 -0.34 0.00
 -9 -13 1 0.80 0.00
 -8 -13 1 -0.72 0.00
 -7 -13 1 0.45 0.00
 -6 -13 1 -0.51 0.00
 -5 -13 1 -0.23 0.00
 -4 -13 1 0.45 0.00
 -3 -13 1 -1.49 0.00
 -2 -13 1 1.44 0.00
 -1 -13 1 -1.23 0.00
 0 -13 1 0.22 0.00
 1 -13 1 -0.78 0.00
 -15 -12 1 0.08 0.00
 -14 -12 1 0.35 0.00
 -13 -12 1 0.45 0.00
 -12 -12 1 -0.83 0.00
 -11 -12 1 0.84 0.00
 -10 -12 1 -1.24 0.00
 -9 -12 1 1.28 0.00
 -8 -12 1 -1.68 0.00
 -7 -12 1 1.21 0.00
 -6 -12 1 -0.04 0.00
 -5 -12 1 -0.61 0.00
 -4 -12 1 1.07 0.00
 -3 -12 1 -0.71 0.00
 -2 -12 1 0.45 0.00
 -1 -12 1 0.02 0.00
 0 -12 1 0.32 0.00
 1 -12 1 0.17 0.00
 2 -12 1 -0.07 0.00
 3 -12 1 0.56 0.00
 -15 -11 1 -0.22 0.00
 -14 -11 1 0.39 0.00
 -13 -11 1 -0.35 0.00
 -12 -11 1 -1.19 0.00
 -11 -11 1 1.68 0.00
 -10 -11 1 -0.94 0.00
 -9 -11 1 1.33 0.00
 -8 -11 1 0.01 0.00
 -7 -11 1 0.25 0.00
 -6 -11 1 0.22 0.00
 -5 -11 1 -0.92 0.00
 -4 -11 1 1.38 0.00
 -3 -11 1 0.00 0.00
 -2 -11 1 -1.43 0.00
 -1 -11 1 1.36 0.00
 0 -11 1 -0.86 0.00
 1 -11 1 -0.02 0.00
 2 -11 1 -0.36 0.00
 3 -11 1 0.24 0.00
 4 -11 1 -0.10 0.00
 -15 -10 1 -0.34 0.00
 -14 -10 1 0.30 0.00
 -13 -10 1 0.10 0.00
 -12 -10 1 -0.23 0.00
 -11 -10 1 1.24 0.00
 -10 -10 1 -1.36 0.00
 -9 -10 1 -1.28 0.00
 -8 -10 1 0.72 0.00
 -7 -10 1 -2.07 0.00
 -6 -10 1 -0.83 0.00
 -5 -10 1 -0.04 0.00
 -4 -10 1 0.75 0.00
 -3 -10 1 -1.30 0.00
 -2 -10 1 -0.51 0.00
 -1 -10 1 0.86 0.00
 0 -10 1 0.66 0.00
 1 -10 1 -1.04 0.00
 2 -10 1 1.52 0.00
 3 -10 1 -1.09 0.00
 4 -10 1 0.59 0.00
 5 -10 1 0.19 0.00
 6 -10 1 -0.59 0.00
 -16 -9 1 0.38 0.00
 -15 -9 1 -0.01 0.00
 -14 -9 1 -0.02 0.00
 -13 -9 1 -0.32 0.00
 -12 -9 1 0.17 0.00
 -11 -9 1 -0.39 0.00
 -10 -9 1 -0.06 0.00
 -9 -9 1 0.50 0.00
 -8 -9 1 2.67 0.00
 -7 -9 1 1.00 0.00
 -6 -9 1 0.12 0.00
 -5 -9 1 3.40 0.00
 -4 -9 1 1.15 0.00
 -3 -9 1 -2.87 0.00
 -2 -9 1 4.05 0.00
 -1 -9 1 -2.80 0.00
 0 -9 1 2.00 0.00
 1 -9 1 -2.85 0.00
 2 -9 1 2.31 0.00
 3 -9 1 -1.82 0.00
 4 -9 1 0.48 0.00
 5 -9 1 0.07 0.00
 6 -9 1 -0.58 0.00
 7 -9 1 0.18 0.00
 -16 -8 1 0.45 0.00
 -15 -8 1 -0.30 0.00
 -14 -8 1 0.05 0.00
 -13 -8 1 -0.44 0.00
 -12 -8 1 1.41 0.00
 -11 -8 1 -0.54 0.00
 -10 -8 1 -0.42 0.00
 -9 -8 1 1.53 0.00
 -8 -8 1 -3.54 0.00
 -7 -8 1 -0.16 0.00
 -6 -8 1 -4.50 0.00
 -5 -8 1 -0.56 0.00
 -4 -8 1 -2.17 0.00
 -3 -8 1 -5.09 0.00
 -2 -8 1 6.00 0.00
 -1 -8 1 -4.71 0.00
 0 -8 1 1.78 0.00
 1 -8 1 0.29 0.00
 2 -8 1 0.25 0.00
 3 -8 1 0.42 0.00
 4 -8 1 -0.48 0.00
 5 -8 1 0.74 0.00
 6 -8 1 0.57 0.00
 7 -8 1 -0.23 0.00
 8 -8 1 0.40 0.00
 -16 -7 1 0.15 0.00
 -15 -7 1 -0.48 0.00
 -14 -7 1 0.86 0.00
 -13 -7 1 -0.78 0.00
 -12 -7 1 0.36 0.00
 -11 -7 1 -0.41 0.00
 -10 -7 1 -2.11 0.00
 -9 -7 1 4.18 0.00
 -8 -7 1 -5.11 0.00
 -7 -7 1 5.99 0.00
 -6 -7 1 1.94 0.00
 -5 -7 1 3.21 0.00
 -4 -7 1 3.55 0.00
 -3 -7 1 2.44 0.00
 -2 -7 1 3.49 0.00
 -1 -7 1 -1.85 0.00
 0 -7 1 -1.76 0.00
 1 -7 1 3.71 0.00
 2 -7 1 -4.54 0.00
 3 -7 1 3.15 0.00
 4 -7 1 -2.12 0.00
 5 -7 1 -0.01 0.00
 6 -7 1 -0.12 0.00
 7 -7 1 -1.00 0.00
 8 -7 1 -0.29 0.00
 9 -7 1 0.32 0.00
 -16 -6 1 0.81 0.00
 -15 -6 1 -0.02 0.00
 -14 -6 1 0.80 0.00
 -13 -6 1 -0.95 0.00
 -12 -6 1 -0.24 0.00
 -11 -6 1 1.56 0.00
 -10 -6 1 -1.24 0.00
 -9 -6 1 4.11 0.00
 -8 -6 1 -5.23 0.00
 -7 -6 1 3.73 0.00
 -6 -6 1 -2.86 0.00
 -5 -6 1 -7.22 0.00
 -4 -6 1 -4.68 0.00
 -3 -6 1 0.00 0.00
 -2 -6 1 -8.85 0.00
 -1 -6 1 1.26 0.00
 0 -6 1 -0.38 0.00
 1 -6 1 3.24 0.00
 2 -6 1 -4.20 0.00
 3 -6 1 4.51 0.00
 4 -6 1 -2.35 0.00
 5 -6 1 0.66 0.00
 6 -6 1 0.98 0.00
 7 -6 1 1.20 0.00
 8 -6 1 -0.25 0.00
 9 -6 1 1.03 0.00
 10 -6 1 -0.32 0.00
 -15 -5 1 -0.78 0.00
 -14 -5 1 -0.03 0.00
 -13 -5 1 -0.23 0.00
 -12 -5 1 0.10 0.00
 -11 -5 1 0.60 0.00
 -10 -5 1 -0.98 0.00
 -9 -5 1 -0.51 0.00
 -8 -5 1 -3.00 0.00
 -7 -5 1 3.49 0.00
 -6 -5 1 -0.66 0.00
 -5 -5 1 1.76 0.00
 -4 -5 1 8.52 0.00
 -3 -5 1 10.89 0.00
 -2 -5 1 -1.69 0.00
 -1 -5 1 4.90 0.00
 0 -5 1 6.57 0.00
 1 -5 1 -6.64 0.00
 2 -5 1 -0.78 0.00
 3 -5 1 3.67 0.00
 4 -5 1 -3.66 0.00
 5 -5 1 1.30 0.00
 6 -5 1 -0.56 0.00
 7 -5 1 -0.45 0.00
 8 -5 1 -1.96 0.00
 9 -5 1 -0.23 0.00
 10 -5 1 0.11 0.00
 11 -5 1 -0.44 0.00
 -15 -4 1 0.75 0.00
 -14 -4 1 0.87 0.00
 -13 -4 1 0.03 0.00
 -12 -4 1 0.03 0.00
 -11 -4 1 -0.90 0.00
 -10 -4 1 0.94 0.00
 -9 -4 1 0.09 0.00
 -8 -4 1 0.67 0.00
 -7 -4 1 5.28 0.00
 -6 -4 1 -5.76 0.00
 -5 -4 1 -0.09 0.00
 -4 -4 1 -2.83 0.00
 -3 -4 1 -13.29 0.00
 -2 -4 1 -7.36 0.00
 -1 -4 1 -10.51 0.00
 0 -4 1 7.45 0.00
 1 -4 1 -10.39 0.00
 2 -4 1 3.70 0.00
 3 -4 1 6.05 0.00
 4 -4 1 -6.49 0.00
 5 -4 1 3.66 0.00
 6 -4 1 -0.48 0.00
 7 -4 1 0.09 0.00
 8 -4 1 1.39 0.00
 9 -4 1 0.68 0.00
 10 -4 1 1.59 0.00
 11 -4 1 -0.74 0.00
 -15 -3 1 -0.95 0.00
 -14 -3 1 -0.50 0.00
 -13 -3 1 -1.19 0.00
 -12 -3 1 0.47 0.00
 -11 -3 1 0.28 0.00
 -10 -3 1 0.08 0.00
 -9 -3 1 1.01 0.00
 -8 -3 1 -4.30 0.00
 -7 -3 1 3.57 0.00
 -6 -3 1 -9.49 0.00
 -5 -3 1 7.64 0.00
 -4 -3 1 5.21 0.00
 -3 -3 1 -1.24 0.00
 -2 -3 1 25.68 0.00
 -1 -3 1 2.19 0.00
 0 -3 1 10.35 0.00
 1 -3 1 1.58 0.00
 2 -3 1 -5.07 0.00
 3 -3 1 6.90 0.00
 4 -3 1 -9.61 0.00
 5 -3 1 5.67 0.00
 6 -3 1 -1.63 0.00
 7 -3 1 -1.03 0.00
 8 -3 1 0.49 0.00
 9 -3 1 -1.85 0.00
 10 -3 1 -0.61 0.00
 11 -3 1 -1.06 0.00
 12 -3 1 0.05 0.00
 -15 -2 1 -0.08 0.00
 -14 -2 1 1.43 0.00
 -13 -2 1 0.36 0.00
 -12 -2 1 0.76 0.00
 -11 -2 1 0.74 0.00
 -10 -2 1 -2.94 0.00
 -9 -2 1 3.35 0.00
 -8 -2 1 -4.20 0.00
 -7 -2 1 6.55 0.00
 -6 -2 1 -2.36 0.00
 -5 -2 1 7.67 0.00
 -4 -2 1 -6.15 0.00
 -3 -2 1 -14.62 0.00
 -2 -2 1 4.64 0.00
 -1 -2 1 -27.06 0.00
 0 -2 1 -17.14 0.00
 1 -2 1 10.68 0.00
 2 -2 1 -16.49 0.00
 3 -2 1 12.22 0.00
 4 -2 1 -5.13 0.00
 5 -2 1 5.46 0.00
 6 -2 1 -3.82 0.00
 7 -2 1 1.73 0.00
 8 -2 1 0.32 0.00
 9 -2 1 0.92 0.00
 10 -2 1 0.37 0.00
 11 -2 1 1.65 0.00
 12 -2 1 0.20 0.00
 13 -2 1 0.61 0.00
 -14 -1 1 -0.32 0.00
 -13 -1 1 -1.17 0.00
 -12 -1 1 -1.00 0.00
 -11 -1 1 0.49 0.00
 -10 -1 1 -2.05 0.00
 -9 -1 1 3.87 0.00
 -8 -1 1 -2.60 0.00
 -7 -1 1 -0.40 0.00
 -6 -1 1 -0.42 0.00
 -5 -1 1 -2.77 0.00
 -4 -1 1 -5.49 0.00
 -3 -1 1 4.77 0.00
 -2 -1 1 25.81 0.00
 -1 -1 1 -4.43 0.00
 0 -1 1 19.11 0.00
 1 -1 1 29.32 0.00
 2 -1 1 -15.86 0.00
 3 -1 1 8.44 0.00
 4 -1 1 -3.19 0.00
 5 -1 1 -0.06 0.00
 6 -1 1 -4.88 0.00
 7 -1 1 5.34 0.00
 8 -1 1 -2.92 0.00
 9 -1 1 0.48 0.00
 10 -1 1 -1.83 0.00
 11 -1 1 -0.01 0.00
 12 -1 1 -1.39 0.00
 13 -1 1 -0.11 0.00
 -14 0 1 0.71 0.00
 -13 0 1 0.59 0.00
 -12 0 1 0.98 0.00
 -11 0 1 0.81 0.00
 -10 0 1 0.15 0.00
 -9 0 1 0.71 0.00
 -8 0 1 -0.49 0.00
 -7 0 1 -3.12 0.00
 -6 0 1 7.29 0.00
 -5 0 1 -2.18 0.00
 -4 0 1 2.56 0.00
 -3 0 1 -0.19 0.00
 -2 0 1 7.02 0.00
 2 0 1 -21.30 0.00
 3 0 1 3.79 0.00
 4 0 1 4.05 0.00
 5 0 1 -0.67 0.00
 6 0 1 -0.58 0.00
 7 0 1 4.54 0.00
 8 0 1 -3.16 0.00
 9 0 1 0.55 0.00
 10 0 1 1.25 0.00
 11 0 1 0.40 0.00
 12 0 1 1.06 0.00
 13 0 1 0.68 0.00
 14 0 1 0.37 0.00
 -13 1 1 -1.15 0.00
 -12 1 1 -0.23 0.00
 -11 1 1 -1.66 0.00
 -10 1 1 0.00 0.00
 -9 1 1 -0.81 0.00
 -8 1 1 0.39 0.00
 -7 1 1 -1.54 0.00
 -6 1 1 3.39 0.00
 -5 1 1 -6.11 0.00
 -4 1 1 1.54 0.00
 -3 1 1 -8.95 0.00
 -2 1 1 20.06 0.00
 -1 1 1 -25.46 0.00
 2 1 1 12.65 0.00
 3 1 1 13.62 0.00
 4 1 1 0.86 0.00
 5 1 1 -5.83 0.00
 6 1 1 1.54 0.00
 7 1 1 -2.92 0.00
 8 1 1 0.90 0.00
 9 1 1 -1.63 0.00
 10 1 1 2.68 0.00
 11 1 1 -2.89 0.00
 12 1 1 0.31 0.00
 13 1 1 -1.24 0.00
 14 1 1 -0.46 0.00
 -13 2 1 -0.32 0.00
 -12 2 1 1.29 0.00
 -11 2 1 0.46 0.00
 -10 2 1 0.89 0.00
 -9 2 1 1.51 0.00
 -8 2 1 -1.03 0.00
 -7 2 1 1.93 0.00
 -6 2 1 -1.56 0.00
 -5 2 1 0.37 0.00
 -4 2 1 7.21 0.00
 -3 2 1 -9.99 0.00
 -2 2 1 19.31 0.00
 -1 2 1 -27.38 0.00
 0 2 1 15.44 0.00
 1 2 1 -33.08 0.00
 2 2 1 -9.39 0.00
 3 2 1 -0.77 0.00
 4 2 1 -11.94 0.00
 5 2 1 -0.75 0.00
 6 2 1 7.66 0.00
 7 2 1 -5.52 0.00
 8 2 1 6.33 0.00
 9 2 1 -3.08 0.00
 10 2 1 2.41 0.00
 11 2 1 -2.42 0.00
 12 2 1 1.99 0.00
 13 2 1 0.20 0.00
 14 2 1 0.80 0.00
 15 2 1 0.73 0.00
 -12 3 1 0.01 0.00
 -11 3 1 -0.10 0.00
 -10 3 1 -2.39 0.00
 -9 3 1 1.21 0.00
 -8 3 1 -3.41 0.00
 -7 3 1 3.04 0.00
 -6 3 1 -4.28 0.00
 -5 3 1 2.34 0.00
 -4 3 1 1.79 0.00
 -3 3 1 -12.32 0.00
 -2 3 1 11.80 0.00
 -1 3 1 -6.35 0.00
 0 3 1 4.46 0.00
 1 3 1 10.61 0.00
 2 3 1 11.11 0.00
 3 3 1 15.51 0.00
 4 3 1 -3.98 0.00
 5 3 1 8.39 0.00
 6 3 1 2.20 0.00
 7 3 1 -7.50 0.00
 8 3 1 3.76 0.00
 9 3 1 -3.00 0.00
 10 3 1 0.41 0.00
 11 3 1 -0.29 0.00
 12 3 1 1.04 0.00
 13 3 1 -1.38 0.00
 14 3 1 -0.39 0.00
 15 3 1 -0.32 0.00
 -11 4 1 0.89 0.00
 -10 4 1 -1.15 0.00
 -9 4 1 3.00 0.00
 -8 4 1 -0.92 0.00
 -7 4 1 2.76 0.00
 -6 4 1 -2.65 0.00
 -5 4 1 3.49 0.00
 -4 4 1 0.24 0.00
 -3 4 1 -3.66 0.00
 -2 4 1 7.85 0.00
 -1 4 1 1.19 0.00
 0 4 1 -12.91 0.00
 1 4 1 6.99 0.00
 2 4 1 -11.28 0.00
 3 4 1 -9.48 0.00
 4 4 1 -11.80 0.00
 5 4 1 4.84 0.00
 6 4 1 -6.47 0.00
 7 4 1 -0.12 0.00
 8 4 1 3.01 0.00
 9 4 1 0.17 0.00
 10 4 1 -0.01 0.00
 11 4 1 0.28 0.00
 12 4 1 0.61 0.00
 13 4 1 -1.22 0.00
 14 4 1 1.13 0.00
 15 4 1 0.38 0.00
 -11 5 1 0.42 0.00
 -10 5 1 -0.78 0.00
 -9 5 1 0.12 0.00
 -8 5 1 -1.16 0.00
 -7 5 1 -0.56 0.00
 -6 5 1 -2.10 0.00
 -5 5 1 2.10 0.00
 -4 5 1 -2.09 0.00
 -3 5 1 -1.88 0.00
 -2 5 1 2.73 0.00
 -1 5 1 -2.96 0.00
 0 5 1 -3.49 0.00
 1 5 1 9.10 0.00
 2 5 1 2.26 0.00
 3 5 1 3.35 0.00
 4 5 1 6.65 0.00
 5 5 1 11.83 0.00
 6 5 1 -6.62 0.00
 7 5 1 5.50 0.00
 8 5 1 0.17 0.00
 9 5 1 -2.64 0.00
 10 5 1 0.66 0.00
 11 5 1 -1.52 0.00
 12 5 1 1.62 0.00
 13 5 1 -1.12 0.00
 14 5 1 0.56 0.00
 15 5 1 -0.56 0.00
 -10 6 1 0.05 0.00
 -9 6 1 -0.18 0.00
 -8 6 1 0.90 0.00
 -7 6 1 0.98 0.00
 -6 6 1 -0.44 0.00
 -5 6 1 2.36 0.00
 -4 6 1 -0.37 0.00
 -3 6 1 -0.80 0.00
 -2 6 1 4.68 0.00
 -1 6 1 -5.40 0.00
 0 6 1 5.55 0.00
 1 6 1 -1.35 0.00
 2 6 1 -5.12 0.00
 3 6 1 -1.60 0.00
 4 6 1 -6.57 0.00
 5 6 1 0.20 0.00
 6 6 1 -10.84 0.00
 7 6 1 3.30 0.00
 8 6 1 -0.04 0.00
 9 6 1 -3.67 0.00
 10 6 1 4.32 0.00
 11 6 1 -2.20 0.00
 12 6 1 2.04 0.00
 13 6 1 -0.90 0.00
 14 6 1 -0.05 0.00
 15 6 1 0.05 0.00
 16 6 1 0.16 0.00
 -9 7 1 -0.01 0.00
 -8 7 1 -0.42 0.00
 -7 7 1 0.38 0.00
 -6 7 1 -2.23 0.00
 -5 7 1 0.42 0.00
 -4 7 1 -0.09 0.00
 -3 7 1 -2.46 0.00
 -2 7 1 2.43 0.00
 -1 7 1 -4.90 0.00
 0 7 1 3.97 0.00
 1 7 1 -0.66 0.00
 2 7 1 -4.78 0.00
 3 7 1 11.00 0.00
 4 7 1 -4.19 0.00
 5 7 1 7.89 0.00
 6 7 1 0.02 0.00
 7 7 1 4.61 0.00
 8 7 1 1.48 0.00
 9 7 1 -2.47 0.00
 10 7 1 3.14 0.00
 11 7 1 -2.67 0.00
 12 7 1 0.40 0.00
 13 7 1 -0.17 0.00
 14 7 1 -0.15 0.00
 15 7 1 0.23 0.00
 16 7 1 -0.10 0.00
 -8 8 1 -0.75 0.00
 -7 8 1 1.32 0.00
 -6 8 1 -0.53 0.00
 -5 8 1 0.77 0.00
 -4 8 1 1.30 0.00
 -3 8 1 -0.43 0.00
 -2 8 1 0.85 0.00
 -1 8 1 1.34 0.00
 0 8 1 -0.99 0.00
 1 8 1 2.91 0.00
 2 8 1 -6.29 0.00
 3 8 1 8.58 0.00
 4 8 1 -10.31 0.00
 5 8 1 2.28 0.00
 6 8 1 -3.12 0.00
 7 8 1 -2.18 0.00
 8 8 1 -2.59 0.00
 9 8 1 0.01 0.00
 10 8 1 0.43 0.00
 11 8 1 -0.41 0.00
 12 8 1 0.42 0.00
 13 8 1 0.60 0.00
 14 8 1 0.15 0.00
 15 8 1 -0.18 0.00
 16 8 1 -0.08 0.00
 -7 9 1 0.47 0.00
 -6 9 1 -0.26 0.00
 -5 9 1 -0.91 0.00
 -4 9 1 0.22 0.00
 -3 9 1 -0.53 0.00
 -2 9 1 -1.68 0.00
 -1 9 1 1.99 0.00
 0 9 1 -3.89 0.00
 1 9 1 2.53 0.00
 2 9 1 -2.18 0.00
 3 9 1 4.07 0.00
 4 9 1 -4.77 0.00
 5 9 1 4.73 0.00
 6 9 1 0.33 0.00
 7 9 1 1.94 0.00
 8 9 1 -0.38 0.00
 9 9 1 3.55 0.00
 10 9 1 -1.17 0.00
 11 9 1 -0.45 0.00
 12 9 1 0.26 0.00
 13 9 1 -0.68 0.00
 14 9 1 0.21 0.00
 15 9 1 -0.53 0.00
 16 9 1 0.17 0.00
 -6 10 1 0.18 0.00
 -5 10 1 -0.52 0.00
 -4 10 1 1.06 0.00
 -3 10 1 -0.18 0.00
 -2 10 1 0.60 0.00
 -1 10 1 1.07 0.00
 0 10 1 -0.32 0.00
 1 10 1 -0.05 0.00
 2 10 1 1.83 0.00
 3 10 1 -1.25 0.00
 4 10 1 -1.33 0.00
 5 10 1 2.36 0.00
 6 10 1 -2.78 0.00
 7 10 1 0.79 0.00
 8 10 1 -1.98 0.00
 9 10 1 0.30 0.00
 10 10 1 -0.91 0.00
 11 10 1 -0.55 0.00
 12 10 1 1.97 0.00
 13 10 1 -0.91 0.00
 14 10 1 0.62 0.00
 15 10 1 -0.20 0.00
 16 10 1 0.33 0.00
 -5 11 1 -0.07 0.00
 -4 11 1 0.89 0.00
 -3 11 1 -1.70 0.00
 -2 11 1 1.02 0.00
 -1 11 1 -1.70 0.00
 0 11 1 1.00 0.00
 1 11 1 -2.07 0.00
 2 11 1 1.87 0.00
 3 11 1 -1.61 0.00
 4 11 1 0.05 0.00
 5 11 1 1.52 0.00
 6 11 1 -1.90 0.00
 7 11 1 1.63 0.00
 8 11 1 0.68 0.00
 9 11 1 -1.21 0.00
 10 11 1 1.49 0.00
 11 11 1 -1.00 0.00
 12 11 1 1.19 0.00
 13 11 1 -1.72 0.00
 14 11 1 0.16 0.00
 15 11 1 0.06 0.00
 -3 12 1 -1.40 0.00
 -2 12 1 1.31 0.00
 -1 12 1 -0.36 0.00
 0 12 1 1.36 0.00
 1 12 1 -0.51 0.00
 2 12 1 0.02 0.00
 3 12 1 1.03 0.00
 4 12 1 -0.63 0.00
 5 12 1 0.82 0.00
 6 12 1 -0.76 0.00
 7 12 1 -0.14 0.00
 8 12 1 0.68 0.00
 9 12 1 -2.08 0.00
 10 12 1 1.72 0.00
 11 12 1 -0.68 0.00
 12 12 1 0.63 0.00
 13 12 1 -0.52 0.00
 14 12 1 0.57 0.00
 15 12 1 0.26 0.00
 -2 13 1 0.16 0.00
 -1 13 1 0.08 0.00
 0 13 1 -0.29 0.00
 1 13 1 -0.34 0.00
 2 13 1 -1.29 0.00
 3 13 1 1.61 0.00
 4 13 1 -1.65 0.00
 5 13 1 0.18 0.00
 6 13 1 0.19 0.00
 7 13 1 -0.05 0.00
 8 13 1 0.65 0.00
 9 13 1 -0.10 0.00
 10 13 1 0.82 0.00
 11 13 1 -0.41 0.00
 12 13 1 -0.24 0.00
 13 13 1 -0.04 0.00
 14 13 1 0.03 0.00
 0 14 1 0.06 0.00
 1 14 1 0.00 0.00
 2 14 1 0.43 0.00
 3 14 1 0.85 0.00
 4 14 1 -0.46 0.00
 5 14 1 0.43 0.00
 6 14 1 0.21 0.00
 7 14 1 0.23 0.00
 8 14 1 -1.05 0.00
 9 14 1 0.06 0.00
 10 14 1 -0.49 0.00
 11 14 1 -0.31 0.00
 12 14 1 -0.14 0.00
 13 14 1 0.37 0.00
 2 15 1 0.46 0.00
 3 15 1 -1.03 0.00
 4 15 1 -0.17 0.00
 5 15 1 -0.01 0.00
 6 15 1 -0.42 0.00
 7 15 1 0.70 0.00
 8 15 1 -0.69 0.00
 9 15 1 0.57 0.00
 10 15 1 0.64 0.00
 11 15 1 0.33 0.00
 12 15 1 0.17 0.00
 6 16 1 -0.36 0.00
 7 16 1 0.54 0.00
 8 16 1 -0.29 0.00
 9 16 1 -0.36 0.00
 -11 -15 2 -0.27 0.00
 -10 -15 2 -0.07 0.00
 -9 -15 2 -0.07 0.00
 -8 -15 2 0.66 0.00
 -7 -15 2 -0.02 0.00
 -6 -15 2 0.16 0.00
 -5 -15 2 0.01 0.00
 -4 -15 2 0.37 0.00
 -12 -14 2 0.11 0.00
 -11 -14 2 0.42 0.00
 -10 -14 2 0.23 0.00
 -9 -14 2 -0.64 0.00
 -8 -14 2 1.28 0.00
 -7 -14 2 -1.51 0.00
 -6 -14 2 0.27 0.00
 -5 -14 2 -0.24 0.00
 -4 -14 2 0.21 0.00
 -3 -14 2 -0.15 0.00
 -2 -14 2 -0.68 0.00
 -1 -14 2 0.64 0.00
 -14 -13 2 -0.16 0.00
 -13 -13 2 0.64 0.00
 -12 -13 2 -0.44 0.00
 -11 -13 2 -0.14 0.00
 -10 -13 2 -0.09 0.00
 -9 -13 2 -1.13 0.00
 -8 -13 2 1.59 0.00
 -7 -13 2 -1.04 0.00
 -6 -13 2 0.73 0.00
 -5 -13 2 -0.18 0.00
 -4 -13 2 0.22 0.00
 -3 -13 2 -0.40 0.00
 -2 -13 2 0.45 0.00
 -1 -13 2 0.03 0.00
 0 -13 2 0.25 0.00
 1 -13 2 -0.13 0.00
 -14 -12 2 -0.87 0.00
 -13 -12 2 0.83 0.00
 -12 -12 2 -0.89 0.00
 -11 -12 2 0.52 0.00
 -10 -12 2 0.57 0.00
 -9 -12 2 -0.12 0.00
 -8 -12 2 0.33 0.00
 -7 -12 2 0.42 0.00
 -6 -12 2 -0.33 0.00
 -5 -12 2 -0.59 0.00
 -4 -12 2 0.83 0.00
 -3 -12 2 -0.50 0.00
 -2 -12 2 1.07 0.00
 -1 -12 2 -1.35 0.00
 0 -12 2 0.77 0.00
 1 -12 2 -0.93 0.00
 2 -12 2 0.49 0.00
 3 -12 2 0.06 0.00
 -15 -11 2 0.25 0.00
 -14 -11 2 -0.33 0.00
 -13 -11 2 0.99 0.00
 -12 -11 2 -0.95 0.00
 -11 -11 2 0.90 0.00
 -10 -11 2 -1.05 0.00
 -9 -11 2 -0.26 0.00
 -8 -11 2 -1.64 0.00
 -7 -11 2 1.26 0.00
 -6 -11 2 -0.89 0.00
 -5 -11 2 -1.22 0.00
 -4 -11 2 1.62 0.00
 -3 -11 2 -0.94 0.00
 -2 -11 2 -0.27 0.00
 -1 -11 2 -0.07 0.00
 0 -11 2 0.55 0.00
 1 -11 2 0.07 0.00
 2 -11 2 -0.32 0.00
 3 -11 2 0.58 0.00
 4 -11 2 -0.64 0.00
 -15 -10 2 0.23 0.00
 -14 -10 2 -0.07 0.00
 -13 -10 2 0.04 0.00
 -12 -10 2 -1.36 0.00
 -11 -10 2 1.96 0.00
 -10 -10 2 -1.12 0.00
 -9 -10 2 1.46 0.00
 -8 -10 2 0.86 0.00
 -7 -10 2 1.47 0.00
 -6 -10 2 0.82 0.00
 -5 -10 2 -0.88 0.00
 -4 -10 2 2.58 0.00
 -3 -10 2 -0.46 0.00
 -2 -10 2 -1.75 0.00
 -1 -10 2 2.56 0.00
 0 -10 2 -1.47 0.00
 1 -10 2 0.39 0.00
 2 -10 2 -0.79 0.00
 3 -10 2 0.69 0.00
 4 -10 2 -0.10 0.00
 5 -10 2 -0.09 0.00
 -15 -9 2 -0.23 0.00
 -14 -9 2 -0.31 0.00
 -13 -9 2 0.55 0.00
 -12 -9 2 -0.73 0.00
 -11 -9 2 2.00 0.00
 -10 -9 2 -1.83 0.00
 -9 -9 2 -0.93 0.00
 -8 -9 2 0.49 0.00
 -7 -9 2 -3.63 0.00
 -6 -9 2 -0.77 0.00
 -5 -9 2 -2.05 0.00
 -4 -9 2 0.12 0.00
 -3 -9 2 -1.21 0.00
 -2 -9 2 -1.44 0.00
 -1 -9 2 2.66 0.00
 0 -9 2 -1.09 0.00
 1 -9 2 -0.55 0.00
 2 -9 2 1.38 0.00
 3 -9 2 -1.00 0.00
 4 -9 2 0.91 0.00
 5 -9 2 -0.41 0.00
 6 -9 2 -0.02 0.00
 7 -9 2 0.46 0.00
 -16 -8 2 -0.25 0.00
 -15 -8 2 0.21 0.00
 -14 -8 2 -0.11 0.00
 -13 -8 2 0.82 0.00
 -12 -8 2 -1.06 0.00
 -11 -8 2 0.12 0.00
 -10 -8 2 -0.35 0.00
 -9 -8 2 -0.15 0.00
 -8 -8 2 3.04 0.00
 -7 -8 2 -0.68 0.00
 -6 -8 2 3.64 0.00
 -5 -8 2 3.41 0.00
 -4 -8 2 1.51 0.00
 -3 -8 2 0.02 0.00
 -2 -8 2 2.62 0.00
 -1 -8 2 -1.78 0.00
 0 -8 2 0.97 0.00
 1 -8 2 -2.37 0.00
 2 -8 2 2.69 0.00
 3 -8 2 -2.33 0.00
 4 -8 2 1.14 0.00
 5 -8 2 -0.89 0.00
 6 -8 2 -0.29 0.00
 7 -8 2 0.04 0.00
 8 -8 2 -0.20 0.00
 -16 -7 2 0.40 0.00
 -15 -7 2 0.37 0.00
 -14 -7 2 -0.27 0.00
 -13 -7 2 0.21 0.00
 -12 -7 2 -0.36 0.00
 -11 -7 2 0.11 0.00
 -10 -7 2 1.06 0.00
 -9 -7 2 0.70 0.00
 -8 -7 2 -1.49 0.00
 -7 -7 2 -1.51 0.00
 -6 -7 2 -1.66 0.00
 -5 -7 2 -3.44 0.00
 -4 -7 2 -4.59 0.00
 -3 -7 2 -4.03 0.00
 -2 -7 2 3.64 0.00
 -1 -7 2 -5.41 0.00
 0 -7 2 2.92 0.00
 1 -7 2 0.56 0.00
 2 -7 2 -0.48 0.00
 3 -7 2 0.26 0.00
 4 -7 2 0.38 0.00
 5 -7 2 -0.13 0.00
 6 -7 2 1.16 0.00
 7 -7 2 0.13 0.00
 8 -7 2 0.74 0.00
 9 -7 2 -0.39 0.00
 -16 -6 2 -0.26 0.00
 -15 -6 2 -0.65 0.00
 -14 -6 2 0.05 0.00
 -13 -6 2 0.04 0.00
 -12 -6 2 -0.19 0.00
 -11 -6 2 0.25 0.00
 -10 -6 2 -1.29 0.00
 -9 -6 2 1.59 0.00
 -8 -6 2 -4.59 0.00
 -7 -6 2 3.28 0.00
 -6 -6 2 3.29 0.00
 -5 -6 2 0.67 0.00
 -4 -6 2 5.89 0.00
 -3 -6 2 5.44 0.00
 -2 -6 2 4.17 0.00
 -1 -6 2 -1.90 0.00
 0 -6 2 -0.56 0.00
 1 -6 2 4.71 0.00
 2 -6 2 -7.64 0.00
 3 -6 2 4.88 0.00
 4 -6 2 -1.18 0.00
 5 -6 2 -1.56 0.00
 6 -6 2 0.57 0.00
 7 -6 2 -1.39 0.00
 8 -6 2 -0.44 0.00
 9 -6 2 -0.42 0.00
 10 -6 2 -0.06 0.00
 -15 -5 2 0.42 0.00
 -14 -5 2 0.85 0.00
 -13 -5 2 0.07 0.00
 -12 -5 2 -1.00 0.00
 -11 -5 2 1.27 0.00
 -10 -5 2 -1.50 0.00
 -9 -5 2 3.68 0.00
 -8 -5 2 -2.33 0.00
 -7 -5 2 2.89 0.00
 -6 -5 2 1.32 0.00
 -5 -5 2 -9.40 0.00
 -4 -5 2 -1.80 0.00
 -3 -5 2 -3.13 0.00
 -2 -5 2 -12.37 0.00
 -1 -5 2 1.00 0.00
 0 -5 2 -3.46 0.00
 1 -5 2 7.39 0.00
 2 -5 2 -8.56 0.00
 3 -5 2 6.98 0.00
 4 -5 2 -1.31 0.00
 5 -5 2 -2.15 0.00
 6 -5 2 2.46 0.00
 7 -5 2 0.91 0.00
 8 -5 2 0.28 0.00
 9 -5 2 1.33 0.00
 10 -5 2 -0.13 0.00
 -15 -4 2 -0.65 0.00
 -14 -4 2 -1.02 0.00
 -13 -4 2 0.15 0.00
 -12 -4 2 -0.83 0.00
 -11 -4 2 1.51 0.00
 -10 -4 2 -0.91 0.00
 -9 -4 2 -0.02 0.00
 -8 -4 2 -1.30 0.00
 -7 -4 2 -2.69 0.00
 -6 -4 2 2.03 0.00
 -5 -4 2 -3.60 0.00
 -4 -4 2 10.48 0.00
 -3 -4 2 9.50 0.00
 -2 -4 2 0.42 0.00
 -1 -4 2 12.88 0.00
 0 -4 2 1.54 0.00
 1 -4 2 0.81 0.00
 2 -4 2 -4.91 0.00
 3 -4 2 2.96 0.00
 4 -4 2 -0.89 0.00
 5 -4 2 -1.37 0.00
 6 -4 2 1.47 0.00
 7 -4 2 -0.99 0.00
 8 -4 2 -2.03 0.00
 9 -4 2 -0.31 0.00
 10 -4 2 -0.78 0.00
 11 -4 2 -0.42 0.00
 -15 -3 2 1.22 0.00
 -14 -3 2 0.32 0.00
 -13 -3 2 1.56 0.00
 -12 -3 2 -0.47 0.00
 -11 -3 2 -0.23 0.00
 -10 -3 2 -0.13 0.00
 -9 -3 2 -1.03 0.00
 -8 -3 2 3.14 0.00
 -7 -3 2 -0.32 0.00
 -6 -3 2 3.01 0.00
 -5 -3 2 -0.38 0.00
 -4 -3 2 -0.38 0.00
 -3 -3 2 -13.54 0.00
 -2 -3 2 -7.83 0.00
 -1 -3 2 -9.82 0.00
 0 -3 2 -6.50 0.00
 1 -3 2 -4.16 0.00
 2 -3 2 2.17 0.00
 3 -3 2 1.81 0.00
 4 -3 2 -0.71 0.00
 5 -3 2 1.21 0.00
 6 -3 2 -0.14 0.00
 7 -3 2 -1.06 0.00
 8 -3 2 1.86 0.00
 9 -3 2 1.12 0.00
 10 -3 2 1.44 0.00
 11 -3 2 -0.08 0.00
 12 -3 2 0.48 0.00
 -15 -2 2 -0.54 0.00
 -14 -2 2 -1.36 0.00
 -13 -2 2 -0.67 0.00
 -12 -2 2 -0.76 0.00
 -11 -2 2 0.15 0.00
 -10 -2 2 0.36 0.00
 -9 -2 2 0.67 0.00
 -8 -2 2 -0.19 0.00
 -7 -2 2 -1.50 0.00
 -6 -2 2 -4.57 0.00
 -5 -2 2 2.31 0.00
 -4 -2 2 -0.27 0.00
 -3 -2 2 -3.48 0.00
 -2 -2 2 27.74 0.00
 -1 -2 2 5.77 0.00
 0 -2 2 4.10 0.00
 2 -2 2 -3.45 0.00
 3 -2 2 0.02 0.00
 4 -2 2 -3.93 0.00
 5 -2 2 3.05 0.00
 6 -2 2 -1.74 0.00
 7 -2 2 -1.36 0.00
 8 -2 2 2.36 0.00
 9 -2 2 -2.30 0.00
 10 -2 2 -1.09 0.00
 11 -2 2 -1.17 0.00
 12 -2 2 -0.37 0.00
 13 -2 2 -0.19 0.00
 -14 -1 2 1.08 0.00
 -13 -1 2 1.04 0.00
 -12 -1 2 0.89 0.00
 -11 -1 2 1.24 0.00
 -10 -1 2 -2.16 0.00
 -9 -1 2 2.09 0.00
 -8 -1 2 -2.84 0.00
 -7 -1 2 2.60 0.00
 -6 -1 2 -0.05 0.00
 -5 -1 2 7.44 0.00
 -2 -1 2 9.47 0.00
 -1 -1 2 -23.37 0.00
 0 -1 2 -31.47 0.00
 1 -1 2 19.89 0.00
 2 -1 2 -24.65 0.00
 3 -1 2 4.88 0.00
 4 -1 2 0.36 0.00
 5 -1 2 3.96 0.00
 6 -1 2 -2.30 0.00
 7 -1 2 0.84 0.00
 8 -1 2 1.25 0.00
 9 -1 2 -0.50 0.00
 10 -1 2 0.20 0.00
 11 -1 2 2.43 0.00
 12 -1 2 0.20 0.00
 13 -1 2 0.85 0.00
 -14 0 2 -0.02 0.00
 -13 0 2 -1.01 0.00
 -12 0 2 -1.63 0.00
 -11 0 2 0.29 0.00
 -10 0 2 -2.69 0.00
 -9 0 2 3.23 0.00
 -8 0 2 -1.60 0.00
 -7 0 2 -0.07 0.00
 -6 0 2 0.33 0.00
 -5 0 2 -3.31 0.00
 -4 0 2 -3.82 0.00
 -3 0 2 -3.77 0.00
 -2 0 2 16.42 0.00
 -1 0 2 3.97 0.00
 0 0 2 0.37 0.00
 1 0 2 46.65 0.00
 2 0 2 -17.59 0.00
 3 0 2 10.54 0.00
 4 0 2 2.90 0.00
 5 0 2 -3.53 0.00
 6 0 2 -2.97 0.00
 7 0 2 2.94 0.00
 8 0 2 -2.89 0.00
 9 0 2 1.10 0.00
 10 0 2 -1.71 0.00
 11 0 2 1.04 0.00
 12 0 2 -2.42 0.00
 13 0 2 -0.17 0.00
 14 0 2 -0.98 0.00
 -13 1 2 0.25 0.00
 -12 1 2 0.39 0.00
 -11 1 2 2.00 0.00
 -10 1 2 -0.08 0.00
 -9 1 2 1.30 0.00
 -8 1 2 0.36 0.00
 -7 1 2 -3.36 0.00
 -6 1 2 5.40 0.00
 -5 1 2 -3.33 0.00
 -4 1 2 7.54 0.00
 -3 1 2 -2.80 0.00
 -2 1 2 5.96 0.00
 -1 1 2 -14.80 0.00
 0 1 2 -10.59 0.00
 1 1 2 -4.32 0.00
 2 1 2 -25.64 0.00
 3 1 2 -1.91 0.00
 4 1 2 3.76 0.00
 5 1 2 -6.58 0.00
 6 1 2 3.55 0.00
 7 1 2 3.40 0.00
 8 1 2 -3.01 0.00
 9 1 2 2.47 0.00
 10 1 2 -0.33 0.00
 11 1 2 0.62 0.00
 12 1 2 0.12 0.00
 13 1 2 1.44 0.00
 14 1 2 0.30 0.00
 -13 2 2 -0.57 0.00
 -12 2 2 -0.20 0.00
 -11 2 2 -0.66 0.00
 -10 2 2 -1.01 0.00
 -9 2 2 -1.70 0.00
 -8 2 2 1.37 0.00
 -7 2 2 -3.05 0.00
 -6 2 2 3.59 0.00
 -5 2 2 -5.74 0.00
 -4 2 2 5.93 0.00
 -3 2 2 -13.26 0.00
 -2 2 2 8.93 0.00
 0 2 2 21.26 0.00
 1 2 2 -1.84 0.00
 3 2 2 10.38 0.00
 4 2 2 6.93 0.00
 5 2 2 -6.44 0.00
 6 2 2 6.54 0.00
 7 2 2 -5.08 0.00
 8 2 2 0.01 0.00
 9 2 2 -0.64 0.00
 10 2 2 1.13 0.00
 11 2 2 -2.25 0.00
 12 2 2 0.83 0.00
 13 2 2 -0.57 0.00
 14 2 2 -1.13 0.00
 15 2 2 -0.20 0.00
 -12 3 2 0.61 0.00
 -11 3 2 0.15 0.00
 -10 3 2 0.56 0.00
 -9 3 2 0.87 0.00
 -8 3 2 1.58 0.00
 -7 3 2 0.44 0.00
 -6 3 2 -0.18 0.00
 -5 3 2 -1.31 0.00
 -4 3 2 8.89 0.00
 -3 3 2 -11.52 0.00
 -2 3 2 14.42 0.00
 -1 3 2 -7.51 0.00
 0 3 2 3.97 0.00
 1 3 2 -19.84 0.00
 2 3 2 0.01 0.00
 3 3 2 -8.78 0.00
 4 3 2 -10.82 0.00
 5 3 2 -5.18 0.00
 6 3 2 8.41 0.00
 7 3 2 -9.19 0.00
 8 3 2 7.71 0.00
 9 3 2 -2.40 0.00
 10 3 2 2.25 0.00
 11 3 2 -2.35 0.00
 12 3 2 1.95 0.00
 13 3 2 -0.09 0.00
 14 3 2 0.01 0.00
 15 3 2 1.04 0.00
 -11 4 2 0.06 0.00
 -10 4 2 -1.36 0.00
 -9 4 2 0.64 0.00
 -8 4 2 -2.27 0.00
 -7 4 2 1.25 0.00
 -6 4 2 -3.41 0.00
 -5 4 2 -0.30 0.00
 -4 4 2 4.93 0.00
 -3 4 2 -11.51 0.00
 -2 4 2 7.14 0.00
 -1 4 2 -0.97 0.00
 0 4 2 -6.07 0.00
 1 4 2 8.71 0.00
 2 4 2 7.30 0.00
 3 4 2 8.44 0.00
 4 4 2 0.97 0.00
 5 4 2 7.93 0.00
 6 4 2 7.25 0.00
 7 4 2 -9.89 0.00
 8 4 2 7.29 0.00
 9 4 2 -3.99 0.00
 10 4 2 0.07 0.00
 11 4 2 -0.40 0.00
 12 4 2 0.74 0.00
 13 4 2 -0.50 0.00
 14 4 2 -0.34 0.00
 15 4 2 0.16 0.00
 -11 5 2 0.92 0.00
 -10 5 2 -0.92 0.00
 -9 5 2 1.91 0.00
 -8 5 2 -1.00 0.00
 -7 5 2 2.92 0.00
 -6 5 2 -1.04 0.00
 -5 5 2 0.60 0.00
 -4 5 2 3.81 0.00
 -3 5 2 -3.83 0.00
 -2 5 2 2.87 0.00
 -1 5 2 6.31 0.00
 0 5 2 -12.80 0.00
 1 5 2 12.42 0.00
 2 5 2 -10.12 0.00
 3 5 2 -5.72 0.00
 4 5 2 -6.49 0.00
 5 5 2 -1.53 0.00
 6 5 2 -3.40 0.00
 7 5 2 -5.94 0.00
 8 5 2 4.59 0.00
 9 5 2 -1.01 0.00
 10 5 2 -0.21 0.00
 11 5 2 1.25 0.00
 12 5 2 -0.39 0.00
 13 5 2 -0.40 0.00
 14 5 2 0.45 0.00
 15 5 2 -0.01 0.00
 -10 6 2 -0.78 0.00
 -9 6 2 -0.05 0.00
 -8 6 2 -0.86 0.00
 -7 6 2 0.02 0.00
 -6 6 2 -1.00 0.00
 -5 6 2 -1.71 0.00
 -4 6 2 0.85 0.00
 -3 6 2 -1.56 0.00
 -2 6 2 -1.86 0.00
 -1 6 2 3.01 0.00
 0 6 2 -7.22 0.00
 1 6 2 8.20 0.00
 2 6 2 -3.15 0.00
 3 6 2 2.18 0.00
 4 6 2 7.49 0.00
 5 6 2 4.33 0.00
 6 6 2 0.78 0.00
 7 6 2 3.55 0.00
 8 6 2 1.99 0.00
 9 6 2 -1.33 0.00
 10 6 2 0.17 0.00
 11 6 2 -0.57 0.00
 12 6 2 0.08 0.00
 13 6 2 -0.33 0.00
 14 6 2 0.63 0.00
 15 6 2 -0.38 0.00
 16 6 2 0.10 0.00
 -9 7 2 -0.32 0.00
 -8 7 2 0.94 0.00
 -7 7 2 0.42 0.00
 -6 7 2 0.79 0.00
 -5 7 2 -0.24 0.00
 -4 7 2 1.89 0.00
 -3 7 2 0.29 0.00
 -2 7 2 0.74 0.00
 -1 7 2 -0.12 0.00
 0 7 2 2.14 0.00
 1 7 2 -0.36 0.00
 2 7 2 -2.13 0.00
 3 7 2 0.17 0.00
 4 7 2 -2.32 0.00
 5 7 2 -3.81 0.00
 6 7 2 -4.80 0.00
 7 7 2 0.22 0.00
 8 7 2 -2.06 0.00
 9 7 2 -3.09 0.00
 10 7 2 3.21 0.00
 11 7 2 -1.46 0.00
 12 7 2 1.23 0.00
 13 7 2 -0.30 0.00
 14 7 2 0.02 0.00
 15 7 2 -0.07 0.00
 16 7 2 -0.06 0.00
 -8 8 2 -0.17 0.00
 -7 8 2 -0.15 0.00
 -6 8 2 -0.59 0.00
 -5 8 2 -1.02 0.00
 -4 8 2 0.51 0.00
 -3 8 2 -1.86 0.00
 -2 8 2 0.18 0.00
 -1 8 2 -2.42 0.00
 0 8 2 2.39 0.00
 1 8 2 -1.71 0.00
 2 8 2 -2.83 0.00
 3 8 2 6.80 0.00
 4 8 2 -4.26 0.00
 5 8 2 3.84 0.00
 6 8 2 2.38 0.00
 7 8 2 2.46 0.00
 8 8 2 1.68 0.00
 9 8 2 -0.99 0.00
 10 8 2 3.38 0.00
 11 8 2 -2.15 0.00
 12 8 2 -0.27 0.00
 13 8 2 -0.08 0.00
 14 8 2 -0.42 0.00
 15 8 2 0.58 0.00
 16 8 2 -0.37 0.00
 -7 9 2 0.91 0.00
 -6 9 2 0.31 0.00
 -5 9 2 -0.41 0.00
 -4 9 2 1.42 0.00
 -3 9 2 -0.09 0.00
 -2 9 2 0.75 0.00
 -1 9 2 1.43 0.00
 0 9 2 -0.74 0.00
 1 9 2 2.53 0.00
 2 9 2 -5.01 0.00
 3 9 2 7.71 0.00
 4 9 2 -7.63 0.00
 5 9 2 2.62 0.00
 6 9 2 -0.85 0.00
 7 9 2 -3.13 0.00
 8 9 2 -0.71 0.00
 9 9 2 -0.84 0.00
 10 9 2 -0.28 0.00
 11 9 2 -0.17 0.00
 12 9 2 -0.06 0.00
 13 9 2 1.23 0.00
 14 9 2 -0.25 0.00
 15 9 2 0.52 0.00
 16 9 2 -0.53 0.00
 -6 10 2 0.16 0.00
 -5 10 2 -1.50 0.00
 -4 10 2 0.84 0.00
 -3 10 2 -0.33 0.00
 -2 10 2 -1.58 0.00
 -1 10 2 1.29 0.00
 0 10 2 -3.71 0.00
 1 10 2 3.52 0.00
 2 10 2 -3.88 0.00
 3 10 2 4.28 0.00
 4 10 2 -4.18 0.00
 5 10 2 2.68 0.00
 6 10 2 0.21 0.00
 7 10 2 0.20 0.00
 8 10 2 1.09 0.00
 9 10 2 1.84 0.00
 10 10 2 -1.74 0.00
 11 10 2 1.12 0.00
 12 10 2 -0.16 0.00
 13 10 2 -0.21 0.00
 14 10 2 -0.84 0.00
 15 10 2 0.04 0.00
 16 10 2 -0.11 0.00
 -5 11 2 -0.90 0.00
 -4 11 2 1.34 0.00
 -3 11 2 -0.06 0.00
 -2 11 2 -0.30 0.00
 -1 11 2 1.27 0.00
 0 11 2 -0.69 0.00
 1 11 2 1.91 0.00
 2 11 2 -0.65 0.00
 3 11 2 -0.05 0.00
 4 11 2 -0.17 0.00
 5 11 2 0.81 0.00
 6 11 2 -1.49 0.00
 7 11 2 0.63 0.00
 8 11 2 -0.90 0.00
 9 11 2 -0.09 0.00
 10 11 2 -1.24 0.00
 11 11 2 0.83 0.00
 12 11 2 0.97 0.00
 13 11 2 -0.68 0.00
 14 11 2 -0.02 0.00
 15 11 2 0.50 0.00
 -3 12 2 -1.00 0.00
 -2 12 2 0.11 0.00
 -1 12 2 -0.53 0.00
 0 12 2 0.40 0.00
 1 12 2 -0.90 0.00
 2 12 2 0.07 0.00
 3 12 2 -1.03 0.00
 4 12 2 0.94 0.00
 5 12 2 0.18 0.00
 6 12 2 -1.14 0.00
 7 12 2 1.58 0.00
 8 12 2 0.63 0.00
 9 12 2 -0.86 0.00
 10 12 2 1.04 0.00
 11 12 2 -0.59 0.00
 12 12 2 0.63 0.00
 13 12 2 -1.04 0.00
 14 12 2 -0.10 0.00
 15 12 2 0.27 0.00
 -2 13 2 0.57 0.00
 -1 13 2 -0.02 0.00
 0 13 2 0.69 0.00
 1 13 2 -0.32 0.00
 2 13 2 -0.13 0.00
 3 13 2 1.21 0.00
 4 13 2 -0.27 0.00
 5 13 2 0.31 0.00
 6 13 2 -0.76 0.00
 7 13 2 -0.29 0.00
 8 13 2 0.58 0.00
 9 13 2 -2.10 0.00
 10 13 2 1.13 0.00
 11 13 2 -0.96 0.00
 12 13 2 0.42 0.00
 13 13 2 0.20 0.00
 14 13 2 0.03 0.00
 0 14 2 -0.26 0.00
 1 14 2 -0.05 0.00
 2 14 2 -0.87 0.00
 3 14 2 1.28 0.00
 4 14 2 -1.68 0.00
 5 14 2 0.43 0.00
 6 14 2 0.20 0.00
 7 14 2 -0.33 0.00
 8 14 2 1.38 0.00
 9 14 2 -0.35 0.00
 10 14 2 1.09 0.00
 11 14 2 -0.07 0.00
 12 14 2 -0.11 0.00
 13 14 2 0.69 0.00
 2 15 2 0.18 0.00
 3 15 2 0.42 0.00
 4 15 2 -0.46 0.00
 5 15 2 0.43 0.00
 6 15 2 0.23 0.00
 7 15 2 -0.40 0.00
 8 15 2 -0.11 0.00
 9 15 2 -0.50 0.00
 10 15 2 -0.30 0.00
 11 15 2 -0.46 0.00
 12 15 2 -0.76 0.00
 6 16 2 -0.01 0.00
 7 16 2 0.30 0.00
 8 16 2 -0.27 0.00
 9 16 2 0.06 0.00
 10 16 2 0.71 0.00
 -10 -15 3 0.52 0.00
 -9 -15 3 -0.66 0.00
 -8 -15 3 -0.33 0.00
 -7 -15 3 0.38 0.00
 -6 -15 3 -0.64 0.00
 -5 -15 3 0.17 0.00
 -12 -14 3 -0.16 0.00
 -11 -14 3 -0.38 0.00
 -10 -14 3 0.10 0.00
 -9 -14 3 -0.69 0.00
 -8 -14 3 0.58 0.00
 -7 -14 3 0.24 0.00
 -6 -14 3 -0.09 0.00
 -5 -14 3 -0.01 0.00
 -4 -14 3 -0.11 0.00
 -3 -14 3 0.43 0.00
 -2 -14 3 -0.85 0.00
 -13 -13 3 -0.25 0.00
 -12 -13 3 0.19 0.00
 -11 -13 3 -0.05 0.00
 -10 -13 3 0.94 0.00
 -9 -13 3 -0.71 0.00
 -8 -13 3 1.42 0.00
 -7 -13 3 -1.40 0.00
 -6 -13 3 0.83 0.00
 -5 -13 3 -0.30 0.00
 -4 -13 3 0.01 0.00
 -3 -13 3 0.80 0.00
 -2 -13 3 -0.86 0.00
 -1 -13 3 0.69 0.00
 0 -13 3 -0.70 0.00
 -14 -12 3 -0.20 0.00
 -13 -12 3 0.90 0.00
 -12 -12 3 -0.23 0.00
 -11 -12 3 -0.73 0.00
 -10 -12 3 0.72 0.00
 -9 -12 3 -2.11 0.00
 -8 -12 3 1.22 0.00
 -7 -12 3 -1.57 0.00
 -6 -12 3 1.18 0.00
 -5 -12 3 -0.78 0.00
 -4 -12 3 -0.57 0.00
 -3 -12 3 0.50 0.00
 -2 -12 3 -0.33 0.00
 -1 -12 3 -0.32 0.00
 0 -12 3 0.51 0.00
 1 -12 3 -0.05 0.00
 2 -12 3 0.30 0.00
 -15 -11 3 0.71 0.00
 -14 -11 3 -1.25 0.00
 -13 -11 3 0.96 0.00
 -12 -11 3 -0.90 0.00
 -11 -11 3 -0.19 0.00
 -10 -11 3 2.03 0.00
 -9 -11 3 -0.86 0.00
 -8 -11 3 1.38 0.00
 -7 -11 3 1.11 0.00
 -6 -11 3 0.26 0.00
 -5 -11 3 -0.32 0.00
 -4 -11 3 0.34 0.00
 -3 -11 3 0.77 0.00
 -2 -11 3 0.59 0.00
 -1 -11 3 -1.52 0.00
 0 -11 3 1.49 0.00
 1 -11 3 -1.36 0.00
 2 -11 3 0.83 0.00
 3 -11 3 -0.52 0.00
 4 -11 3 0.55 0.00
 -15 -10 3 0.41 0.00
 -14 -10 3 -1.13 0.00
 -13 -10 3 1.20 0.00
 -12 -10 3 -0.24 0.00
 -11 -10 3 0.01 0.00
 -10 -10 3 0.11 0.00
 -9 -10 3 -1.60 0.00
 -8 -10 3 -1.84 0.00
 -7 -10 3 0.81 0.00
 -6 -10 3 -2.57 0.00
 -5 -10 3 -1.18 0.00
 -4 -10 3 0.74 0.00
 -3 -10 3 -0.48 0.00
 -2 -10 3 -0.45 0.00
 -1 -10 3 -0.34 0.00
 0 -10 3 0.93 0.00
 1 -10 3 -0.46 0.00
 2 -10 3 0.16 0.00
 3 -10 3 0.44 0.00
 4 -10 3 -0.47 0.00
 5 -10 3 -0.23 0.00
 -15 -9 3 0.46 0.00
 -14 -9 3 -0.34 0.00
 -13 -9 3 0.40 0.00
 -12 -9 3 -0.62 0.00
 -11 -9 3 0.36 0.00
 -10 -9 3 -0.51 0.00
 -9 -9 3 1.27 0.00
 -8 -9 3 0.75 0.00
 -7 -9 3 2.58 0.00
 -6 -9 3 1.12 0.00
 -5 -9 3 1.27 0.00
 -4 -9 3 2.38 0.00
 -3 -9 3 -0.03 0.00
 -2 -9 3 -1.83 0.00
 -1 -9 3 2.80 0.00
 0 -9 3 -1.98 0.00
 1 -9 3 0.59 0.00
 2 -9 3 -0.79 0.00
 3 -9 3 0.58 0.00
 4 -9 3 -0.38 0.00
 5 -9 3 -0.34 0.00
 6 -9 3 0.38 0.00
 -15 -8 3 0.09 0.00
 -14 -8 3 -0.43 0.00
 -13 -8 3 0.52 0.00
 -12 -8 3 -0.51 0.00
 -11 -8 3 1.01 0.00
 -10 -8 3 -0.59 0.00
 -9 -8 3 0.04 0.00
 -8 -8 3 0.13 0.00
 -7 -8 3 -3.74 0.00
 -6 -8 3 -0.89 0.00
 -5 -8 3 -2.45 0.00
 -4 -8 3 -3.04 0.00
 -3 -8 3 -0.18 0.00
 -2 -8 3 -2.51 0.00
 -1 -8 3 4.11 0.00
 0 -8 3 -2.52 0.00
 1 -8 3 0.51 0.00
 2 -8 3 1.26 0.00
 3 -8 3 -1.34 0.00
 4 -8 3 1.75 0.00
 5 -8 3 -0.61 0.00
 6 -8 3 0.46 0.00
 7 -8 3 0.60 0.00
 -15 -7 3 -0.04 0.00
 -14 -7 3 -0.44 0.00
 -13 -7 3 1.17 0.00
 -12 -7 3 -0.98 0.00
 -11 -7 3 -0.42 0.00
 -10 -7 3 0.48 0.00
 -9 -7 3 -1.52 0.00
 -8 -7 3 2.34 0.00
 -7 -7 3 -2.47 0.00
 -6 -7 3 4.91 0.00
 -5 -7 3 4.30 0.00
 -4 -7 3 -0.59 0.00
 -3 -7 3 5.50 0.00
 -2 -7 3 0.62 0.00
 -1 -7 3 -0.47 0.00
 0 -7 3 -0.49 0.00
 1 -7 3 -1.65 0.00
 2 -7 3 2.94 0.00
 3 -7 3 -3.97 0.00
 4 -7 3 2.87 0.00
 5 -7 3 -1.98 0.00
 6 -7 3 -0.70 0.00
 7 -7 3 0.07 0.00
 8 -7 3 -0.72 0.00
 -15 -6 3 0.89 0.00
 -14 -6 3 -0.28 0.00
 -13 -6 3 0.80 0.00
 -12 -6 3 -0.65 0.00
 -11 -6 3 -0.86 0.00
 -10 -6 3 2.77 0.00
 -9 -6 3 -1.11 0.00
 -8 -6 3 1.78 0.00
 -7 -6 3 -1.73 0.00
 -6 -6 3 0.24 0.00
 -5 -6 3 -2.15 0.00
 -4 -6 3 -9.19 0.00
 -3 -6 3 -0.20 0.00
 -2 -6 3 -1.03 0.00
 -1 -6 3 -5.81 0.00
 0 -6 3 3.56 0.00
 1 -6 3 0.66 0.00
 2 -6 3 0.62 0.00
 3 -6 3 -2.00 0.00
 4 -6 3 2.83 0.00
 5 -6 3 -1.09 0.00
 6 -6 3 0.90 0.00
 7 -6 3 1.18 0.00
 8 -6 3 0.75 0.00
 9 -6 3 -0.03 0.00
 -15 -5 3 -0.65 0.00
 -14 -5 3 -1.00 0.00
 -13 -5 3 0.03 0.00
 -12 -5 3 0.34 0.00
 -11 -5 3 -0.69 0.00
 -10 -5 3 1.11 0.00
 -9 -5 3 -1.53 0.00
 -8 -5 3 -2.09 0.00
 -7 -5 3 0.12 0.00
 -6 -5 3 0.68 0.00
 -5 -5 3 2.06 0.00
 -4 -5 3 2.49 0.00
 -3 -5 3 9.75 0.00
 -2 -5 3 3.96 0.00
 -1 -5 3 0.00 0.00
 0 -5 3 0.81 0.00
 1 -5 3 4.06 0.00
 2 -5 3 -7.02 0.00
 3 -5 3 2.54 0.00
 4 -5 3 0.88 0.00
 5 -5 3 -2.27 0.00
 6 -5 3 0.50 0.00
 7 -5 3 -1.00 0.00
 8 -5 3 -1.18 0.00
 9 -5 3 -0.75 0.00
 10 -5 3 -0.37 0.00
 -15 -4 3 0.86 0.00
 -14 -4 3 0.82 0.00
 -13 -4 3 0.70 0.00
 -12 -4 3 0.20 0.00
 -11 -4 3 -0.67 0.00
 -10 -4 3 -0.24 0.00
 -9 -4 3 0.94 0.00
 -8 -4 3 0.77 0.00
 -7 -4 3 2.08 0.00
 -6 -4 3 1.98 0.00
 -5 -4 3 -3.60 0.00
 -4 -4 3 -2.73 0.00
 -3 -4 3 -3.86 0.00
 -2 -4 3 -14.33 0.00
 -1 -4 3 1.68 0.00
 0 -4 3 -8.84 0.00
 1 -4 3 7.69 0.00
 2 -4 3 -6.68 0.00
 3 -4 3 4.81 0.00
 4 -4 3 0.79 0.00
 5 -4 3 -3.00 0.00
 6 -4 3 2.62 0.00
 7 -4 3 0.50 0.00
 8 -4 3 -0.05 0.00
 9 -4 3 2.27 0.00
 10 -4 3 -0.04 0.00
 11 -4 3 0.55 0.00
 -15 -3 3 -0.18 0.00
 -14 -3 3 -1.60 0.00
 -13 -3 3 -0.53 0.00
 -12 -3 3 -0.66 0.00
 -11 -3 3 0.18 0.00
 -10 -3 3 0.83 0.00
 -9 -3 3 -0.71 0.00
 -8 -3 3 1.52 0.00
 -7 -3 3 -5.56 0.00
 -6 -3 3 0.92 0.00
 -5 -3 3 -3.42 0.00
 -4 -3 3 5.75 0.00
 -3 -3 3 6.29 0.00
 -2 -3 3 1.48 0.00
 -1 -3 3 22.20 0.00
 0 -3 3 -4.72 0.00
 1 -3 3 5.13 0.00
 2 -3 3 0.62 0.00
 3 -3 3 -3.38 0.00
 4 -3 3 1.99 0.00
 5 -3 3 -2.66 0.00
 6 -3 3 2.12 0.00
 7 -3 3 -1.06 0.00
 8 -3 3 -2.15 0.00
 9 -3 3 0.87 0.00
 10 -3 3 -2.11 0.00
 11 -3 3 -0.46 0.00
 12 -3 3 -0.06 0.00
 -15 -2 3 1.22 0.00
 -14 -2 3 -0.02 0.00
 -13 -2 3 1.98 0.00
 -12 -2 3 0.58 0.00
 -11 -2 3 -0.24 0.00
 -10 -2 3 0.78 0.00
 -9 -2 3 -3.27 0.00
 -8 -2 3 4.78 0.00
 -7 -2 3 -4.10 0.00
 -6 -2 3 5.61 0.00
 -5 -2 3 2.60 0.00
 -4 -2 3 0.89 0.00
 -3 -2 3 -9.22 0.00
 -2 -2 3 -8.24 0.00
 -1 -2 3 -2.53 0.00
 0 -2 3 -19.26 0.00
 1 -2 3 -6.79 0.00
 2 -2 3 10.15 0.00
 3 -2 3 -10.05 0.00
 4 -2 3 5.64 0.00
 5 -2 3 0.24 0.00
 6 -2 3 -0.02 0.00
 7 -2 3 -0.95 0.00
 8 -2 3 1.00 0.00
 9 -2 3 1.85 0.00
 10 -2 3 0.21 0.00
 11 -2 3 0.74 0.00
 12 -2 3 1.03 0.00
 -14 -1 3 -1.22 0.00
 -13 -1 3 -0.55 0.00
 -12 -1 3 -1.16 0.00
 -11 -1 3 -1.25 0.00
 -10 -1 3 1.01 0.00
 -9 -1 3 -1.45 0.00
 -8 -1 3 3.68 0.00
 -7 -1 3 -3.27 0.00
 -6 -1 3 -2.50 0.00
 -5 -1 3 1.20 0.00
 -4 -1 3 -4.66 0.00
 -3 -1 3 -4.07 0.00
 -2 -1 3 16.31 0.00
 -1 -1 3 11.44 0.00
 0 -1 3 1.12 0.00
 1 -1 3 14.86 0.00
 2 -1 3 12.85 0.00
 3 -1 3 -11.43 0.00
 4 -1 3 3.80 0.00
 5 -1 3 0.98 0.00
 6 -1 3 -2.97 0.00
 7 -1 3 -0.51 0.00
 8 -1 3 1.83 0.00
 9 -1 3 -1.60 0.00
 10 -1 3 -1.27 0.00
 11 -1 3 -0.71 0.00
 12 -1 3 -0.45 0.00
 13 -1 3 -0.95 0.00
 -14 0 3 0.90 0.00
 -13 0 3 0.73 0.00
 -12 0 3 1.06 0.00
 -11 0 3 1.10 0.00
 -10 0 3 0.23 0.00
 -9 0 3 0.27 0.00
 -8 0 3 -0.55 0.00
 -7 0 3 0.97 0.00
 -6 0 3 -2.18 0.00
 -5 0 3 7.28 0.00
 -4 0 3 -0.05 0.00
 -3 0 3 -1.58 0.00
 -2 0 3 3.90 0.00
 -1 0 3 -8.34 0.00
 0 0 3 -27.75 0.00
 1 0 3 8.50 0.00
 2 0 3 -15.73 0.00
 3 0 3 -7.98 0.00
 4 0 3 4.10 0.00
 5 0 3 1.77 0.00
 6 0 3 -1.97 0.00
 7 0 3 2.51 0.00
 8 0 3 0.34 0.00
 9 0 3 -0.46 0.00
 10 0 3 -0.02 0.00
 11 0 3 2.38 0.00
 12 0 3 0.04 0.00
 13 0 3 0.79 0.00
 14 0 3 0.31 0.00
 -13 1 3 -0.87 0.00
 -12 1 3 -1.15 0.00
 -11 1 3 -0.12 0.00
 -10 1 3 -2.12 0.00
 -9 1 3 0.72 0.00
 -8 1 3 -1.32 0.00
 -7 1 3 1.69 0.00
 -6 1 3 -2.01 0.00
 -5 1 3 -1.06 0.00
 -4 1 3 -1.96 0.00
 -3 1 3 -2.88 0.00
 -2 1 3 -2.31 0.00
 -1 1 3 12.32 0.00
 0 1 3 -6.77 0.00
 1 1 3 33.05 0.00
 2 1 3 -5.99 0.00
 3 1 3 9.29 0.00
 4 1 3 8.16 0.00
 5 1 3 -4.40 0.00
 6 1 3 -1.44 0.00
 7 1 3 2.95 0.00
 8 1 3 -5.09 0.00
 9 1 3 2.40 0.00
 10 1 3 -1.96 0.00
 11 1 3 1.69 0.00
 12 1 3 -2.74 0.00
 13 1 3 0.22 0.00
 14 1 3 -1.18 0.00
 -13 2 3 -0.07 0.00
 -12 2 3 0.15 0.00
 -11 2 3 1.78 0.00
 -10 2 3 0.15 0.00
 -9 2 3 0.91 0.00
 -8 2 3 0.94 0.00
 -7 2 3 -0.45 0.00
 -6 2 3 2.22 0.00
 -5 2 3 -3.31 0.00
 -4 2 3 7.05 0.00
 -3 2 3 1.36 0.00
 -2 2 3 -5.39 0.00
 -1 2 3 9.69 0.00
 0 2 3 -12.47 0.00
 1 2 3 -5.50 0.00
 2 2 3 -13.57 0.00
 3 2 3 -7.33 0.00
 4 2 3 1.89 0.00
 5 2 3 -11.46 0.00
 6 2 3 4.46 0.00
 7 2 3 3.66 0.00
 8 2 3 -5.07 0.00
 9 2 3 5.72 0.00
 10 2 3 -2.21 0.00
 11 2 3 1.02 0.00
 12 2 3 -0.71 0.00
 13 2 3 1.98 0.00
 14 2 3 -0.29 0.00
 -12 3 3 -0.06 0.00
 -11 3 3 -0.25 0.00
 -10 3 3 -0.74 0.00
 -9 3 3 -2.07 0.00
 -8 3 3 1.14 0.00
 -7 3 3 -2.63 0.00
 -6 3 3 2.36 0.00
 -5 3 3 -5.73 0.00
 -4 3 3 5.24 0.00
 -3 3 3 -5.27 0.00
 -2 3 3 -5.27 0.00
 -1 3 3 5.20 0.00
 0 3 3 5.57 0.00
 1 3 3 -9.68 0.00
 2 3 3 22.48 0.00
 3 3 3 1.22 0.00
 4 3 3 11.28 0.00
 5 3 3 -5.33 0.00
 6 3 3 9.40 0.00
 7 3 3 -2.83 0.00
 8 3 3 -2.90 0.00
 9 3 3 2.37 0.00
 10 3 3 -1.48 0.00
 11 3 3 -1.23 0.00
 12 3 3 1.07 0.00
 13 3 3 0.17 0.00
 14 3 3 -1.47 0.00
 15 3 3 0.02 0.00
 -11 4 3 -0.18 0.00
 -10 4 3 0.92 0.00
 -9 4 3 0.02 0.00
 -8 4 3 1.94 0.00
 -7 4 3 0.03 0.00
 -6 4 3 1.59 0.00
 -5 4 3 -2.02 0.00
 -4 4 3 5.69 0.00
 -3 4 3 -3.30 0.00
 -2 4 3 2.90 0.00
 -1 4 3 1.40 0.00
 0 4 3 4.79 0.00
 1 4 3 -17.25 0.00
 2 4 3 12.25 0.00
 3 4 3 -15.52 0.00
 4 4 3 -4.75 0.00
 5 4 3 -7.29 0.00
 6 4 3 5.09 0.00
 7 4 3 -8.67 0.00
 8 4 3 4.17 0.00
 9 4 3 -0.16 0.00
 10 4 3 1.00 0.00
 11 4 3 -1.56 0.00
 12 4 3 1.65 0.00
 13 4 3 -0.48 0.00
 14 4 3 -0.45 0.00
 15 4 3 0.87 0.00
 -11 5 3 -0.21 0.00
 -10 5 3 -0.18 0.00
 -9 5 3 -0.18 0.00
 -8 5 3 -1.83 0.00
 -7 5 3 0.57 0.00
 -6 5 3 -1.59 0.00
 -5 5 3 -1.64 0.00
 -4 5 3 1.86 0.00
 -3 5 3 -3.93 0.00
 -2 5 3 0.43 0.00
 -1 5 3 -0.10 0.00
 0 5 3 -2.50 0.00
 1 5 3 0.05 0.00
 2 5 3 7.56 0.00
 3 5 3 -0.21 0.00
 4 5 3 5.11 0.00
 5 5 3 5.87 0.00
 6 5 3 7.06 0.00
 7 5 3 -6.28 0.00
 8 5 3 6.96 0.00
 9 5 3 -2.35 0.00
 10 5 3 -0.27 0.00
 11 5 3 -0.27 0.00
 12 5 3 0.14 0.00
 13 5 3 -0.03 0.00
 14 5 3 0.27 0.00
 15 5 3 0.29 0.00
 -10 6 3 -0.09 0.00
 -9 6 3 1.10 0.00
 -8 6 3 -1.04 0.00
 -7 6 3 2.62 0.00
 -6 6 3 0.16 0.00
 -5 6 3 -0.29 0.00
 -4 6 3 2.22 0.00
 -3 6 3 0.51 0.00
 -2 6 3 -0.82 0.00
 -1 6 3 5.19 0.00
 0 6 3 -6.76 0.00
 1 6 3 8.48 0.00
 2 6 3 -5.86 0.00
 3 6 3 -3.17 0.00
 4 6 3 -1.18 0.00
 5 6 3 -4.92 0.00
 6 6 3 -2.25 0.00
 7 6 3 -5.76 0.00
 8 6 3 2.23 0.00
 9 6 3 -1.42 0.00
 10 6 3 -0.97 0.00
 11 6 3 1.94 0.00
 12 6 3 -0.95 0.00
 13 6 3 0.12 0.00
 14 6 3 0.40 0.00
 15 6 3 -0.67 0.00
 16 6 3 -0.18 0.00
 -9 7 3 -0.06 0.00
 -8 7 3 -0.90 0.00
 -7 7 3 -0.20 0.00
 -6 7 3 0.02 0.00
 -5 7 3 -2.33 0.00
 -4 7 3 0.22 0.00
 -3 7 3 0.21 0.00
 -2 7 3 -3.84 0.00
 -1 7 3 3.61 0.00
 0 7 3 -5.62 0.00
 1 7 3 5.16 0.00
 2 7 3 -3.73 0.00
 3 7 3 0.33 0.00
 4 7 3 6.99 0.00
 5 7 3 -1.79 0.00
 6 7 3 4.10 0.00
 7 7 3 3.75 0.00
 8 7 3 0.64 0.00
 9 7 3 1.03 0.00
 10 7 3 -0.23 0.00
 11 7 3 0.70 0.00
 12 7 3 -0.83 0.00
 13 7 3 -0.54 0.00
 14 7 3 0.78 0.00
 15 7 3 -0.51 0.00
 16 7 3 0.65 0.00
 -8 8 3 0.70 0.00
 -7 8 3 -0.47 0.00
 -6 8 3 1.93 0.00
 -5 8 3 -0.87 0.00
 -4 8 3 1.26 0.00
 -3 8 3 1.34 0.00
 -2 8 3 -0.61 0.00
 -1 8 3 1.78 0.00
 0 8 3 0.83 0.00
 1 8 3 -0.86 0.00
 2 8 3 0.51 0.00
 3 8 3 -0.89 0.00
 4 8 3 2.25 0.00
 5 8 3 -5.69 0.00
 6 8 3 -0.70 0.00
 7 8 3 0.14 0.00
 8 8 3 -4.33 0.00
 9 8 3 -0.87 0.00
 10 8 3 1.09 0.00
 11 8 3 -1.11 0.00
 12 8 3 0.98 0.00
 13 8 3 -0.38 0.00
 14 8 3 0.70 0.00
 15 8 3 -0.14 0.00
 16 8 3 0.19 0.00
 -7 9 3 -0.84 0.00
 -6 9 3 0.80 0.00
 -5 9 3 -1.34 0.00
 -4 9 3 -0.13 0.00
 -3 9 3 -0.62 0.00
 -2 9 3 -0.70 0.00
 -1 9 3 -1.36 0.00
 0 9 3 1.35 0.00
 1 9 3 -2.34 0.00
 2 9 3 0.19 0.00
 3 9 3 1.86 0.00
 4 9 3 -1.43 0.00
 5 9 3 0.40 0.00
 6 9 3 1.75 0.00
 7 9 3 1.74 0.00
 8 9 3 0.50 0.00
 9 9 3 0.81 0.00
 10 9 3 2.09 0.00
 11 9 3 -1.71 0.00
 12 9 3 0.49 0.00
 13 9 3 -0.30 0.00
 14 9 3 -0.56 0.00
 15 9 3 0.18 0.00
 16 9 3 -0.30 0.00
 -6 10 3 0.65 0.00
 -5 10 3 -0.75 0.00
 -4 10 3 0.79 0.00
 -3 10 3 0.64 0.00
 -2 10 3 0.21 0.00
 -1 10 3 0.96 0.00
 0 10 3 -0.17 0.00
 1 10 3 1.79 0.00
 2 10 3 -2.77 0.00
 3 10 3 4.09 0.00
 4 10 3 -4.12 0.00
 5 10 3 2.29 0.00
 6 10 3 -0.73 0.00
 7 10 3 -1.98 0.00
 8 10 3 0.33 0.00
 9 10 3 -0.61 0.00
 10 10 3 -0.96 0.00
 11 10 3 -0.17 0.00
 12 10 3 0.11 0.00
 13 10 3 1.22 0.00
 14 10 3 -0.71 0.00
 15 10 3 0.68 0.00
 16 10 3 -0.17 0.00
 -5 11 3 -1.10 0.00
 -4 11 3 0.73 0.00
 -3 11 3 0.19 0.00
 -2 11 3 -1.57 0.00
 -1 11 3 0.83 0.00
 0 11 3 -2.65 0.00
 1 11 3 3.23 0.00
 2 11 3 -3.80 0.00
 3 11 3 2.86 0.00
 4 11 3 -2.38 0.00
 5 11 3 1.99 0.00
 6 11 3 -0.27 0.00
 7 11 3 -0.29 0.00
 8 11 3 1.44 0.00
 9 11 3 0.99 0.00
 10 11 3 -1.89 0.00
 11 11 3 1.75 0.00
 12 11 3 -0.64 0.00
 13 11 3 0.54 0.00
 14 11 3 -1.26 0.00
 15 11 3 0.16 0.00
 -4 12 3 0.77 0.00
 -3 12 3 0.29 0.00
 -2 12 3 -0.76 0.00
 -1 12 3 1.12 0.00
 0 12 3 -0.82 0.00
 1 12 3 2.33 0.00
 2 12 3 -1.52 0.00
 3 12 3 0.18 0.00
 4 12 3 0.68 0.00
 5 12 3 -0.16 0.00
 6 12 3 -0.90 0.00
 7 12 3 0.02 0.00
 8 12 3 -0.83 0.00
 9 12 3 0.26 0.00
 10 12 3 -1.54 0.00
 11 12 3 1.42 0.00
 12 12 3 -0.53 0.00
 13 12 3 0.10 0.00
 14 12 3 -0.13 0.00
 15 12 3 0.35 0.00
 -2 13 3 -0.25 0.00
 -1 13 3 -0.01 0.00
 0 13 3 -0.12 0.00
 1 13 3 -0.12 0.00
 2 13 3 -0.35 0.00
 3 13 3 -0.82 0.00
 4 13 3 1.43 0.00
 5 13 3 -0.68 0.00
 6 13 3 -0.30 0.00
 7 13 3 1.32 0.00
 8 13 3 0.15 0.00
 9 13 3 0.50 0.00
 10 13 3 0.40 0.00
 11 13 3 0.36 0.00
 12 13 3 -0.28 0.00
 13 13 3 -0.07 0.00
 14 13 3 0.24 0.00
 0 14 3 0.12 0.00
 1 14 3 -0.08 0.00
 2 14 3 0.17 0.00
 3 14 3 0.56 0.00
 4 14 3 -0.11 0.00
 5 14 3 -0.22 0.00
 6 14 3 -0.54 0.00
 7 14 3 0.06 0.00
 8 14 3 0.06 0.00
 9 14 3 -1.21 0.00
 10 14 3 -0.14 0.00
 11 14 3 -0.44 0.00
 12 14 3 -0.53 0.00
 13 14 3 0.31 0.00
 14 14 3 0.08 0.00
 2 15 3 -0.24 0.00
 3 15 3 0.52 0.00
 4 15 3 -1.08 0.00
 5 15 3 0.76 0.00
 6 15 3 0.15 0.00
 7 15 3 -0.13 0.00
 8 15 3 0.91 0.00
 9 15 3 -0.41 0.00
 10 15 3 0.42 0.00
 11 15 3 0.96 0.00
 12 15 3 -0.25 0.00
 5 16 3 0.32 0.00
 6 16 3 -0.27 0.00
 7 16 3 -0.58 0.00
 8 16 3 0.25 0.00
 9 16 3 -0.21 0.00
 10 16 3 -0.22 0.00
 -11 -14 4 0.13 0.00
 -10 -14 4 0.95 0.00
 -9 -14 4 -0.51 0.00
 -8 -14 4 -0.44 0.00
 -7 -14 4 0.91 0.00
 -6 -14 4 -0.82 0.00
 -5 -14 4 0.63 0.00
 -4 -14 4 -0.48 0.00
 -3 -14 4 0.91 0.00
 -13 -13 4 -0.07 0.00
 -12 -13 4 0.48 0.00
 -11 -13 4 -0.85 0.00
 -10 -13 4 0.25 0.00
 -9 -13 4 -0.58 0.00
 -8 -13 4 -0.46 0.00
 -7 -13 4 0.22 0.00
 -6 -13 4 -0.27 0.00
 -5 -13 4 0.32 0.00
 -4 -13 4 -0.98 0.00
 -3 -13 4 0.32 0.00
 -2 -13 4 -0.54 0.00
 -1 -13 4 0.34 0.00
 0 -13 4 -0.21 0.00
 -14 -12 4 0.09 0.00
 -13 -12 4 -0.92 0.00
 -12 -12 4 0.73 0.00
 -11 -12 4 -0.93 0.00
 -10 -12 4 1.42 0.00
 -9 -12 4 0.37 0.00
 -8 -12 4 0.85 0.00
 -7 -12 4 -0.79 0.00
 -6 -12 4 1.56 0.00
 -5 -12 4 -0.01 0.00
 -4 -12 4 -0.42 0.00
 -3 -12 4 1.04 0.00
 -2 -12 4 -0.18 0.00
 -1 -12 4 0.45 0.00
 0 -12 4 -0.79 0.00
 1 -12 4 0.60 0.00
 2 -12 4 -0.73 0.00
 -14 -11 4 -0.11 0.00
 -13 -11 4 0.25 0.00
 -12 -11 4 0.80 0.00
 -11 -11 4 -1.31 0.00
 -10 -11 4 0.86 0.00
 -9 -11 4 -1.97 0.00
 -8 -11 4 -0.04 0.00
 -7 -11 4 -2.23 0.00
 -6 -11 4 1.00 0.00
 -5 -11 4 -1.13 0.00
 -4 -11 4 -0.98 0.00
 -3 -11 4 0.80 0.00
 -2 -11 4 -0.48 0.00
 -1 -11 4 -0.69 0.00
 0 -11 4 0.71 0.00
 1 -11 4 -0.08 0.00
 2 -11 4 0.58 0.00
 3 -11 4 -0.72 0.00
 -15 -10 4 0.75 0.00
 -14 -10 4 -1.05 0.00
 -13 -10 4 0.41 0.00
 -12 -10 4 0.03 0.00
 -11 -10 4 -1.14 0.00
 -10 -10 4 2.09 0.00
 -9 -10 4 -0.66 0.00
 -8 -10 4 1.92 0.00
 -7 -10 4 1.70 0.00
 -6 -10 4 0.80 0.00
 -5 -10 4 0.98 0.00
 -4 -10 4 0.08 0.00
 -3 -10 4 1.01 0.00
 -2 -10 4 0.15 0.00
 -1 -10 4 -1.68 0.00
 0 -10 4 2.39 0.00
 1 -10 4 -2.13 0.00
 2 -10 4 1.13 0.00
 3 -10 4 -1.19 0.00
 4 -10 4 0.53 0.00
 5 -10 4 -0.15 0.00
 -15 -9 4 0.50 0.00
 -14 -9 4 -1.23 0.00
 -13 -9 4 0.69 0.00
 -12 -9 4 1.03 0.00
 -11 -9 4 -1.18 0.00
 -10 -9 4 0.84 0.00
 -9 -9 4 -1.12 0.00
 -8 -9 4 -1.73 0.00
 -7 -9 4 0.57 0.00
 -6 -9 4 -4.61 0.00
 -5 -9 4 -0.23 0.00
 -4 -9 4 -1.03 0.00
 -3 -9 4 -0.57 0.00
 -2 -9 4 0.30 0.00
 -1 -9 4 -0.78 0.00
 0 -9 4 1.95 0.00
 1 -9 4 -1.59 0.00
 2 -9 4 0.90 0.00
 3 -9 4 0.52 0.00
 4 -9 4 -0.22 0.00
 5 -9 4 0.44 0.00
 6 -9 4 0.18 0.00
 -15 -8 4 0.29 0.00
 -14 -8 4 -0.41 0.00
 -13 -8 4 0.03 0.00
 -12 -8 4 0.93 0.00
 -11 -8 4 -1.62 0.00
 -10 -8 4 -0.17 0.00
 -9 -8 4 1.50 0.00
 -8 -8 4 -1.05 0.00
 -7 -8 4 3.36 0.00
 -6 -8 4 -0.43 0.00
 -5 -8 4 4.61 0.00
 -4 -8 4 1.36 0.00
 -3 -8 4 0.63 0.00
 -2 -8 4 -0.48 0.00
 -1 -8 4 1.30 0.00
 0 -8 4 -1.88 0.00
 1 -8 4 0.37 0.00
 2 -8 4 -0.47 0.00
 3 -8 4 0.40 0.00
 4 -8 4 -1.18 0.00
 5 -8 4 -0.14 0.00
 6 -8 4 -0.31 0.00
 7 -8 4 -0.21 0.00
 -15 -7 4 0.49 0.00
 -14 -7 4 0.05 0.00
 -13 -7 4 -0.24 0.00
 -12 -7 4 0.76 0.00
 -11 -7 4 -0.71 0.00
 -10 -7 4 0.28 0.00
 -9 -7 4 1.83 0.00
 -8 -7 4 -1.09 0.00
 -7 -7 4 -0.78 0.00
 -6 -7 4 -2.05 0.00
 -5 -7 4 -0.39 0.00
 -4 -7 4 -6.37 0.00
 -3 -7 4 0.06 0.00
 -2 -7 4 -2.34 0.00
 -1 -7 4 3.41 0.00
 0 -7 4 -2.89 0.00
 1 -7 4 1.85 0.00
 2 -7 4 1.27 0.00
 3 -7 4 -1.88 0.00
 4 -7 4 1.98 0.00
 5 -7 4 0.22 0.00
 6 -7 4 0.39 0.00
 7 -7 4 1.12 0.00
 8 -7 4 -0.57 0.00
 -15 -6 4 -0.33 0.00
 -14 -6 4 -0.68 0.00
 -13 -6 4 -0.03 0.00
 -12 -6 4 0.48 0.00
 -11 -6 4 -1.10 0.00
 -10 -6 4 0.84 0.00
 -9 -6 4 -1.45 0.00
 -8 -6 4 -0.04 0.00
 -7 -6 4 -1.81 0.00
 -6 -6 4 1.83 0.00
 -5 -6 4 5.65 0.00
 -4 -6 4 -3.04 0.00
 -3 -6 4 9.11 0.00
 -2 -6 4 0.48 0.00
 -1 -6 4 0.36 0.00
 0 -6 4 -1.16 0.00
 1 -6 4 -1.46 0.00
 2 -6 4 3.62 0.00
 3 -6 4 -5.94 0.00
 4 -6 4 4.01 0.00
 5 -6 4 -1.81 0.00
 6 -6 4 -1.71 0.00
 7 -6 4 0.40 0.00
 8 -6 4 -1.55 0.00
 9 -6 4 0.23 0.00
 -15 -5 4 1.05 0.00
 -14 -5 4 0.32 0.00
 -13 -5 4 0.48 0.00
 -12 -5 4 0.80 0.00
 -11 -5 4 -2.05 0.00
 -10 -5 4 2.68 0.00
 -9 -5 4 -1.82 0.00
 -8 -5 4 2.79 0.00
 -7 -5 4 0.83 0.00
 -6 -5 4 -1.13 0.00
 -5 -5 4 2.56 0.00
 -4 -5 4 -11.51 0.00
 -3 -5 4 1.73 0.00
 -2 -5 4 -4.57 0.00
 -1 -5 4 -6.19 0.00
 0 -5 4 4.10 0.00
 1 -5 4 -2.07 0.00
 2 -5 4 4.49 0.00
 3 -5 4 -4.76 0.00
 4 -5 4 4.04 0.00
 5 -5 4 -0.67 0.00
 6 -5 4 -0.37 0.00
 7 -5 4 2.44 0.00
 8 -5 4 0.18 0.00
 9 -5 4 0.63 0.00
 10 -5 4 0.54 0.00
 -15 -4 4 -0.36 0.00
 -14 -4 4 -1.09 0.00
 -13 -4 4 -1.38 0.00
 -12 -4 4 1.35 0.00
 -11 -4 4 -1.98 0.00
 -10 -4 4 2.66 0.00
 -9 -4 4 -2.21 0.00
 -8 -4 4 -0.84 0.00
 -7 -4 4 0.44 0.00
 -6 -4 4 -5.63 0.00
 -5 -4 4 5.63 0.00
 -4 -4 4 -1.84 0.00
 -3 -4 4 9.73 0.00
 -2 -4 4 4.38 0.00
 -1 -4 4 2.74 0.00
 0 -4 4 4.70 0.00
 1 -4 4 -1.61 0.00
 2 -4 4 -0.96 0.00
 3 -4 4 -0.54 0.00
 4 -4 4 0.12 0.00
 5 -4 4 -0.47 0.00
 6 -4 4 -0.57 0.00
 7 -4 4 0.22 0.00
 8 -4 4 -2.18 0.00
 9 -4 4 -0.63 0.00
 10 -4 4 -0.38 0.00
 11 -4 4 -0.30 0.00
 -15 -3 4 0.77 0.00
 -14 -3 4 1.18 0.00
 -13 -3 4 0.16 0.00
 -12 -3 4 2.40 0.00
 -11 -3 4 -1.92 0.00
 -10 -3 4 0.81 0.00
 -9 -3 4 -0.90 0.00
 -8 -3 4 0.28 0.00
 -7 -3 4 4.04 0.00
 -6 -3 4 -2.01 0.00
 -5 -3 4 4.79 0.00
 -4 -3 4 -2.44 0.00
 -3 -3 4 -4.61 0.00
 -2 -3 4 -12.51 0.00
 -1 -3 4 1.24 0.00
 0 -3 4 -9.53 0.00
 1 -3 4 -1.09 0.00
 2 -3 4 0.05 0.00
 3 -3 4 3.04 0.00
 4 -3 4 -1.34 0.00
 5 -3 4 0.04 0.00
 6 -3 4 1.23 0.00
 7 -3 4 0.62 0.00
 8 -3 4 -1.15 0.00
 9 -3 4 2.95 0.00
 10 -3 4 0.19 0.00
 11 -3 4 0.52 0.00
 12 -3 4 0.32 0.00
 -14 -2 4 -1.02 0.00
 -13 -2 4 -1.65 0.00
 -12 -2 4 -0.03 0.00
 -11 -2 4 -1.65 0.00
 -10 -2 4 1.50 0.00
 -9 -2 4 -0.60 0.00
 -8 -2 4 1.46 0.00
 -7 -2 4 -2.07 0.00
 -6 -2 4 -3.01 0.00
 -5 -2 4 -1.49 0.00
 -4 -2 4 1.66 0.00
 -3 -2 4 0.70 0.00
 -2 -2 4 0.98 0.00
 -1 -2 4 23.43 0.00
 0 -2 4 -2.14 0.00
 1 -2 4 0.91 0.00
 2 -2 4 10.27 0.00
 3 -2 4 -5.47 0.00
 4 -2 4 -0.27 0.00
 5 -2 4 -0.47 0.00
 6 -2 4 0.58 0.00
 7 -2 4 -0.25 0.00
 8 -2 4 -2.48 0.00
 9 -2 4 2.20 0.00
 10 -2 4 -2.75 0.00
 11 -2 4 -0.73 0.00
 12 -2 4 -0.01 0.00
 -14 -1 4 0.10 0.00
 -13 -1 4 1.41 0.00
 -12 -1 4 1.57 0.00
 -11 -1 4 -0.09 0.00
 -10 -1 4 1.84 0.00
 -9 -1 4 -3.15 0.00
 -8 -1 4 3.07 0.00
 -7 -1 4 -2.97 0.00
 -6 -1 4 3.28 0.00
 -5 -1 4 2.71 0.00
 -4 -1 4 3.71 0.00
 -3 -1 4 -3.54 0.00
 -2 -1 4 -6.60 0.00
 -1 -1 4 0.48 0.00
 0 -1 4 -14.32 0.00
 1 -1 4 -18.01 0.00
 2 -1 4 16.72 0.00
 3 -1 4 -16.84 0.00
 4 -1 4 5.78 0.00
 5 -1 4 1.77 0.00
 6 -1 4 -1.42 0.00
 7 -1 4 1.19 0.00
 8 -1 4 -0.41 0.00
 9 -1 4 2.12 0.00
 10 -1 4 -0.82 0.00
 11 -1 4 0.92 0.00
 12 -1 4 1.64 0.00
 13 -1 4 -0.13 0.00
 -14 0 4 -0.48 0.00
 -13 0 4 -0.32 0.00
 -12 0 4 -1.02 0.00
 -11 0 4 -2.11 0.00
 -10 0 4 0.97 0.00
 -9 0 4 -2.43 0.00
 -8 0 4 3.10 0.00
 -7 0 4 -1.46 0.00
 -6 0 4 -1.38 0.00
 -5 0 4 -0.38 0.00
 -4 0 4 -4.25 0.00
 -3 0 4 -2.07 0.00
 -2 0 4 3.29 0.00
 -1 0 4 4.77 0.00
 1 0 4 -1.54 0.00
 2 0 4 25.62 0.00
 3 0 4 -14.39 0.00
 4 0 4 7.88 0.00
 5 0 4 2.00 0.00
 6 0 4 -6.00 0.00
 7 0 4 2.26 0.00
 8 0 4 -0.34 0.00
 9 0 4 -1.22 0.00
 10 0 4 -0.44 0.00
 11 0 4 -0.58 0.00
 12 0 4 -0.14 0.00
 13 0 4 -1.50 0.00
 -13 1 4 0.08 0.00
 -12 1 4 0.78 0.00
 -11 1 4 0.65 0.00
 -10 1 4 1.85 0.00
 -9 1 4 -0.05 0.00
 -8 1 4 -0.48 0.00
 -7 1 4 2.19 0.00
 -6 1 4 -3.14 0.00
 -5 1 4 4.61 0.00
 -4 1 4 -0.28 0.00
 -3 1 4 5.61 0.00
 -2 1 4 -0.72 0.00
 -1 1 4 -5.24 0.00
 0 1 4 -2.38 0.00
 1 1 4 -11.06 0.00
 2 1 4 -4.51 0.00
 3 1 4 -12.36 0.00
 4 1 4 1.85 0.00
 5 1 4 1.53 0.00
 6 1 4 -5.49 0.00
 7 1 4 6.12 0.00
 8 1 4 -1.36 0.00
 9 1 4 -0.20 0.00
 10 1 4 0.99 0.00
 11 1 4 1.03 0.00
 12 1 4 -0.15 0.00
 13 1 4 0.67 0.00
 14 1 4 0.85 0.00
 -13 2 4 -0.60 0.00
 -12 2 4 -0.22 0.00
 -11 2 4 -0.26 0.00
 -10 2 4 -1.28 0.00
 -9 2 4 -0.38 0.00
 -8 2 4 -2.72 0.00
 -7 2 4 3.58 0.00
 -6 2 4 -3.48 0.00
 -5 2 4 0.22 0.00
 -4 2 4 -2.69 0.00
 -3 2 4 2.42 0.00
 -2 2 4 -9.56 0.00
 -1 2 4 4.63 0.00
 0 2 4 3.51 0.00
 2 2 4 1.56 0.00
 3 2 4 10.81 0.00
 4 2 4 5.95 0.00
 5 2 4 0.57 0.00
 6 2 4 -2.62 0.00
 7 2 4 5.77 0.00
 8 2 4 -7.01 0.00
 9 2 4 2.80 0.00
 10 2 4 -1.37 0.00
 11 2 4 1.05 0.00
 12 2 4 -2.35 0.00
 13 2 4 0.92 0.00
 14 2 4 -0.96 0.00
 -12 3 4 0.16 0.00
 -11 3 4 0.88 0.00
 -10 3 4 0.07 0.00
 -9 3 4 1.24 0.00
 -8 3 4 -0.18 0.00
 -7 3 4 2.11 0.00
 -6 3 4 0.54 0.00
 -5 3 4 -1.66 0.00
 -4 3 4 2.52 0.00
 -3 3 4 5.73 0.00
 -2 3 4 -7.78 0.00
 -1 3 4 9.28 0.00
 0 3 4 -0.63 0.00
 1 3 4 -9.29 0.00
 2 3 4 -3.49 0.00
 3 3 4 -5.01 0.00
 4 3 4 -3.97 0.00
 5 3 4 -8.75 0.00
 6 3 4 0.52 0.00
 7 3 4 4.49 0.00
 8 3 4 -7.57 0.00
 9 3 4 7.22 0.00
 10 3 4 -2.72 0.00
 11 3 4 1.13 0.00
 12 3 4 -1.07 0.00
 13 3 4 1.82 0.00
 14 3 4 -0.78 0.00
 15 3 4 0.61 0.00
 -11 4 4 -0.25 0.00
 -10 4 4 -0.38 0.00
 -9 4 4 -1.02 0.00
 -8 4 4 -0.22 0.00
 -7 4 4 -1.92 0.00
 -6 4 4 1.79 0.00
 -5 4 4 -4.01 0.00
 -4 4 4 0.65 0.00
 -3 4 4 1.36 0.00
 -2 4 4 -7.05 0.00
 -1 4 4 2.09 0.00
 0 4 4 5.47 0.00
 1 4 4 -14.23 0.00
 2 4 4 20.10 0.00
 3 4 4 -3.58 0.00
 4 4 4 8.80 0.00
 5 4 4 -0.25 0.00
 6 4 4 6.91 0.00
 7 4 4 1.82 0.00
 8 4 4 -4.98 0.00
 9 4 4 4.79 0.00
 10 4 4 -2.74 0.00
 11 4 4 -0.47 0.00
 12 4 4 1.02 0.00
 13 4 4 0.07 0.00
 14 4 4 -0.87 0.00
 15 4 4 0.46 0.00
 -11 5 4 -0.34 0.00
 -10 5 4 1.08 0.00
 -9 5 4 0.20 0.00
 -8 5 4 1.09 0.00
 -7 5 4 -0.44 0.00
 -6 5 4 2.68 0.00
 -5 5 4 -0.77 0.00
 -4 5 4 0.85 0.00
 -3 5 4 2.37 0.00
 -2 5 4 0.27 0.00
 -1 5 4 -1.81 0.00
 0 5 4 9.71 0.00
 1 5 4 -15.68 0.00
 2 5 4 15.84 0.00
 3 5 4 -15.42 0.00
 4 5 4 -0.91 0.00
 5 5 4 -4.32 0.00
 6 5 4 -1.45 0.00
 7 5 4 -4.23 0.00
 8 5 4 -0.40 0.00
 9 5 4 0.61 0.00
 10 5 4 0.13 0.00
 11 5 4 -1.02 0.00
 12 5 4 1.85 0.00
 13 5 4 -1.34 0.00
 14 5 4 -0.09 0.00
 15 5 4 0.38 0.00
 -10 6 4 0.26 0.00
 -9 6 4 -0.43 0.00
 -8 6 4 -1.63 0.00
 -7 6 4 -0.07 0.00
 -6 6 4 -0.60 0.00
 -5 6 4 -0.47 0.00
 -4 6 4 -2.01 0.00
 -3 6 4 0.27 0.00
 -2 6 4 -0.32 0.00
 -1 6 4 -3.89 0.00
 0 6 4 4.06 0.00
 1 6 4 -5.72 0.00
 2 6 4 6.68 0.00
 3 6 4 -3.75 0.00
 4 6 4 4.71 0.00
 5 6 4 5.68 0.00
 6 6 4 1.55 0.00
 7 6 4 0.45 0.00
 8 6 4 4.87 0.00
 9 6 4 -1.47 0.00
 10 6 4 0.71 0.00
 11 6 4 -0.59 0.00
 12 6 4 0.50 0.00
 13 6 4 -0.80 0.00
 14 6 4 0.81 0.00
 15 6 4 0.14 0.00
 -9 7 4 0.87 0.00
 -8 7 4 -0.62 0.00
 -7 7 4 1.99 0.00
 -6 7 4 -0.01 0.00
 -5 7 4 1.03 0.00
 -4 7 4 -0.24 0.00
 -3 7 4 2.25 0.00
 -2 7 4 -0.20 0.00
 -1 7 4 1.33 0.00
 0 7 4 -1.07 0.00
 1 7 4 3.74 0.00
 2 7 4 -3.23 0.00
 3 7 4 -0.10 0.00
 4 7 4 0.03 0.00
 5 7 4 -2.60 0.00
 6 7 4 -4.19 0.00
 7 7 4 -1.80 0.00
 8 7 4 -0.12 0.00
 9 7 4 -2.42 0.00
 10 7 4 -0.62 0.00
 11 7 4 1.03 0.00
 12 7 4 -0.18 0.00
 13 7 4 -0.07 0.00
 14 7 4 0.71 0.00
 15 7 4 -0.93 0.00
 16 7 4 0.20 0.00
 -8 8 4 -0.70 0.00
 -7 8 4 -0.60 0.00
 -6 8 4 -0.25 0.00
 -5 8 4 -0.82 0.00
 -4 8 4 -0.93 0.00
 -3 8 4 0.47 0.00
 -2 8 4 -2.79 0.00
 -1 8 4 1.78 0.00
 0 8 4 -3.32 0.00
 1 8 4 3.28 0.00
 2 8 4 -3.21 0.00
 3 8 4 0.17 0.00
 4 8 4 3.74 0.00
 5 8 4 -2.43 0.00
 6 8 4 2.24 0.00
 7 8 4 3.92 0.00
 8 8 4 -0.54 0.00
 9 8 4 2.04 0.00
 10 8 4 0.14 0.00
 11 8 4 0.56 0.00
 12 8 4 -0.21 0.00
 13 8 4 -1.04 0.00
 14 8 4 0.71 0.00
 15 8 4 -1.04 0.00
 16 8 4 1.06 0.00
 -7 9 4 -0.92 0.00
 -6 9 4 1.92 0.00
 -5 9 4 -0.21 0.00
 -4 9 4 0.17 0.00
 -3 9 4 1.33 0.00
 -2 9 4 -0.23 0.00
 -1 9 4 1.73 0.00
 0 9 4 0.13 0.00
 1 9 4 -0.73 0.00
 2 9 4 1.56 0.00
 3 9 4 -2.11 0.00
 4 9 4 3.41 0.00
 5 9 4 -3.71 0.00
 6 9 4 0.23 0.00
 7 9 4 0.76 0.00
 8 9 4 -4.28 0.00
 9 9 4 1.08 0.00
 10 9 4 -0.28 0.00
 11 9 4 -1.85 0.00
 12 9 4 1.42 0.00
 13 9 4 -0.68 0.00
 14 9 4 1.42 0.00
 15 9 4 -0.61 0.00
 16 9 4 0.77 0.00
 -6 10 4 1.16 0.00
 -5 10 4 -1.06 0.00
 -4 10 4 -0.82 0.00
 -3 10 4 0.22 0.00
 -2 10 4 -0.53 0.00
 -1 10 4 -1.09 0.00
 0 10 4 0.48 0.00
 1 10 4 -2.31 0.00
 2 10 4 2.52 0.00
 3 10 4 -1.55 0.00
 4 10 4 0.54 0.00
 5 10 4 0.00 0.00
 6 10 4 0.01 0.00
 7 10 4 1.30 0.00
 8 10 4 -0.56 0.00
 9 10 4 1.67 0.00
 10 10 4 1.01 0.00
 11 10 4 -1.88 0.00
 12 10 4 1.70 0.00
 13 10 4 -0.58 0.00
 14 10 4 -0.02 0.00
 15 10 4 -0.88 0.00
 -5 11 4 -0.54 0.00
 -4 11 4 0.23 0.00
 -3 11 4 1.04 0.00
 -2 11 4 0.08 0.00
 -1 11 4 0.23 0.00
 0 11 4 0.29 0.00
 1 11 4 0.83 0.00
 2 11 4 -0.21 0.00
 3 11 4 0.75 0.00
 4 11 4 -2.24 0.00
 5 11 4 2.37 0.00
 6 11 4 -1.52 0.00
 7 11 4 -0.61 0.00
 8 11 4 0.15 0.00
 9 11 4 -0.22 0.00
 10 11 4 -0.56 0.00
 11 11 4 -0.55 0.00
 12 11 4 0.22 0.00
 13 11 4 0.45 0.00
 14 11 4 -0.23 0.00
 15 11 4 0.14 0.00
 -4 12 4 0.25 0.00
 -3 12 4 0.13 0.00
 -2 12 4 -1.07 0.00
 -1 12 4 0.31 0.00
 0 12 4 -1.39 0.00
 1 12 4 1.87 0.00
 2 12 4 -2.41 0.00
 3 12 4 1.41 0.00
 4 12 4 -1.47 0.00
 5 12 4 2.28 0.00
 6 12 4 -0.76 0.00
 7 12 4 0.09 0.00
 8 12 4 0.74 0.00
 9 12 4 0.81 0.00
 10 12 4 -0.95 0.00
 11 12 4 1.66 0.00
 12 12 4 -1.00 0.00
 13 12 4 0.61 0.00
 14 12 4 -0.33 0.00
 15 12 4 -0.11 0.00
 -2 13 4 -0.17 0.00
 -1 13 4 0.87 0.00
 0 13 4 -0.57 0.00
 1 13 4 1.44 0.00
 2 13 4 -1.07 0.00
 3 13 4 0.33 0.00
 4 13 4 0.45 0.00
 5 13 4 -0.31 0.00
 6 13 4 -0.83 0.00
 7 13 4 0.16 0.00
 8 13 4 -1.18 0.00
 9 13 4 0.75 0.00
 10 13 4 -1.61 0.00
 11 13 4 1.23 0.00
 12 13 4 -1.53 0.00
 13 13 4 0.00 0.00
 14 13 4 0.53 0.00
 0 14 4 -0.52 0.00
 1 14 4 -0.21 0.00
 2 14 4 -0.03 0.00
 3 14 4 -0.42 0.00
 4 14 4 1.12 0.00
 5 14 4 -0.61 0.00
 6 14 4 0.00 0.00
 7 14 4 1.41 0.00
 8 14 4 -0.89 0.00
 9 14 4 1.25 0.00
 10 14 4 -0.41 0.00
 11 14 4 1.27 0.00
 12 14 4 -0.25 0.00
 13 14 4 0.01 0.00
 14 14 4 0.93 0.00
 2 15 4 0.61 0.00
 3 15 4 0.17 0.00
 4 15 4 -0.41 0.00
 5 15 4 -0.27 0.00
 6 15 4 -0.83 0.00
 7 15 4 0.68 0.00
 8 15 4 -0.63 0.00
 9 15 4 0.10 0.00
 10 15 4 -0.80 0.00
 11 15 4 0.34 0.00
 12 15 4 -0.80 0.00
 5 16 4 1.22 0.00
 6 16 4 -0.08 0.00
 7 16 4 0.52 0.00
 8 16 4 0.15 0.00
 9 16 4 -0.19 0.00
 10 16 4 -0.41 0.00
 -10 -14 5 0.32 0.00
 -9 -14 5 -0.44 0.00
 -8 -14 5 -0.25 0.00
 -7 -14 5 0.57 0.00
 -6 -14 5 -0.37 0.00
 -5 -14 5 0.25 0.00
 -4 -14 5 -0.93 0.00
 -12 -13 5 -0.08 0.00
 -11 -13 5 -0.13 0.00
 -10 -13 5 0.67 0.00
 -9 -13 5 0.25 0.00
 -8 -13 5 -0.04 0.00
 -7 -13 5 0.81 0.00
 -6 -13 5 -0.80 0.00
 -5 -13 5 1.23 0.00
 -4 -13 5 -0.50 0.00
 -3 -13 5 0.62 0.00
 -2 -13 5 0.30 0.00
 -1 -13 5 -0.20 0.00
 -13 -12 5 -0.40 0.00
 -12 -12 5 1.13 0.00
 -11 -12 5 -0.95 0.00
 -10 -12 5 -0.30 0.00
 -9 -12 5 -0.03 0.00
 -8 -12 5 -1.30 0.00
 -7 -12 5 -0.27 0.00
 -6 -12 5 -0.65 0.00
 -5 -12 5 0.64 0.00
 -4 -12 5 -1.03 0.00
 -3 -12 5 -0.45 0.00
 -2 -12 5 0.06 0.00
 -1 -12 5 -0.01 0.00
 0 -12 5 -0.21 0.00
 1 -12 5 0.74 0.00
 -14 -11 5 0.54 0.00
 -13 -11 5 -1.86 0.00
 -12 -11 5 1.41 0.00
 -11 -11 5 -0.90 0.00
 -10 -11 5 0.67 0.00
 -9 -11 5 1.56 0.00
 -8 -11 5 0.40 0.00
 -7 -11 5 0.26 0.00
 -6 -11 5 2.04 0.00
 -5 -11 5 0.02 0.00
 -4 -11 5 0.00 0.00
 -3 -11 5 0.18 0.00
 -2 -11 5 0.57 0.00
 -1 -11 5 0.26 0.00
 0 -11 5 -0.65 0.00
 1 -11 5 0.61 0.00
 2 -11 5 -1.22 0.00
 3 -11 5 0.32 0.00
 -14 -10 5 0.49 0.00
 -13 -10 5 -1.05 0.00
 -12 -10 5 1.61 0.00
 -11 -10 5 -0.66 0.00
 -10 -10 5 -0.31 0.00
 -9 -10 5 -0.81 0.00
 -8 -10 5 -0.86 0.00
 -7 -10 5 -2.41 0.00
 -6 -10 5 0.33 0.00
 -5 -10 5 -2.18 0.00
 -4 -10 5 -0.23 0.00
 -3 -10 5 0.29 0.00
 -2 -10 5 0.02 0.00
 -1 -10 5 -0.77 0.00
 0 -10 5 0.69 0.00
 1 -10 5 -0.17 0.00
 2 -10 5 0.52 0.00
 3 -10 5 -0.07 0.00
 4 -10 5 0.88 0.00
 -15 -9 5 0.24 0.00
 -14 -9 5 -0.28 0.00
 -13 -9 5 -0.49 0.00
 -12 -9 5 0.65 0.00
 -11 -9 5 -0.73 0.00
 -10 -9 5 0.28 0.00
 -9 -9 5 0.20 0.00
 -8 -9 5 1.54 0.00
 -7 -9 5 1.34 0.00
 -6 -9 5 1.26 0.00
 -5 -9 5 1.86 0.00
 -4 -9 5 1.11 0.00
 -3 -9 5 0.16 0.00
 -2 -9 5 0.12 0.00
 -1 -9 5 -2.04 0.00
 0 -9 5 2.80 0.00
 1 -9 5 -2.50 0.00
 2 -9 5 1.41 0.00
 3 -9 5 -1.54 0.00
 4 -9 5 0.10 0.00
 5 -9 5 -0.47 0.00
 6 -9 5 -0.12 0.00
 -15 -8 5 0.49 0.00
 -14 -8 5 -0.46 0.00
 -13 -8 5 0.06 0.00
 -12 -8 5 1.31 0.00
 -11 -8 5 -1.06 0.00
 -10 -8 5 0.12 0.00
 -9 -8 5 0.79 0.00
 -8 -8 5 -1.38 0.00
 -7 -8 5 0.84 0.00
 -6 -8 5 -4.94 0.00
 -5 -8 5 0.61 0.00
 -4 -8 5 -2.19 0.00
 -3 -8 5 -2.15 0.00
 -2 -8 5 1.93 0.00
 -1 -8 5 -1.41 0.00
 0 -8 5 3.02 0.00
 1 -8 5 -2.56 0.00
 2 -8 5 1.56 0.00
 3 -8 5 0.41 0.00
 4 -8 5 -0.29 0.00
 5 -8 5 1.42 0.00
 6 -8 5 0.09 0.00
 7 -8 5 0.08 0.00
 -15 -7 5 0.00 0.00
 -14 -7 5 -0.32 0.00
 -13 -7 5 -0.70 0.00
 -12 -7 5 1.59 0.00
 -11 -7 5 -1.66 0.00
 -10 -7 5 -0.83 0.00
 -9 -7 5 2.46 0.00
 -8 -7 5 -3.63 0.00
 -7 -7 5 3.57 0.00
 -6 -7 5 -2.67 0.00
 -5 -7 5 6.15 0.00
 -4 -7 5 1.08 0.00
 -3 -7 5 -0.03 0.00
 -2 -7 5 2.67 0.00
 -1 -7 5 -0.93 0.00
 0 -7 5 -1.39 0.00
 1 -7 5 -0.24 0.00
 2 -7 5 -0.05 0.00
 3 -7 5 0.78 0.00
 4 -7 5 -2.38 0.00
 5 -7 5 0.72 0.00
 6 -7 5 -1.29 0.00
 7 -7 5 -0.28 0.00
 8 -7 5 -0.22 0.00
 -15 -6 5 0.56 0.00
 -14 -6 5 0.84 0.00
 -13 -6 5 -0.93 0.00
 -12 -6 5 1.57 0.00
 -11 -6 5 -0.98 0.00
 -10 -6 5 -0.88 0.00
 -9 -6 5 3.88 0.00
 -8 -6 5 -3.09 0.00
 -7 -6 5 3.58 0.00
 -6 -6 5 -3.19 0.00
 -5 -6 5 1.48 0.00
 -4 -6 5 -5.84 0.00
 -3 -6 5 -2.20 0.00
 -2 -6 5 -1.05 0.00
 -1 -6 5 1.24 0.00
 0 -6 5 -2.40 0.00
 1 -6 5 2.62 0.00
 2 -6 5 0.81 0.00
 3 -6 5 -0.97 0.00
 4 -6 5 0.44 0.00
 5 -6 5 1.43 0.00
 6 -6 5 -0.08 0.00
 7 -6 5 1.57 0.00
 8 -6 5 -0.16 0.00
 9 -6 5 0.46 0.00
 -15 -5 5 -0.55 0.00
 -14 -5 5 -0.36 0.00
 -13 -5 5 -1.67 0.00
 -12 -5 5 1.21 0.00
 -11 -5 5 -0.27 0.00
 -10 -5 5 -0.49 0.00
 -9 -5 5 0.93 0.00
 -8 -5 5 -3.00 0.00
 -7 -5 5 0.72 0.00
 -6 -5 5 -2.59 0.00
 -5 -5 5 4.30 0.00
 -4 -5 5 -1.37 0.00
 -3 -5 5 7.63 0.00
 -2 -5 5 1.38 0.00
 -1 -5 5 1.67 0.00
 0 -5 5 -0.04 0.00
 1 -5 5 -2.08 0.00
 2 -5 5 3.01 0.00
 3 -5 5 -4.93 0.00
 4 -5 5 2.87 0.00
 5 -5 5 -0.75 0.00
 6 -5 5 -2.14 0.00
 7 -5 5 0.81 0.00
 8 -5 5 -1.87 0.00
 9 -5 5 -0.24 0.00
 10 -5 5 0.24 0.00
 -15 -4 5 0.68 0.00
 -14 -4 5 1.19 0.00
 -13 -4 5 -0.11 0.00
 -12 -4 5 1.81 0.00
 -11 -4 5 -1.21 0.00
 -10 -4 5 0.19 0.00
 -9 -4 5 -0.60 0.00
 -8 -4 5 0.78 0.00
 -7 -4 5 3.93 0.00
 -6 -4 5 -2.71 0.00
 -5 -4 5 4.61 0.00
 -4 -4 5 -6.98 0.00
 -3 -4 5 0.17 0.00
 -2 -4 5 -6.90 0.00
 -1 -4 5 -6.01 0.00
 0 -4 5 5.32 0.00
 1 -4 5 -6.85 0.00
 2 -4 5 6.48 0.00
 3 -4 5 -3.56 0.00
 4 -4 5 2.38 0.00
 5 -4 5 0.30 0.00
 6 -4 5 -1.44 0.00
 7 -4 5 2.98 0.00
 8 -4 5 -0.34 0.00
 9 -4 5 0.63 0.00
 10 -4 5 1.29 0.00
 11 -4 5 -0.68 0.00
 -15 -3 5 -0.18 0.00
 -14 -3 5 -0.40 0.00
 -13 -3 5 -2.53 0.00
 -12 -3 5 1.06 0.00
 -11 -3 5 -1.75 0.00
 -10 -3 5 1.65 0.00
 -9 -3 5 -0.23 0.00
 -8 -3 5 -1.35 0.00
 -7 -3 5 2.85 0.00
 -6 -3 5 -9.10 0.00
 -5 -3 5 4.92 0.00
 -4 -3 5 -2.21 0.00
 -3 -3 5 5.65 0.00
 -2 -3 5 3.86 0.00
 -1 -3 5 3.60 0.00
 0 -3 5 11.38 0.00
 1 -3 5 -7.86 0.00
 2 -3 5 3.30 0.00
 3 -3 5 1.16 0.00
 4 -3 5 -3.90 0.00
 5 -3 5 2.26 0.00
 6 -3 5 -1.78 0.00
 7 -3 5 1.34 0.00
 8 -3 5 -2.26 0.00
 9 -3 5 -0.75 0.00
 10 -3 5 0.24 0.00
 11 -3 5 -1.24 0.00
 -14 -2 5 1.34 0.00
 -13 -2 5 -0.46 0.00
 -12 -2 5 3.24 0.00
 -11 -2 5 -0.99 0.00
 -10 -2 5 0.56 0.00
 -9 -2 5 -0.33 0.00
 -8 -2 5 -2.66 0.00
 -7 -2 5 5.97 0.00
 -6 -2 5 -4.59 0.00
 -5 -2 5 6.86 0.00
 -4 -2 5 0.83 0.00
 -3 -2 5 -3.62 0.00
 -2 -2 5 -7.19 0.00
 -1 -2 5 -3.07 0.00
 0 -2 5 -3.90 0.00
 1 -2 5 -9.68 0.00
 2 -2 5 0.77 0.00
 3 -2 5 6.39 0.00
 4 -2 5 -7.41 0.00
 5 -2 5 4.92 0.00
 6 -2 5 -0.82 0.00
 7 -2 5 0.86 0.00
 8 -2 5 -1.31 0.00
 9 -2 5 2.31 0.00
 10 -2 5 0.70 0.00
 11 -2 5 -0.07 0.00
 12 -2 5 0.81 0.00
 -14 -1 5 -0.05 0.00
 -13 -1 5 -1.80 0.00
 -12 -1 5 0.06 0.00
 -11 -1 5 -2.13 0.00
 -10 -1 5 0.21 0.00
 -9 -1 5 0.76 0.00
 -8 -1 5 -0.96 0.00
 -7 -1 5 2.32 0.00
 -6 -1 5 -3.38 0.00
 -5 -1 5 -2.53 0.00
 -4 -1 5 0.78 0.00
 -3 -1 5 -3.41 0.00
 -2 -1 5 1.57 0.00
 -1 -1 5 11.69 0.00
 0 -1 5 5.52 0.00
 1 -1 5 -0.69 0.00
 2 -1 5 9.77 0.00
 3 -1 5 1.56 0.00
 4 -1 5 -6.03 0.00
 5 -1 5 4.02 0.00
 6 -1 5 -2.05 0.00
 7 -1 5 0.07 0.00
 8 -1 5 -1.65 0.00
 9 -1 5 2.00 0.00
 10 -1 5 -2.31 0.00
 11 -1 5 -0.92 0.00
 12 -1 5 0.13 0.00
 13 -1 5 -0.41 0.00
 -14 0 5 0.10 0.00
 -13 0 5 0.63 0.00
 -12 0 5 1.20 0.00
 -11 0 5 0.50 0.00
 -10 0 5 1.66 0.00
 -9 0 5 -0.54 0.00
 -8 0 5 -0.04 0.00
 -7 0 5 -1.32 0.00
 -6 0 5 3.09 0.00
 -5 0 5 -1.56 0.00
 -4 0 5 5.74 0.00
 -3 0 5 -0.21 0.00
 -2 0 5 0.40 0.00
 -1 0 5 -5.38 0.00
 0 0 5 -0.47 0.00
 1 0 5 -19.17 0.00
 2 0 5 9.83 0.00
 3 0 5 -12.80 0.00
 4 0 5 0.59 0.00
 5 0 5 4.08 0.00
 6 0 5 -3.36 0.00
 7 0 5 2.55 0.00
 8 0 5 -0.13 0.00
 9 0 5 1.11 0.00
 10 0 5 -0.74 0.00
 11 0 5 0.71 0.00
 12 0 5 1.68 0.00
 13 0 5 -0.15 0.00
 -13 1 5 0.22 0.00
 -12 1 5 -0.81 0.00
 -11 1 5 -1.45 0.00
 -10 1 5 0.11 0.00
 -9 1 5 -1.44 0.00
 -8 1 5 0.50 0.00
 -7 1 5 -0.97 0.00
 -6 1 5 2.13 0.00
 -5 1 5 -3.40 0.00
 -4 1 5 -1.76 0.00
 -3 1 5 -1.46 0.00
 -2 1 5 1.72 0.00
 -1 1 5 -10.20 0.00
 0 1 5 21.13 0.00
 1 1 5 -10.78 0.00
 2 1 5 21.26 0.00
 3 1 5 -7.44 0.00
 4 1 5 7.18 0.00
 5 1 5 4.57 0.00
 6 1 5 -7.54 0.00
 7 1 5 3.96 0.00
 8 1 5 -1.11 0.00
 9 1 5 -2.18 0.00
 10 1 5 1.18 0.00
 11 1 5 -0.96 0.00
 12 1 5 0.11 0.00
 13 1 5 -1.63 0.00
 14 1 5 0.46 0.00
 -13 2 5 -0.17 0.00
 -12 2 5 0.04 0.00
 -11 2 5 0.38 0.00
 -10 2 5 1.56 0.00
 -9 2 5 0.79 0.00
 -8 2 5 -0.95 0.00
 -7 2 5 1.81 0.00
 -6 2 5 -0.74 0.00
 -5 2 5 1.64 0.00
 -4 2 5 -1.05 0.00
 -3 2 5 5.12 0.00
 -2 2 5 4.06 0.00
 -1 2 5 -12.36 0.00
 0 2 5 17.24 0.00
 1 2 5 -17.29 0.00
 2 2 5 -1.50 0.00
 3 2 5 -6.49 0.00
 4 2 5 -4.15 0.00
 5 2 5 2.55 0.00
 6 2 5 -8.64 0.00
 7 2 5 7.16 0.00
 8 2 5 -1.72 0.00
 9 2 5 -1.17 0.00
 10 2 5 3.16 0.00
 11 2 5 -0.88 0.00
 12 2 5 -0.08 0.00
 13 2 5 0.36 0.00
 14 2 5 1.25 0.00
 -12 3 5 0.23 0.00
 -11 3 5 -0.06 0.00
 -10 3 5 -0.99 0.00
 -9 3 5 0.17 0.00
 -8 3 5 -3.16 0.00
 -7 3 5 2.97 0.00
 -6 3 5 -3.01 0.00
 -5 3 5 1.37 0.00
 -4 3 5 -3.68 0.00
 -3 3 5 1.74 0.00
 -2 3 5 -2.02 0.00
 -1 3 5 -7.82 0.00
 0 3 5 10.95 0.00
 1 3 5 -3.72 0.00
 2 3 5 -0.58 0.00
 3 3 5 14.69 0.00
 4 3 5 -2.30 0.00
 5 3 5 7.28 0.00
 6 3 5 -3.45 0.00
 7 3 5 7.02 0.00
 8 3 5 -5.64 0.00
 9 3 5 1.30 0.00
 10 3 5 0.44 0.00
 11 3 5 -0.54 0.00
 12 3 5 -1.44 0.00
 13 3 5 1.15 0.00
 14 3 5 -0.43 0.00
 -11 4 5 0.21 0.00
 -10 4 5 -0.40 0.00
 -9 4 5 2.09 0.00
 -8 4 5 -0.94 0.00
 -7 4 5 2.21 0.00
 -6 4 5 -0.43 0.00
 -5 4 5 1.07 0.00
 -4 4 5 -0.28 0.00
 -3 4 5 3.18 0.00
 -2 4 5 -0.09 0.00
 -1 4 5 -0.06 0.00
 0 4 5 5.08 0.00
 1 4 5 -4.93 0.00
 2 4 5 -3.39 0.00
 3 4 5 2.92 0.00
 4 4 5 -11.10 0.00
 5 4 5 -1.56 0.00
 6 4 5 -3.30 0.00
 7 4 5 2.92 0.00
 8 4 5 -6.92 0.00
 9 4 5 5.14 0.00
 10 4 5 -1.76 0.00
 11 4 5 0.90 0.00
 12 4 5 -0.70 0.00
 13 4 5 1.10 0.00
 14 4 5 -0.95 0.00
 15 4 5 0.41 0.00
 -11 5 5 -0.09 0.00
 -10 5 5 -0.56 0.00
 -9 5 5 0.32 0.00
 -8 5 5 -1.21 0.00
 -7 5 5 -1.70 0.00
 -6 5 5 1.02 0.00
 -5 5 5 -1.45 0.00
 -4 5 5 -1.34 0.00
 -3 5 5 0.20 0.00
 -2 5 5 -1.06 0.00
 -1 5 5 -3.42 0.00
 0 5 5 4.71 0.00
 1 5 5 -8.77 0.00
 2 5 5 9.84 0.00
 3 5 5 -1.45 0.00
 4 5 5 2.51 0.00
 5 5 5 4.81 0.00
 6 5 5 2.86 0.00
 7 5 5 3.64 0.00
 8 5 5 -3.20 0.00
 9 5 5 4.46 0.00
 10 5 5 -2.23 0.00
 11 5 5 -0.06 0.00
 12 5 5 0.79 0.00
 13 5 5 -0.65 0.00
 14 5 5 -0.17 0.00
 15 5 5 0.85 0.00
 -10 6 5 0.34 0.00
 -9 6 5 0.71 0.00
 -8 6 5 0.64 0.00
 -7 6 5 -0.49 0.00
 -6 6 5 2.39 0.00
 -5 6 5 0.43 0.00
 -4 6 5 -0.57 0.00
 -3 6 5 1.81 0.00
 -2 6 5 2.49 0.00
 -1 6 5 -4.63 0.00
 0 6 5 9.13 0.00
 1 6 5 -9.95 0.00
 2 6 5 10.94 0.00
 3 6 5 -9.67 0.00
 4 6 5 -0.07 0.00
 5 6 5 -0.11 0.00
 6 6 5 -5.85 0.00
 7 6 5 -0.88 0.00
 8 6 5 -1.59 0.00
 9 6 5 -0.84 0.00
 10 6 5 0.04 0.00
 11 6 5 -1.05 0.00
 12 6 5 2.27 0.00
 13 6 5 -1.68 0.00
 14 6 5 0.49 0.00
 15 6 5 0.09 0.00
 -9 7 5 -0.10 0.00
 -8 7 5 -0.92 0.00
 -7 7 5 -0.48 0.00
 -6 7 5 -1.04 0.00
 -5 7 5 0.60 0.00
 -4 7 5 -2.66 0.00
 -3 7 5 0.24 0.00
 -2 7 5 0.77 0.00
 -1 7 5 -5.31 0.00
 0 7 5 5.72 0.00
 1 7 5 -5.69 0.00
 2 7 5 3.90 0.00
 3 7 5 -3.01 0.00
 4 7 5 1.35 0.00
 5 7 5 6.00 0.00
 6 7 5 -3.47 0.00
 7 7 5 4.01 0.00
 8 7 5 3.67 0.00
 9 7 5 -2.06 0.00
 10 7 5 2.59 0.00
 11 7 5 -1.36 0.00
 12 7 5 1.22 0.00
 13 7 5 -1.49 0.00
 14 7 5 0.53 0.00
 15 7 5 -0.11 0.00
 -8 8 5 -0.19 0.00
 -7 8 5 1.35 0.00
 -6 8 5 -0.88 0.00
 -5 8 5 2.46 0.00
 -4 8 5 -0.93 0.00
 -3 8 5 1.63 0.00
 -2 8 5 0.97 0.00
 -1 8 5 -0.47 0.00
 0 8 5 1.04 0.00
 1 8 5 1.40 0.00
 2 8 5 -2.64 0.00
 3 8 5 2.59 0.00
 4 8 5 -1.94 0.00
 5 8 5 2.31 0.00
 6 8 5 -5.23 0.00
 7 8 5 0.71 0.00
 8 8 5 -0.26 0.00
 9 8 5 -3.39 0.00
 10 8 5 0.90 0.00
 11 8 5 -0.95 0.00
 12 8 5 0.50 0.00
 13 8 5 -0.02 0.00
 14 8 5 0.83 0.00
 15 8 5 -0.45 0.00
 -7 9 5 -0.21 0.00
 -6 9 5 -0.89 0.00
 -5 9 5 0.56 0.00
 -4 9 5 -1.51 0.00
 -3 9 5 -0.21 0.00
 -2 9 5 -1.17 0.00
 -1 9 5 0.43 0.00
 0 9 5 -2.29 0.00
 1 9 5 2.45 0.00
 2 9 5 -2.71 0.00
 3 9 5 1.89 0.00
 4 9 5 -0.83 0.00
 5 9 5 0.21 0.00
 6 9 5 -0.33 0.00
 7 9 5 2.05 0.00
 8 9 5 -0.43 0.00
 9 9 5 1.36 0.00
 10 9 5 1.03 0.00
 11 9 5 -0.28 0.00
 12 9 5 0.52 0.00
 13 9 5 -0.88 0.00
 14 9 5 0.52 0.00
 15 9 5 -1.29 0.00
 -6 10 5 0.99 0.00
 -5 10 5 0.23 0.00
 -4 10 5 -0.19 0.00
 -3 10 5 0.87 0.00
 -2 10 5 0.72 0.00
 -1 10 5 1.08 0.00
 0 10 5 -0.32 0.00
 1 10 5 -0.06 0.00
 2 10 5 1.42 0.00
 3 10 5 -1.58 0.00
 4 10 5 1.11 0.00
 5 10 5 -0.92 0.00
 6 10 5 0.38 0.00
 7 10 5 0.62 0.00
 8 10 5 -2.54 0.00
 9 10 5 1.52 0.00
 10 10 5 -0.45 0.00
 11 10 5 -2.11 0.00
 12 10 5 1.42 0.00
 13 10 5 -1.17 0.00
 14 10 5 1.78 0.00
 15 10 5 -0.75 0.00
 -5 11 5 -0.65 0.00
 -4 11 5 -0.67 0.00
 -3 11 5 -0.03 0.00
 -2 11 5 -0.09 0.00
 -1 11 5 -1.20 0.00
 0 11 5 0.08 0.00
 1 11 5 -1.99 0.00
 2 11 5 2.89 0.00
 3 11 5 -2.25 0.00
 4 11 5 0.58 0.00
 5 11 5 0.79 0.00
 6 11 5 -0.61 0.00
 7 11 5 1.04 0.00
 8 11 5 -1.11 0.00
 9 11 5 1.16 0.00
 10 11 5 0.65 0.00
 11 11 5 -1.50 0.00
 12 11 5 2.40 0.00
 13 11 5 -1.33 0.00
 14 11 5 0.88 0.00
 15 11 5 -1.20 0.00
 -4 12 5 0.22 0.00
 -3 12 5 0.44 0.00
 -2 12 5 0.56 0.00
 -1 12 5 -0.05 0.00
 0 12 5 0.89 0.00
 1 12 5 -0.07 0.00
 2 12 5 1.02 0.00
 3 12 5 -0.35 0.00
 4 12 5 -1.64 0.00
 5 12 5 2.32 0.00
 6 12 5 -2.16 0.00
 7 12 5 0.52 0.00
 8 12 5 -0.33 0.00
 9 12 5 -0.32 0.00
 10 12 5 0.18 0.00
 11 12 5 -0.85 0.00
 12 12 5 0.54 0.00
 13 12 5 -1.15 0.00
 14 12 5 0.51 0.00
 15 12 5 0.04 0.00
 -2 13 5 -0.32 0.00
 -1 13 5 -0.14 0.00
 0 13 5 -0.55 0.00
 1 13 5 0.20 0.00
 2 13 5 -1.35 0.00
 3 13 5 1.04 0.00
 4 13 5 -1.33 0.00
 5 13 5 2.62 0.00
 6 13 5 -1.47 0.00
 7 13 5 0.68 0.00
 8 13 5 0.14 0.00
 9 13 5 0.34 0.00
 10 13 5 0.01 0.00
 11 13 5 0.98 0.00
 12 13 5 -0.07 0.00
 13 13 5 -0.07 0.00
 14 13 5 0.59 0.00
 0 14 5 -0.08 0.00
 1 14 5 0.61 0.00
 2 14 5 -0.39 0.00
 3 14 5 0.82 0.00
 4 14 5 -0.47 0.00
 5 14 5 0.05 0.00
 6 14 5 -1.26 0.00
 7 14 5 0.54 0.00
 8 14 5 -0.74 0.00
 9 14 5 0.85 0.00
 10 14 5 -1.14 0.00
 11 14 5 0.30 0.00
 12 14 5 -0.89 0.00
 13 14 5 -0.74 0.00
 2 15 5 -0.06 0.00
 3 15 5 -0.03 0.00
 4 15 5 0.18 0.00
 5 15 5 0.16 0.00
 6 15 5 0.17 0.00
 7 15 5 1.38 0.00
 8 15 5 -1.23 0.00
 9 15 5 0.92 0.00
 10 15 5 -0.79 0.00
 11 15 5 0.82 0.00
 12 15 5 0.59 0.00
 5 16 5 0.11 0.00
 6 16 5 -0.89 0.00
 7 16 5 0.48 0.00
 8 16 5 -1.06 0.00
 9 16 5 0.64 0.00
 10 16 5 -0.34 0.00
 -9 -14 6 0.28 0.00
 -8 -14 6 -0.07 0.00
 -7 -14 6 -0.25 0.00
 -6 -14 6 0.10 0.00
 -5 -14 6 0.26 0.00
 -11 -13 6 0.10 0.00
 -10 -13 6 -0.35 0.00
 -9 -13 6 -0.57 0.00
 -8 -13 6 0.37 0.00
 -7 -13 6 -0.30 0.00
 -6 -13 6 -0.54 0.00
 -5 -13 6 0.23 0.00
 -4 -13 6 -0.32 0.00
 -3 -13 6 -0.18 0.00
 -2 -13 6 -0.35 0.00
 -13 -12 6 -0.21 0.00
 -12 -12 6 -0.36 0.00
 -11 -12 6 0.59 0.00
 -10 -12 6 0.00 0.00
 -9 -12 6 0.43 0.00
 -8 -12 6 1.03 0.00
 -7 -12 6 0.56 0.00
 -6 -12 6 -0.65 0.00
 -5 -12 6 1.13 0.00
 -4 -12 6 -0.03 0.00
 -3 -12 6 0.19 0.00
 -2 -12 6 0.31 0.00
 -1 -12 6 0.12 0.00
 0 -12 6 -0.09 0.00
 1 -12 6 -0.17 0.00
 -13 -11 6 -0.59 0.00
 -12 -11 6 0.54 0.00
 -11 -11 6 0.08 0.00
 -10 -11 6 -0.94 0.00
 -9 -11 6 -0.23 0.00
 -8 -11 6 -1.38 0.00
 -7 -11 6 -0.56 0.00
 -6 -11 6 -1.03 0.00
 -5 -11 6 0.03 0.00
 -4 -11 6 -0.27 0.00
 -3 -11 6 -0.60 0.00
 -2 -11 6 0.37 0.00
 -1 -11 6 -0.35 0.00
 0 -11 6 -0.35 0.00
 1 -11 6 0.77 0.00
 2 -11 6 -0.32 0.00
 -14 -10 6 0.86 0.00
 -13 -10 6 -2.02 0.00
 -12 -10 6 0.93 0.00
 -11 -10 6 0.33 0.00
 -10 -10 6 -0.37 0.00
 -9 -10 6 1.54 0.00
 -8 -10 6 0.18 0.00
 -7 -10 6 1.15 0.00
 -6 -10 6 2.49 0.00
 -5 -10 6 -0.53 0.00
 -4 -10 6 1.15 0.00
 -3 -10 6 -0.76 0.00
 -2 -10 6 0.62 0.00
 -1 -10 6 -0.09 0.00
 0 -10 6 -0.44 0.00
 1 -10 6 1.06 0.00
 2 -10 6 -1.55 0.00
 3 -10 6 0.38 0.00
 4 -10 6 -0.43 0.00
 -14 -9 6 1.10 0.00
 -13 -9 6 -1.36 0.00
 -12 -9 6 1.04 0.00
 -11 -9 6 0.80 0.00
 -10 -9 6 -1.68 0.00
 -9 -9 6 0.39 0.00
 -8 -9 6 -0.53 0.00
 -7 -9 6 -2.22 0.00
 -6 -9 6 0.49 0.00
 -5 -9 6 -3.81 0.00
 -4 -9 6 0.95 0.00
 -3 -9 6 -0.87 0.00
 -2 -9 6 0.75 0.00
 -1 -9 6 -0.11 0.00
 0 -9 6 0.31 0.00
 1 -9 6 -0.10 0.00
 2 -9 6 0.00 0.00
 3 -9 6 0.30 0.00
 4 -9 6 1.21 0.00
 5 -9 6 -0.39 0.00
 -15 -8 6 -0.31 0.00
 -14 -8 6 0.29 0.00
 -13 -8 6 -0.60 0.00
 -12 -8 6 -0.05 0.00
 -11 -8 6 0.88 0.00
 -10 -8 6 -1.76 0.00
 -9 -8 6 0.92 0.00
 -8 -8 6 1.00 0.00
 -7 -8 6 -0.75 0.00
 -6 -8 6 2.11 0.00
 -5 -8 6 1.07 0.00
 -4 -8 6 2.99 0.00
 -3 -8 6 -1.03 0.00
 -2 -8 6 0.57 0.00
 -1 -8 6 -1.78 0.00
 0 -8 6 1.86 0.00
 1 -8 6 -2.45 0.00
 2 -8 6 1.85 0.00
 3 -8 6 -1.48 0.00
 4 -8 6 0.16 0.00
 5 -8 6 -1.09 0.00
 6 -8 6 -0.26 0.00
 -15 -7 6 0.43 0.00
 -14 -7 6 0.24 0.00
 -13 -7 6 0.23 0.00
 -12 -7 6 -0.06 0.00
 -11 -7 6 0.42 0.00
 -10 -7 6 -1.30 0.00
 -9 -7 6 1.97 0.00
 -8 -7 6 -0.30 0.00
 -7 -7 6 0.39 0.00
 -6 -7 6 -2.36 0.00
 -5 -7 6 0.19 0.00
 -4 -7 6 -1.58 0.00
 -3 -7 6 -4.14 0.00
 -2 -7 6 2.67 0.00
 -1 -7 6 -1.52 0.00
 0 -7 6 3.28 0.00
 1 -7 6 -2.83 0.00
 2 -7 6 2.10 0.00
 3 -7 6 -0.03 0.00
 4 -7 6 -0.55 0.00
 5 -7 6 1.61 0.00
 6 -7 6 0.18 0.00
 7 -7 6 0.41 0.00
 -15 -6 6 -0.17 0.00
 -14 -6 6 -0.37 0.00
 -13 -6 6 -0.71 0.00
 -12 -6 6 0.43 0.00
 -11 -6 6 0.35 0.00
 -10 -6 6 -1.49 0.00
 -9 -6 6 2.72 0.00
 -8 -6 6 -4.32 0.00
 -7 -6 6 2.46 0.00
 -6 -6 6 -3.16 0.00
 -5 -6 6 3.86 0.00
 -4 -6 6 2.22 0.00
 -3 -6 6 -0.75 0.00
 -2 -6 6 4.66 0.00
 -1 -6 6 -1.94 0.00
 0 -6 6 -0.39 0.00
 1 -6 6 -0.75 0.00
 2 -6 6 -0.52 0.00
 3 -6 6 1.77 0.00
 4 -6 6 -3.09 0.00
 5 -6 6 1.62 0.00
 6 -6 6 -1.58 0.00
 7 -6 6 -0.56 0.00
 8 -6 6 0.05 0.00
 -15 -5 6 0.17 0.00
 -14 -5 6 1.31 0.00
 -13 -5 6 -0.52 0.00
 -12 -5 6 0.76 0.00
 -11 -5 6 0.38 0.00
 -10 -5 6 -2.62 0.00
 -9 -5 6 4.02 0.00
 -8 -5 6 -4.02 0.00
 -7 -5 6 5.79 0.00
 -6 -5 6 -2.21 0.00
 -5 -5 6 0.36 0.00
 -4 -5 6 -1.61 0.00
 -3 -5 6 -3.91 0.00
 -2 -5 6 -1.62 0.00
 -1 -5 6 -0.85 0.00
 0 -5 6 -1.33 0.00
 1 -5 6 3.25 0.00
 2 -5 6 -1.77 0.00
 3 -5 6 2.04 0.00
 4 -5 6 -1.61 0.00
 5 -5 6 1.69 0.00
 6 -5 6 -0.34 0.00
 7 -5 6 1.11 0.00
 8 -5 6 0.74 0.00
 9 -5 6 0.02 0.00
 -15 -4 6 -0.69 0.00
 -14 -4 6 0.12 0.00
 -13 -4 6 -2.03 0.00
 -12 -4 6 -0.06 0.00
 -11 -4 6 1.42 0.00
 -10 -4 6 -1.84 0.00
 -9 -4 6 3.19 0.00
 -8 -4 6 -3.99 0.00
 -7 -4 6 2.14 0.00
 -6 -4 6 -3.43 0.00
 -5 -4 6 -0.90 0.00
 -4 -4 6 2.48 0.00
 -3 -4 6 4.87 0.00
 -2 -4 6 0.54 0.00
 -1 -4 6 3.53 0.00
 0 -4 6 1.94 0.00
 1 -4 6 -0.71 0.00
 2 -4 6 -1.26 0.00
 3 -4 6 -0.58 0.00
 4 -4 6 0.90 0.00
 5 -4 6 -0.69 0.00
 6 -4 6 -1.00 0.00
 7 -4 6 0.58 0.00
 8 -4 6 -1.12 0.00
 9 -4 6 -1.05 0.00
 10 -4 6 0.28 0.00
 -14 -3 6 1.35 0.00
 -13 -3 6 0.18 0.00
 -12 -3 6 1.13 0.00
 -11 -3 6 1.02 0.00
 -10 -3 6 -2.01 0.00
 -9 -3 6 0.66 0.00
 -8 -3 6 -1.48 0.00
 -7 -3 6 3.48 0.00
 -6 -3 6 -0.52 0.00
 -5 -3 6 1.80 0.00
 -4 -3 6 -0.22 0.00
 -3 -3 6 0.03 0.00
 -2 -3 6 -8.21 0.00
 -1 -3 6 -5.13 0.00
 0 -3 6 4.42 0.00
 1 -3 6 -7.63 0.00
 2 -3 6 2.72 0.00
 3 -3 6 0.70 0.00
 4 -3 6 0.67 0.00
 5 -3 6 -0.22 0.00
 6 -3 6 -0.70 0.00
 7 -3 6 1.95 0.00
 8 -3 6 -0.21 0.00
 9 -3 6 0.01 0.00
 10 -3 6 1.96 0.00
 11 -3 6 -0.64 0.00
 -14 -2 6 0.00 0.00
 -13 -2 6 -1.95 0.00
 -12 -2 6 -0.50 0.00
 -11 -2 6 -0.64 0.00
 -10 -2 6 -0.30 0.00
 -9 -2 6 1.59 0.00
 -8 -2 6 -1.14 0.00
 -7 -2 6 2.65 0.00
 -6 -2 6 -5.45 0.00
 -5 -2 6 0.63 0.00
 -4 -2 6 -2.11 0.00
 -3 -2 6 2.65 0.00
 -2 -2 6 2.02 0.00
 -1 -2 6 1.94 0.00
 0 -2 6 13.31 0.00
 1 -2 6 -6.00 0.00
 2 -2 6 1.90 0.00
 3 -2 6 4.96 0.00
 4 -2 6 -6.47 0.00
 5 -2 6 2.91 0.00
 6 -2 6 -1.58 0.00
 7 -2 6 0.91 0.00
 8 -2 6 -1.14 0.00
 9 -2 6 -1.10 0.00
 10 -2 6 0.95 0.00
 11 -2 6 -1.91 0.00
 12 -2 6 0.20 0.00
 -14 -1 6 0.81 0.00
 -13 -1 6 -0.39 0.00
 -12 -1 6 2.27 0.00
 -11 -1 6 0.56 0.00
 -10 -1 6 0.03 0.00
 -9 -1 6 0.88 0.00
 -8 -1 6 -3.48 0.00
 -7 -1 6 3.60 0.00
 -6 -1 6 -2.68 0.00
 -5 -1 6 4.25 0.00
 -4 -1 6 1.55 0.00
 -3 -1 6 -0.21 0.00
 -2 -1 6 -0.23 0.00
 -1 -1 6 -6.73 0.00
 0 -1 6 -0.99 0.00
 1 -1 6 -7.03 0.00
 2 -1 6 -5.82 0.00
 3 -1 6 9.78 0.00
 4 -1 6 -11.51 0.00
 5 -1 6 7.64 0.00
 6 -1 6 -1.45 0.00
 7 -1 6 0.04 0.00
 8 -1 6 0.06 0.00
 9 -1 6 0.86 0.00
 10 -1 6 1.02 0.00
 11 -1 6 -0.39 0.00
 12 -1 6 1.06 0.00
 -13 0 6 -0.95 0.00
 -12 0 6 -0.05 0.00
 -11 0 6 -1.58 0.00
 -10 0 6 -1.21 0.00
 -9 0 6 1.55 0.00
 -8 0 6 -1.66 0.00
 -7 0 6 2.06 0.00
 -6 0 6 -0.18 0.00
 -5 0 6 -3.01 0.00
 -4 0 6 -0.02 0.00
 -3 0 6 -4.74 0.00
 -2 0 6 3.86 0.00
 -1 0 6 -1.15 0.00
 0 0 6 4.62 0.00
 1 0 6 6.78 0.00
 2 0 6 -0.35 0.00
 3 0 6 10.17 0.00
 4 0 6 -9.15 0.00
 5 0 6 6.79 0.00
 6 0 6 -2.68 0.00
 7 0 6 -1.33 0.00
 8 0 6 0.45 0.00
 9 0 6 0.43 0.00
 10 0 6 -1.62 0.00
 11 0 6 -0.40 0.00
 12 0 6 -0.06 0.00
 13 0 6 -0.61 0.00
 -13 1 6 0.13 0.00
 -12 1 6 0.20 0.00
 -11 1 6 0.74 0.00
 -10 1 6 0.78 0.00
 -9 1 6 1.46 0.00
 -8 1 6 -0.69 0.00
 -7 1 6 -2.34 0.00
 -6 1 6 4.56 0.00
 -5 1 6 -4.33 0.00
 -4 1 6 5.45 0.00
 -3 1 6 -1.50 0.00
 -2 1 6 7.73 0.00
 -1 1 6 -8.43 0.00
 0 1 6 3.56 0.00
 1 1 6 -5.98 0.00
 2 1 6 -3.65 0.00
 3 1 6 -4.15 0.00
 4 1 6 -3.58 0.00
 5 1 6 2.89 0.00
 6 1 6 -2.62 0.00
 7 1 6 1.02 0.00
 8 1 6 1.80 0.00
 9 1 6 -0.60 0.00
 10 1 6 -0.21 0.00
 11 1 6 1.09 0.00
 12 1 6 0.95 0.00
 13 1 6 -0.32 0.00
 -12 2 6 -0.56 0.00
 -11 2 6 -0.22 0.00
 -10 2 6 -0.66 0.00
 -9 2 6 -0.49 0.00
 -8 2 6 -0.04 0.00
 -7 2 6 -2.60 0.00
 -6 2 6 4.99 0.00
 -5 2 6 -4.90 0.00
 -4 2 6 1.32 0.00
 -3 2 6 -4.42 0.00
 -2 2 6 5.89 0.00
 -1 2 6 -15.11 0.00
 0 2 6 15.52 0.00
 1 2 6 -6.86 0.00
 2 2 6 8.13 0.00
 3 2 6 0.42 0.00
 4 2 6 5.87 0.00
 5 2 6 3.06 0.00
 6 2 6 -3.80 0.00
 7 2 6 2.83 0.00
 8 2 6 0.25 0.00
 9 2 6 -3.54 0.00
 10 2 6 2.18 0.00
 11 2 6 -1.05 0.00
 12 2 6 0.04 0.00
 13 2 6 -1.47 0.00
 14 2 6 0.80 0.00
 -12 3 6 -0.59 0.00
 -11 3 6 0.28 0.00
 -10 3 6 0.41 0.00
 -9 3 6 0.99 0.00
 -8 3 6 0.18 0.00
 -7 3 6 -0.12 0.00
 -6 3 6 1.20 0.00
 -5 3 6 -0.11 0.00
 -4 3 6 0.57 0.00
 -3 3 6 -0.61 0.00
 -2 3 6 9.07 0.00
 -1 3 6 -12.94 0.00
 0 3 6 16.70 0.00
 1 3 6 -10.70 0.00
 2 3 6 -2.53 0.00
 3 3 6 0.18 0.00
 4 3 6 -6.32 0.00
 5 3 6 0.41 0.00
 6 3 6 -6.58 0.00
 7 3 6 4.00 0.00
 8 3 6 -0.58 0.00
 9 3 6 -2.79 0.00
 10 3 6 4.49 0.00
 11 3 6 -1.97 0.00
 12 3 6 0.47 0.00
 13 3 6 0.00 0.00
 14 3 6 1.10 0.00
 -11 4 6 0.28 0.00
 -10 4 6 -0.94 0.00
 -9 4 6 0.44 0.00
 -8 4 6 -1.79 0.00
 -7 4 6 1.12 0.00
 -6 4 6 -2.62 0.00
 -5 4 6 1.96 0.00
 -4 4 6 -1.96 0.00
 -3 4 6 -2.70 0.00
 -2 4 6 4.92 0.00
 -1 4 6 -10.17 0.00
 0 4 6 7.29 0.00
 1 4 6 -2.41 0.00
 2 4 6 -4.77 0.00
 3 4 6 14.79 0.00
 4 4 6 -7.29 0.00
 5 4 6 8.89 0.00
 6 4 6 -1.41 0.00
 7 4 6 4.44 0.00
 8 4 6 -1.34 0.00
 9 4 6 -0.58 0.00
 10 4 6 1.85 0.00
 11 4 6 -1.82 0.00
 12 4 6 -0.44 0.00
 13 4 6 0.85 0.00
 14 4 6 -0.33 0.00
 15 4 6 -0.17 0.00
 -11 5 6 0.02 0.00
 -10 5 6 -0.84 0.00
 -9 5 6 2.02 0.00
 -8 5 6 -0.53 0.00
 -7 5 6 1.65 0.00
 -6 5 6 -1.23 0.00
 -5 5 6 2.48 0.00
 -4 5 6 0.28 0.00
 -3 5 6 -1.35 0.00
 -2 5 6 5.07 0.00
 -1 5 6 -2.95 0.00
 0 5 6 1.80 0.00
 1 5 6 2.97 0.00
 2 5 6 -6.77 0.00
 3 5 6 8.22 0.00
 4 5 6 -13.01 0.00
 5 5 6 3.09 0.00
 6 5 6 -3.39 0.00
 7 5 6 -1.40 0.00
 8 5 6 -2.87 0.00
 9 5 6 1.55 0.00
 10 5 6 -1.12 0.00
 11 5 6 0.69 0.00
 12 5 6 -0.12 0.00
 13 5 6 0.91 0.00
 14 5 6 -1.03 0.00
 15 5 6 0.44 0.00
 -10 6 6 -0.72 0.00
 -9 6 6 0.84 0.00
 -8 6 6 -1.21 0.00
 -7 6 6 -1.16 0.00
 -6 6 6 -0.06 0.00
 -5 6 6 -0.65 0.00
 -4 6 6 -0.30 0.00
 -3 6 6 -2.72 0.00
 -2 6 6 2.36 0.00
 -1 6 6 -3.41 0.00
 0 6 6 0.41 0.00
 1 6 6 -0.41 0.00
 2 6 6 0.01 0.00
 3 6 6 1.59 0.00
 4 6 6 -1.78 0.00
 5 6 6 5.60 0.00
 6 6 6 1.49 0.00
 7 6 6 0.95 0.00
 8 6 6 0.95 0.00
 9 6 6 2.75 0.00
 10 6 6 -1.40 0.00
 11 6 6 0.64 0.00
 12 6 6 -0.05 0.00
 13 6 6 -0.72 0.00
 14 6 6 -0.29 0.00
 15 6 6 0.90 0.00
 -9 7 6 0.53 0.00
 -8 7 6 0.44 0.00
 -7 7 6 -0.09 0.00
 -6 7 6 1.65 0.00
 -5 7 6 0.19 0.00
 -4 7 6 0.87 0.00
 -3 7 6 -0.07 0.00
 -2 7 6 3.18 0.00
 -1 7 6 -3.22 0.00
 0 7 6 4.54 0.00
 1 7 6 -3.81 0.00
 2 7 6 4.80 0.00
 3 7 6 -3.99 0.00
 4 7 6 0.39 0.00
 5 7 6 1.43 0.00
 6 7 6 -4.34 0.00
 7 7 6 -1.00 0.00
 8 7 6 -0.32 0.00
 9 7 6 -2.06 0.00
 10 7 6 -0.02 0.00
 11 7 6 -0.90 0.00
 12 7 6 1.42 0.00
 13 7 6 -0.75 0.00
 14 7 6 0.66 0.00
 15 7 6 0.38 0.00
 -8 8 6 0.00 0.00
 -7 8 6 -0.32 0.00
 -6 8 6 -1.24 0.00
 -5 8 6 0.31 0.00
 -4 8 6 -1.36 0.00
 -3 8 6 -0.90 0.00
 -2 8 6 0.62 0.00
 -1 8 6 -3.69 0.00
 0 8 6 3.83 0.00
 1 8 6 -3.54 0.00
 2 8 6 1.99 0.00
 3 8 6 -1.17 0.00
 4 8 6 -1.33 0.00
 5 8 6 4.14 0.00
 6 8 6 -3.84 0.00
 7 8 6 2.88 0.00
 8 8 6 2.50 0.00
 9 8 6 -2.32 0.00
 10 8 6 3.73 0.00
 11 8 6 -1.45 0.00
 12 8 6 1.01 0.00
 13 8 6 -1.00 0.00
 14 8 6 -0.30 0.00
 15 8 6 0.01 0.00
 -7 9 6 0.65 0.00
 -6 9 6 -1.26 0.00
 -5 9 6 2.50 0.00
 -4 9 6 -0.42 0.00
 -3 9 6 0.57 0.00
 -2 9 6 1.36 0.00
 -1 9 6 -0.09 0.00
 0 9 6 1.12 0.00
 1 9 6 0.40 0.00
 2 9 6 -2.51 0.00
 3 9 6 3.99 0.00
 4 9 6 -4.13 0.00
 5 9 6 4.52 0.00
 6 9 6 -3.39 0.00
 7 9 6 1.08 0.00
 8 9 6 0.48 0.00
 9 9 6 -3.19 0.00
 10 9 6 2.06 0.00
 11 9 6 -2.02 0.00
 12 9 6 0.08 0.00
 13 9 6 0.32 0.00
 14 9 6 0.34 0.00
 15 9 6 0.71 0.00
 -6 10 6 -0.81 0.00
 -5 10 6 0.92 0.00
 -4 10 6 -1.25 0.00
 -3 10 6 -1.03 0.00
 -2 10 6 -0.13 0.00
 -1 10 6 -0.13 0.00
 0 10 6 -2.02 0.00
 1 10 6 1.74 0.00
 2 10 6 -2.81 0.00
 3 10 6 4.14 0.00
 4 10 6 -3.84 0.00
 5 10 6 2.13 0.00
 6 10 6 -0.96 0.00
 7 10 6 0.00 0.00
 8 10 6 0.09 0.00
 9 10 6 -0.13 0.00
 10 10 6 1.22 0.00
 11 10 6 -0.28 0.00
 12 10 6 0.71 0.00
 13 10 6 -0.20 0.00
 14 10 6 -0.08 0.00
 15 10 6 -0.53 0.00
 -5 11 6 -0.05 0.00
 -4 11 6 0.33 0.00
 -3 11 6 0.20 0.00
 -2 11 6 1.32 0.00
 -1 11 6 0.63 0.00
 0 11 6 -0.39 0.00
 1 11 6 1.02 0.00
 2 11 6 0.19 0.00
 3 11 6 0.43 0.00
 4 11 6 -1.37 0.00
 5 11 6 0.27 0.00
 6 11 6 0.49 0.00
 7 11 6 0.13 0.00
 8 11 6 -0.59 0.00
 9 11 6 0.75 0.00
 10 11 6 -0.32 0.00
 11 11 6 -1.25 0.00
 12 11 6 1.07 0.00
 13 11 6 -1.58 0.00
 14 11 6 1.00 0.00
 15 11 6 -0.06 0.00
 -3 12 6 -0.82 0.00
 -2 12 6 -0.14 0.00
 -1 12 6 -1.12 0.00
 0 12 6 -0.15 0.00
 1 12 6 -1.14 0.00
 2 12 6 1.11 0.00
 3 12 6 -1.24 0.00
 4 12 6 0.04 0.00
 5 12 6 1.06 0.00
 6 12 6 -0.36 0.00
 7 12 6 0.67 0.00
 8 12 6 -0.85 0.00
 9 12 6 0.18 0.00
 10 12 6 0.48 0.00
 11 12 6 -0.87 0.00
 12 12 6 2.65 0.00
 13 12 6 -1.71 0.00
 14 12 6 0.96 0.00
 15 12 6 -0.48 0.00
 -2 13 6 0.64 0.00
 -1 13 6 0.36 0.00
 0 13 6 1.22 0.00
 1 13 6 -0.10 0.00
 2 13 6 0.61 0.00
 3 13 6 0.20 0.00
 4 13 6 -1.22 0.00
 5 13 6 1.82 0.00
 6 13 6 -2.15 0.00
 7 13 6 0.78 0.00
 8 13 6 -0.04 0.00
 9 13 6 -0.45 0.00
 10 13 6 0.67 0.00
 11 13 6 -1.37 0.00
 12 13 6 1.10 0.00
 13 13 6 -1.94 0.00
 14 13 6 0.32 0.00
 0 14 6 -0.33 0.00
 1 14 6 -0.68 0.00
 2 14 6 -1.18 0.00
 3 14 6 1.19 0.00
 4 14 6 -1.33 0.00
 5 14 6 2.35 0.00
 6 14 6 -1.50 0.00
 7 14 6 0.64 0.00
 8 14 6 0.32 0.00
 9 14 6 -0.53 0.00
 10 14 6 0.53 0.00
 11 14 6 -0.28 0.00
 12 14 6 1.14 0.00
 13 14 6 -0.18 0.00
 2 15 6 -0.06 0.00
 3 15 6 1.22 0.00
 4 15 6 -0.95 0.00
 5 15 6 0.17 0.00
 6 15 6 -1.13 0.00
 7 15 6 0.16 0.00
 8 15 6 0.15 0.00
 9 15 6 0.21 0.00
 10 15 6 -0.05 0.00
 11 15 6 -0.55 0.00
 12 15 6 0.14 0.00
 5 16 6 0.27 0.00
 6 16 6 0.60 0.00
 7 16 6 0.82 0.00
 8 16 6 -0.50 0.00
 9 16 6 0.17 0.00
 10 16 6 -0.33 0.00
 -10 -13 7 0.17 0.00
 -9 -13 7 -0.09 0.00
 -8 -13 7 0.68 0.00
 -7 -13 7 -0.24 0.00
 -6 -13 7 0.03 0.00
 -5 -13 7 -0.17 0.00
 -4 -13 7 0.40 0.00
 -3 -13 7 0.26 0.00
 -12 -12 7 -0.59 0.00
 -11 -12 7 0.51 0.00
 -10 -12 7 -0.53 0.00
 -9 -12 7 -1.13 0.00
 -8 -12 7 0.74 0.00
 -7 -12 7 -0.99 0.00
 -6 -12 7 -0.30 0.00
 -5 -12 7 -0.13 0.00
 -4 -12 7 0.29 0.00
 -3 -12 7 0.05 0.00
 -2 -12 7 -0.92 0.00
 -1 -12 7 0.26 0.00
 0 -12 7 -0.27 0.00
 -13 -11 7 0.38 0.00
 -12 -11 7 -1.32 0.00
 -11 -11 7 1.45 0.00
 -10 -11 7 0.16 0.00
 -9 -11 7 -0.03 0.00
 -8 -11 7 1.71 0.00
 -7 -11 7 0.30 0.00
 -6 -11 7 0.29 0.00
 -5 -11 7 0.67 0.00
 -4 -11 7 -0.09 0.00
 -3 -11 7 0.12 0.00
 -2 -11 7 -0.27 0.00
 -1 -11 7 0.54 0.00
 0 -11 7 0.07 0.00
 1 -11 7 -0.08 0.00
 2 -11 7 0.08 0.00
 -14 -10 7 0.28 0.00
 -13 -10 7 0.35 0.00
 -12 -10 7 -0.84 0.00
 -11 -10 7 0.89 0.00
 -10 -10 7 -0.67 0.00
 -9 -10 7 -0.94 0.00
 -8 -10 7 -0.63 0.00
 -7 -10 7 -0.86 0.00
 -6 -10 7 -1.08 0.00
 -5 -10 7 -0.83 0.00
 -4 -10 7 -0.12 0.00
 -3 -10 7 0.05 0.00
 -2 -10 7 0.47 0.00
 -1 -10 7 -0.17 0.00
 0 -10 7 -0.47 0.00
 1 -10 7 0.26 0.00
 2 -10 7 -0.17 0.00
 3 -10 7 0.55 0.00
 -14 -9 7 0.29 0.00
 -13 -9 7 -0.84 0.00
 -12 -9 7 -0.05 0.00
 -11 -9 7 0.98 0.00
 -10 -9 7 -0.55 0.00
 -9 -9 7 0.36 0.00
 -8 -9 7 0.54 0.00
 -7 -9 7 0.73 0.00
 -6 -9 7 2.25 0.00
 -5 -9 7 -0.56 0.00
 -4 -9 7 2.21 0.00
 -3 -9 7 -0.92 0.00
 -2 -9 7 -0.11 0.00
 -1 -9 7 -0.28 0.00
 0 -9 7 -0.46 0.00
 1 -9 7 1.19 0.00
 2 -9 7 -1.11 0.00
 3 -9 7 0.42 0.00
 4 -9 7 -0.47 0.00
 5 -9 7 -0.65 0.00
 -14 -8 7 0.81 0.00
 -13 -8 7 -0.55 0.00
 -12 -8 7 0.10 0.00
 -11 -8 7 1.26 0.00
 -10 -8 7 -1.88 0.00
 -9 -8 7 0.47 0.00
 -8 -8 7 1.10 0.00
 -7 -8 7 -2.04 0.00
 -6 -8 7 1.27 0.00
 -5 -8 7 -4.40 0.00
 -4 -8 7 1.67 0.00
 -3 -8 7 -1.95 0.00
 -2 -8 7 0.41 0.00
 -1 -8 7 1.17 0.00
 0 -8 7 0.03 0.00
 1 -8 7 0.07 0.00
 2 -8 7 -0.45 0.00
 3 -8 7 0.08 0.00
 4 -8 7 1.29 0.00
 5 -8 7 -0.53 0.00
 6 -8 7 0.58 0.00
 -14 -7 7 0.15 0.00
 -13 -7 7 -0.07 0.00
 -12 -7 7 -0.88 0.00
 -11 -7 7 1.96 0.00
 -10 -7 7 -1.91 0.00
 -9 -7 7 0.39 0.00
 -8 -7 7 1.39 0.00
 -7 -7 7 -3.29 0.00
 -6 -7 7 2.87 0.00
 -5 -7 7 -0.99 0.00
 -4 -7 7 4.01 0.00
 -3 -7 7 -0.81 0.00
 -2 -7 7 0.51 0.00
 -1 -7 7 -0.61 0.00
 0 -7 7 0.38 0.00
 1 -7 7 -2.16 0.00
 2 -7 7 1.95 0.00
 3 -7 7 -1.47 0.00
 4 -7 7 1.10 0.00
 5 -7 7 -1.51 0.00
 6 -7 7 -0.08 0.00
 7 -7 7 -0.16 0.00
 -14 -6 7 0.29 0.00
 -13 -6 7 0.90 0.00
 -12 -6 7 -1.63 0.00
 -11 -6 7 1.34 0.00
 -10 -6 7 -1.48 0.00
 -9 -6 7 0.60 0.00
 -8 -6 7 1.35 0.00
 -7 -6 7 -0.86 0.00
 -6 -6 7 1.65 0.00
 -5 -6 7 -1.30 0.00
 -4 -6 7 -0.85 0.00
 -3 -6 7 -3.26 0.00
 -2 -6 7 1.07 0.00
 -1 -6 7 -1.68 0.00
 0 -6 7 2.82 0.00
 1 -6 7 -2.05 0.00
 2 -6 7 2.33 0.00
 3 -6 7 -1.06 0.00
 4 -6 7 0.10 0.00
 5 -6 7 0.63 0.00
 6 -6 7 0.28 0.00
 7 -6 7 0.25 0.00
 8 -6 7 0.58 0.00
 -14 -5 7 -0.63 0.00
 -13 -5 7 0.03 0.00
 -12 -5 7 -1.30 0.00
 -11 -5 7 1.78 0.00
 -10 -5 7 -0.29 0.00
 -9 -5 7 1.23 0.00
 -8 -5 7 -2.34 0.00
 -7 -5 7 0.50 0.00
 -6 -5 7 -1.32 0.00
 -5 -5 7 -0.10 0.00
 -4 -5 7 1.61 0.00
 -3 -5 7 1.58 0.00
 -2 -5 7 3.80 0.00
 -1 -5 7 -2.01 0.00
 0 -5 7 1.13 0.00
 1 -5 7 -0.18 0.00
 2 -5 7 -1.78 0.00
 3 -5 7 1.69 0.00
 4 -5 7 -2.07 0.00
 5 -5 7 1.56 0.00
 6 -5 7 -0.98 0.00
 7 -5 7 -0.75 0.00
 8 -5 7 0.28 0.00
 9 -5 7 -0.67 0.00
 -14 -4 7 1.11 0.00
 -13 -4 7 0.74 0.00
 -12 -4 7 -0.44 0.00
 -11 -4 7 1.06 0.00
 -10 -4 7 -2.23 0.00
 -9 -4 7 1.62 0.00
 -8 -4 7 -3.22 0.00
 -7 -4 7 4.33 0.00
 -6 -4 7 0.35 0.00
 -5 -4 7 -1.01 0.00
 -4 -4 7 0.37 0.00
 -3 -4 7 -1.44 0.00
 -2 -4 7 -3.65 0.00
 -1 -4 7 -2.55 0.00
 0 -4 7 -1.06 0.00
 1 -4 7 4.32 0.00
 2 -4 7 -5.01 0.00
 3 -4 7 4.34 0.00
 4 -4 7 -1.68 0.00
 5 -4 7 0.61 0.00
 6 -4 7 -0.05 0.00
 7 -4 7 0.08 0.00
 8 -4 7 1.21 0.00
 9 -4 7 -0.07 0.00
 10 -4 7 0.19 0.00
 -14 -3 7 0.19 0.00
 -13 -3 7 -1.09 0.00
 -12 -3 7 -1.62 0.00
 -11 -3 7 1.43 0.00
 -10 -3 7 -1.31 0.00
 -9 -3 7 3.24 0.00
 -8 -3 7 -2.27 0.00
 -7 -3 7 1.23 0.00
 -6 -3 7 -0.98 0.00
 -5 -3 7 -4.06 0.00
 -4 -3 7 1.91 0.00
 -3 -3 7 3.92 0.00
 -2 -3 7 -1.30 0.00
 -1 -3 7 5.11 0.00
 0 -3 7 1.62 0.00
 1 -3 7 3.46 0.00
 2 -3 7 -5.59 0.00
 3 -3 7 2.58 0.00
 4 -3 7 0.50 0.00
 5 -3 7 -2.41 0.00
 6 -3 7 1.19 0.00
 7 -3 7 -0.24 0.00
 8 -3 7 -0.20 0.00
 9 -3 7 -1.25 0.00
 10 -3 7 -0.10 0.00
 11 -3 7 -0.03 0.00
 -14 -2 7 0.59 0.00
 -13 -2 7 0.95 0.00
 -12 -2 7 0.14 0.00
 -11 -2 7 2.01 0.00
 -10 -2 7 -1.75 0.00
 -9 -2 7 0.54 0.00
 -8 -2 7 -1.46 0.00
 -7 -2 7 -0.38 0.00
 -6 -2 7 2.45 0.00
 -5 -2 7 -0.11 0.00
 -4 -2 7 1.41 0.00
 -3 -2 7 2.48 0.00
 -2 -2 7 -6.86 0.00
 -1 -2 7 -1.93 0.00
 0 -2 7 -0.97 0.00
 1 -2 7 -3.60 0.00
 2 -2 7 -1.85 0.00
 3 -2 7 1.93 0.00
 4 -2 7 1.74 0.00
 5 -2 7 -2.60 0.00
 6 -2 7 1.90 0.00
 7 -2 7 0.06 0.00
 8 -2 7 0.01 0.00
 9 -2 7 -0.19 0.00
 10 -2 7 1.77 0.00
 11 -2 7 -0.05 0.00
 -14 -1 7 -0.09 0.00
 -13 -1 7 -0.37 0.00
 -12 -1 7 -1.42 0.00
 -11 -1 7 -0.29 0.00
 -10 -1 7 -1.15 0.00
 -9 -1 7 1.16 0.00
 -8 -1 7 1.04 0.00
 -7 -1 7 -0.25 0.00
 -6 -1 7 -0.30 0.00
 -5 -1 7 -0.28 0.00
 -4 -1 7 -4.17 0.00
 -3 -1 7 1.87 0.00
 -2 -1 7 -0.47 0.00
 -1 -1 7 1.40 0.00
 0 -1 7 6.43 0.00
 1 -1 7 0.85 0.00
 2 -1 7 0.79 0.00
 3 -1 7 4.25 0.00
 4 -1 7 -3.76 0.00
 5 -1 7 0.53 0.00
 6 -1 7 0.16 0.00
 7 -1 7 -0.54 0.00
 8 -1 7 -0.22 0.00
 9 -1 7 -0.77 0.00
 10 -1 7 0.73 0.00
 11 -1 7 -1.77 0.00
 12 -1 7 -0.14 0.00
 -13 0 7 -0.14 0.00
 -12 0 7 0.98 0.00
 -11 0 7 0.84 0.00
 -10 0 7 0.26 0.00
 -9 0 7 0.68 0.00
 -8 0 7 -0.88 0.00
 -7 0 7 -0.66 0.00
 -6 0 7 -1.05 0.00
 -5 0 7 3.41 0.00
 -4 0 7 -1.38 0.00
 -3 0 7 2.59 0.00
 -2 0 7 3.15 0.00
 -1 0 7 -3.77 0.00
 0 0 7 -3.40 0.00
 1 0 7 1.27 0.00
 2 0 7 -9.38 0.00
 3 0 7 6.86 0.00
 4 0 7 -9.32 0.00
 5 0 7 5.93 0.00
 6 0 7 -0.69 0.00
 7 0 7 -0.83 0.00
 8 0 7 1.19 0.00
 9 0 7 0.19 0.00
 10 0 7 0.41 0.00
 11 0 7 0.08 0.00
 12 0 7 1.05 0.00
 13 0 7 0.18 0.00
 -13 1 7 -0.25 0.00
 -12 1 7 0.37 0.00
 -11 1 7 -1.10 0.00
 -10 1 7 -1.13 0.00
 -9 1 7 0.50 0.00
 -8 1 7 0.03 0.00
 -7 1 7 -0.22 0.00
 -6 1 7 1.04 0.00
 -5 1 7 -0.39 0.00
 -4 1 7 -1.11 0.00
 -3 1 7 -3.77 0.00
 -2 1 7 3.42 0.00
 -1 1 7 -3.73 0.00
 0 1 7 -3.26 0.00
 1 1 7 13.02 0.00
 2 1 7 -8.08 0.00
 3 1 7 11.62 0.00
 4 1 7 -6.10 0.00
 5 1 7 5.51 0.00
 6 1 7 -1.32 0.00
 7 1 7 -2.25 0.00
 8 1 7 1.88 0.00
 9 1 7 -0.64 0.00
 10 1 7 -1.76 0.00
 11 1 7 0.88 0.00
 12 1 7 -0.57 0.00
 13 1 7 -0.73 0.00
 -12 2 7 -0.08 0.00
 -11 2 7 0.15 0.00
 -10 2 7 0.38 0.00
 -9 2 7 1.08 0.00
 -8 2 7 0.67 0.00
 -7 2 7 -2.97 0.00
 -6 2 7 3.87 0.00
 -5 2 7 -3.86 0.00
 -4 2 7 4.48 0.00
 -3 2 7 -3.61 0.00
 -2 2 7 7.67 0.00
 -1 2 7 -3.37 0.00
 0 2 7 -1.11 0.00
 1 2 7 6.27 0.00
 2 2 7 -10.29 0.00
 3 2 7 0.80 0.00
 4 2 7 -2.14 0.00
 5 2 7 -2.07 0.00
 6 2 7 -0.07 0.00
 7 2 7 -1.25 0.00
 8 2 7 2.78 0.00
 9 2 7 -1.37 0.00
 10 2 7 -0.52 0.00
 11 2 7 2.23 0.00
 12 2 7 -0.18 0.00
 13 2 7 -0.22 0.00
 14 2 7 0.39 0.00
 -12 3 7 -0.14 0.00
 -11 3 7 0.34 0.00
 -10 3 7 -0.55 0.00
 -9 3 7 -0.68 0.00
 -8 3 7 0.84 0.00
 -7 3 7 -3.15 0.00
 -6 3 7 4.69 0.00
 -5 3 7 -5.06 0.00
 -4 3 7 4.19 0.00
 -3 3 7 -6.30 0.00
 -2 3 7 5.61 0.00
 -1 3 7 -8.14 0.00
 0 3 7 4.12 0.00
 1 3 7 -1.13 0.00
 2 3 7 0.39 0.00
 3 3 7 1.39 0.00
 4 3 7 7.35 0.00
 5 3 7 -2.79 0.00
 6 3 7 2.49 0.00
 7 3 7 0.75 0.00
 8 3 7 1.64 0.00
 9 3 7 -3.01 0.00
 10 3 7 1.39 0.00
 11 3 7 -0.39 0.00
 12 3 7 -0.38 0.00
 13 3 7 -0.95 0.00
 14 3 7 0.65 0.00
 -11 4 7 0.21 0.00
 -10 4 7 -0.22 0.00
 -9 4 7 0.13 0.00
 -8 4 7 1.64 0.00
 -7 4 7 -1.01 0.00
 -6 4 7 1.54 0.00
 -5 4 7 -1.41 0.00
 -4 4 7 3.17 0.00
 -3 4 7 -3.86 0.00
 -2 4 7 7.28 0.00
 -1 4 7 -6.25 0.00
 0 4 7 7.68 0.00
 1 4 7 -4.21 0.00
 2 4 7 -0.14 0.00
 3 4 7 -0.20 0.00
 4 4 7 -1.80 0.00
 5 4 7 -4.28 0.00
 6 4 7 -1.12 0.00
 7 4 7 -0.43 0.00
 8 4 7 -0.01 0.00
 9 4 7 -2.76 0.00
 10 4 7 3.29 0.00
 11 4 7 -1.82 0.00
 12 4 7 1.13 0.00
 13 4 7 0.00 0.00
 14 4 7 0.50 0.00
 -10 5 7 -0.51 0.00
 -9 5 7 -0.12 0.00
 -8 5 7 -0.12 0.00
 -7 5 7 -0.11 0.00
 -6 5 7 -2.31 0.00
 -5 5 7 1.21 0.00
 -4 5 7 0.05 0.00
 -3 5 7 -4.21 0.00
 -2 5 7 4.66 0.00
 -1 5 7 -5.31 0.00
 0 5 7 1.48 0.00
 1 5 7 -0.06 0.00
 2 5 7 -3.77 0.00
 3 5 7 8.11 0.00
 4 5 7 -5.37 0.00
 5 5 7 5.36 0.00
 6 5 7 1.72 0.00
 7 5 7 0.51 0.00
 8 5 7 2.01 0.00
 9 5 7 -0.42 0.00
 10 5 7 1.64 0.00
 11 5 7 -1.92 0.00
 12 5 7 0.23 0.00
 13 5 7 0.34 0.00
 14 5 7 -0.71 0.00
 15 5 7 0.16 0.00
 -10 6 7 -0.80 0.00
 -9 6 7 0.68 0.00
 -8 6 7 0.07 0.00
 -7 6 7 1.33 0.00
 -6 6 7 -1.26 0.00
 -5 6 7 2.25 0.00
 -4 6 7 1.21 0.00
 -3 6 7 -2.37 0.00
 -2 6 7 4.51 0.00
 -1 6 7 -1.18 0.00
 0 6 7 -1.96 0.00
 1 6 7 5.95 0.00
 2 6 7 -6.36 0.00
 3 6 7 7.57 0.00
 4 6 7 -9.06 0.00
 5 6 7 3.51 0.00
 6 6 7 -0.91 0.00
 7 6 7 -4.75 0.00
 8 6 7 0.57 0.00
 9 6 7 -0.43 0.00
 10 6 7 -1.65 0.00
 11 6 7 0.78 0.00
 12 6 7 -0.13 0.00
 13 6 7 1.25 0.00
 14 6 7 -0.88 0.00
 15 6 7 0.69 0.00
 -9 7 7 0.57 0.00
 -8 7 7 -0.48 0.00
 -7 7 7 -0.19 0.00
 -6 7 7 -0.56 0.00
 -5 7 7 -1.19 0.00
 -4 7 7 0.79 0.00
 -3 7 7 -3.38 0.00
 -2 7 7 1.88 0.00
 -1 7 7 -1.24 0.00
 0 7 7 -2.32 0.00
 1 7 7 3.69 0.00
 2 7 7 -3.85 0.00
 3 7 7 2.43 0.00
 4 7 7 -2.74 0.00
 5 7 7 2.37 0.00
 6 7 7 2.38 0.00
 7 7 7 -2.35 0.00
 8 7 7 3.09 0.00
 9 7 7 1.63 0.00
 10 7 7 -1.16 0.00
 11 7 7 1.98 0.00
 12 7 7 -1.26 0.00
 13 7 7 0.02 0.00
 14 7 7 -0.84 0.00
 15 7 7 0.58 0.00
 -8 8 7 0.03 0.00
 -7 8 7 -0.07 0.00
 -6 8 7 1.06 0.00
 -5 8 7 -0.83 0.00
 -4 8 7 2.47 0.00
 -3 8 7 -0.86 0.00
 -2 8 7 2.22 0.00
 -1 8 7 -0.66 0.00
 0 8 7 1.14 0.00
 1 8 7 -0.70 0.00
 2 8 7 0.97 0.00
 3 8 7 -1.04 0.00
 4 8 7 1.41 0.00
 5 8 7 -0.28 0.00
 6 8 7 0.44 0.00
 7 8 7 -1.71 0.00
 8 8 7 0.41 0.00
 9 8 7 -1.52 0.00
 10 8 7 -0.55 0.00
 11 8 7 -0.10 0.00
 12 8 7 -0.47 0.00
 13 8 7 0.45 0.00
 14 8 7 0.35 0.00
 15 8 7 0.79 0.00
 -7 9 7 -0.03 0.00
 -6 9 7 -0.27 0.00
 -5 9 7 -0.50 0.00
 -4 9 7 0.17 0.00
 -3 9 7 -1.60 0.00
 -2 9 7 -0.27 0.00
 -1 9 7 -1.51 0.00
 0 9 7 1.49 0.00
 1 9 7 -2.03 0.00
 2 9 7 1.00 0.00
 3 9 7 0.20 0.00
 4 9 7 -0.94 0.00
 5 9 7 0.49 0.00
 6 9 7 -1.40 0.00
 7 9 7 0.65 0.00
 8 9 7 0.61 0.00
 9 9 7 -1.49 0.00
 10 9 7 2.91 0.00
 11 9 7 -0.68 0.00
 12 9 7 0.42 0.00
 13 9 7 0.14 0.00
 14 9 7 -0.99 0.00
 15 9 7 0.28 0.00
 -6 10 7 -0.80 0.00
 -5 10 7 1.15 0.00
 -4 10 7 0.17 0.00
 -3 10 7 0.09 0.00
 -2 10 7 0.97 0.00
 -1 10 7 0.95 0.00
 0 10 7 0.55 0.00
 1 10 7 0.49 0.00
 2 10 7 -2.14 0.00
 3 10 7 3.85 0.00
 4 10 7 -4.07 0.00
 5 10 7 3.03 0.00
 6 10 7 -1.19 0.00
 7 10 7 0.93 0.00
 8 10 7 0.87 0.00
 9 10 7 -1.78 0.00
 10 10 7 1.77 0.00
 11 10 7 -1.76 0.00
 12 10 7 -0.44 0.00
 13 10 7 0.61 0.00
 14 10 7 -0.71 0.00
 15 10 7 1.43 0.00
 -5 11 7 0.44 0.00
 -4 11 7 -0.44 0.00
 -3 11 7 -0.91 0.00
 -2 11 7 -0.26 0.00
 -1 11 7 -0.08 0.00
 0 11 7 -2.19 0.00
 1 11 7 1.63 0.00
 2 11 7 -3.30 0.00
 3 11 7 4.47 0.00
 4 11 7 -4.10 0.00
 5 11 7 2.31 0.00
 6 11 7 -0.51 0.00
 7 11 7 -0.80 0.00
 8 11 7 0.53 0.00
 9 11 7 -1.07 0.00
 10 11 7 0.54 0.00
 11 11 7 0.06 0.00
 12 11 7 0.57 0.00
 13 11 7 0.80 0.00
 14 11 7 -0.90 0.00
 15 11 7 0.34 0.00
 -3 12 7 0.05 0.00
 -2 12 7 0.72 0.00
 -1 12 7 0.77 0.00
 0 12 7 -0.49 0.00
 1 12 7 2.36 0.00
 2 12 7 -1.17 0.00
 3 12 7 1.76 0.00
 4 12 7 -1.82 0.00
 5 12 7 0.39 0.00
 6 12 7 0.64 0.00
 7 12 7 -0.54 0.00
 8 12 7 0.58 0.00
 9 12 7 0.06 0.00
 10 12 7 -0.13 0.00
 11 12 7 -0.39 0.00
 12 12 7 0.41 0.00
 13 12 7 -0.97 0.00
 14 12 7 -0.33 0.00
 -2 13 7 -0.68 0.00
 -1 13 7 -0.52 0.00
 0 13 7 -0.55 0.00
 1 13 7 -0.08 0.00
 2 13 7 -0.94 0.00
 3 13 7 -0.35 0.00
 4 13 7 -0.01 0.00
 5 13 7 0.45 0.00
 6 13 7 0.25 0.00
 7 13 7 -0.17 0.00
 8 13 7 -0.36 0.00
 9 13 7 -0.21 0.00
 10 13 7 0.40 0.00
 11 13 7 -0.58 0.00
 12 13 7 1.85 0.00
 13 13 7 -0.86 0.00
 14 13 7 0.51 0.00
 0 14 7 0.87 0.00
 1 14 7 0.35 0.00
 2 14 7 -0.03 0.00
 3 14 7 0.82 0.00
 4 14 7 -0.47 0.00
 5 14 7 0.69 0.00
 6 14 7 -1.24 0.00
 7 14 7 0.31 0.00
 8 14 7 0.47 0.00
 9 14 7 -0.27 0.00
 10 14 7 0.78 0.00
 11 14 7 -1.38 0.00
 12 14 7 0.86 0.00
 13 14 7 -1.21 0.00
 2 15 7 -0.99 0.00
 3 15 7 0.90 0.00
 4 15 7 -0.95 0.00
 5 15 7 1.14 0.00
 6 15 7 -0.68 0.00
 7 15 7 0.36 0.00
 8 15 7 0.73 0.00
 9 15 7 -1.07 0.00
 10 15 7 0.50 0.00
 11 15 7 -0.71 0.00
 12 15 7 1.01 0.00
 5 16 7 -0.10 0.00
 6 16 7 -0.40 0.00
 7 16 7 -0.31 0.00
 8 16 7 0.50 0.00
 9 16 7 -0.55 0.00
 -9 -13 8 -0.46 0.00
 -8 -13 8 -0.12 0.00
 -7 -13 8 0.22 0.00
 -6 -13 8 0.18 0.00
 -5 -13 8 0.03 0.00
 -4 -13 8 -0.29 0.00
 -11 -12 8 -0.18 0.00
 -10 -12 8 1.02 0.00
 -9 -12 8 -0.20 0.00
 -8 -12 8 0.67 0.00
 -7 -12 8 -0.06 0.00
 -6 -12 8 0.47 0.00
 -5 -12 8 -0.49 0.00
 -4 -12 8 -0.08 0.00
 -3 -12 8 0.46 0.00
 -2 -12 8 -0.27 0.00
 -1 -12 8 0.48 0.00
 -12 -11 8 -0.87 0.00
 -11 -11 8 -0.08 0.00
 -10 -11 8 0.02 0.00
 -9 -11 8 -1.21 0.00
 -8 -11 8 0.40 0.00
 -7 -11 8 -1.69 0.00
 -6 -11 8 0.21 0.00
 -5 -11 8 -0.41 0.00
 -4 -11 8 0.21 0.00
 -3 -11 8 0.65 0.00
 -2 -11 8 -0.94 0.00
 -1 -11 8 0.50 0.00
 0 -11 8 -0.53 0.00
 1 -11 8 -0.10 0.00
 -13 -10 8 1.02 0.00
 -12 -10 8 -1.54 0.00
 -11 -10 8 1.14 0.00
 -10 -10 8 0.65 0.00
 -9 -10 8 -0.50 0.00
 -8 -10 8 1.79 0.00
 -7 -10 8 -0.22 0.00
 -6 -10 8 1.19 0.00
 -5 -10 8 0.87 0.00
 -4 -10 8 -0.34 0.00
 -3 -10 8 0.32 0.00
 -2 -10 8 -1.15 0.00
 -1 -10 8 0.59 0.00
 0 -10 8 0.32 0.00
 1 -10 8 -0.21 0.00
 2 -10 8 0.64 0.00
 3 -10 8 -0.96 0.00
 -13 -9 8 1.21 0.00
 -12 -9 8 -1.14 0.00
 -11 -9 8 0.59 0.00
 -10 -9 8 0.10 0.00
 -9 -9 8 -1.58 0.00
 -8 -9 8 0.85 0.00
 -7 -9 8 -0.73 0.00
 -6 -9 8 -1.34 0.00
 -5 -9 8 -0.83 0.00
 -4 -9 8 -0.83 0.00
 -3 -9 8 0.71 0.00
 -2 -9 8 -0.02 0.00
 -1 -9 8 0.40 0.00
 0 -9 8 0.24 0.00
 1 -9 8 -0.63 0.00
 2 -9 8 0.07 0.00
 3 -9 8 0.00 0.00
 4 -9 8 0.37 0.00
 -14 -8 8 -0.49 0.00
 -13 -8 8 0.21 0.00
 -12 -8 8 -0.04 0.00
 -11 -8 8 0.35 0.00
 -10 -8 8 0.31 0.00
 -9 -8 8 -1.23 0.00
 -8 -8 8 1.17 0.00
 -7 -8 8 -0.01 0.00
 -6 -8 8 0.49 0.00
 -5 -8 8 0.23 0.00
 -4 -8 8 2.19 0.00
 -3 -8 8 0.17 0.00
 -2 -8 8 -0.84 0.00
 -1 -8 8 -0.37 0.00
 0 -8 8 -0.29 0.00
 1 -8 8 0.42 0.00
 2 -8 8 -0.44 0.00
 3 -8 8 0.57 0.00
 4 -8 8 -0.42 0.00
 5 -8 8 -0.25 0.00
 -14 -7 8 0.25 0.00
 -13 -7 8 -0.10 0.00
 -12 -7 8 0.02 0.00
 -11 -7 8 -0.01 0.00
 -10 -7 8 -0.61 0.00
 -9 -7 8 -0.54 0.00
 -8 -7 8 2.11 0.00
 -7 -7 8 -1.22 0.00
 -6 -7 8 1.49 0.00
 -5 -7 8 -3.00 0.00
 -4 -7 8 0.94 0.00
 -3 -7 8 -1.74 0.00
 -2 -7 8 -0.48 0.00
 -1 -7 8 1.38 0.00
 0 -7 8 -0.01 0.00
 1 -7 8 0.40 0.00
 2 -7 8 -0.28 0.00
 3 -7 8 -0.28 0.00
 4 -7 8 0.86 0.00
 5 -7 8 -0.57 0.00
 6 -7 8 0.56 0.00
 7 -7 8 0.07 0.00
 -14 -6 8 -0.18 0.00
 -13 -6 8 0.08 0.00
 -12 -6 8 -0.49 0.00
 -11 -6 8 1.20 0.00
 -10 -6 8 0.02 0.00
 -9 -6 8 -0.43 0.00
 -8 -6 8 1.56 0.00
 -7 -6 8 -3.97 0.00
 -6 -6 8 2.91 0.00
 -5 -6 8 -2.05 0.00
 -4 -6 8 2.16 0.00
 -3 -6 8 1.00 0.00
 -2 -6 8 0.78 0.00
 -1 -6 8 -0.04 0.00
 0 -6 8 -0.57 0.00
 1 -6 8 -1.37 0.00
 2 -6 8 1.87 0.00
 3 -6 8 -2.26 0.00
 4 -6 8 2.19 0.00
 5 -6 8 -1.59 0.00
 6 -6 8 0.46 0.00
 7 -6 8 -0.31 0.00
 8 -6 8 -0.29 0.00
 -14 -5 8 0.05 0.00
 -13 -5 8 1.27 0.00
 -12 -5 8 -1.50 0.00
 -11 -5 8 0.32 0.00
 -10 -5 8 -0.33 0.00
 -9 -5 8 -1.41 0.00
 -8 -5 8 1.79 0.00
 -7 -5 8 -1.94 0.00
 -6 -5 8 4.01 0.00
 -5 -5 8 -1.20 0.00
 -4 -5 8 -2.26 0.00
 -3 -5 8 -0.03 0.00
 -2 -5 8 -0.47 0.00
 -1 -5 8 -2.81 0.00
 0 -5 8 1.91 0.00
 1 -5 8 -0.97 0.00
 2 -5 8 2.90 0.00
 3 -5 8 -2.98 0.00
 4 -5 8 2.02 0.00
 5 -5 8 -0.79 0.00
 6 -5 8 0.22 0.00
 7 -5 8 0.09 0.00
 8 -5 8 0.27 0.00
 9 -5 8 0.39 0.00
 -14 -4 8 -0.93 0.00
 -13 -4 8 0.52 0.00
 -12 -4 8 -1.57 0.00
 -11 -4 8 0.82 0.00
 -10 -4 8 1.60 0.00
 -9 -4 8 -0.17 0.00
 -8 -4 8 0.33 0.00
 -7 -4 8 -0.83 0.00
 -6 -4 8 0.04 0.00
 -5 -4 8 -0.63 0.00
 -4 -4 8 -2.20 0.00
 -3 -4 8 4.52 0.00
 -2 -4 8 2.42 0.00
 -1 -4 8 -1.92 0.00
 0 -4 8 2.64 0.00
 1 -4 8 0.21 0.00
 2 -4 8 -1.36 0.00
 3 -4 8 -0.64 0.00
 4 -4 8 0.37 0.00
 5 -4 8 0.53 0.00
 6 -4 8 -0.59 0.00
 7 -4 8 -0.12 0.00
 8 -4 8 -0.03 0.00
 9 -4 8 -0.34 0.00
 -14 -3 8 0.43 0.00
 -13 -3 8 1.36 0.00
 -12 -3 8 -0.08 0.00
 -11 -3 8 0.15 0.00
 -10 -3 8 -0.36 0.00
 -9 -3 8 -0.84 0.00
 -8 -3 8 -1.70 0.00
 -7 -3 8 1.63 0.00
 -6 -3 8 0.18 0.00
 -5 -3 8 1.42 0.00
 -4 -3 8 -1.62 0.00
 -3 -3 8 2.12 0.00
 -2 -3 8 -3.72 0.00
 -1 -3 8 -2.97 0.00
 0 -3 8 -1.51 0.00
 1 -3 8 3.20 0.00
 2 -3 8 -4.89 0.00
 3 -3 8 3.56 0.00
 4 -3 8 0.09 0.00
 5 -3 8 -0.47 0.00
 6 -3 8 -0.04 0.00
 7 -3 8 -0.01 0.00
 8 -3 8 0.61 0.00
 9 -3 8 0.32 0.00
 10 -3 8 -0.07 0.00
 -14 -2 8 -0.06 0.00
 -13 -2 8 -0.28 0.00
 -12 -2 8 -1.36 0.00
 -11 -2 8 -0.33 0.00
 -10 -2 8 -0.03 0.00
 -9 -2 8 1.60 0.00
 -8 -2 8 0.11 0.00
 -7 -2 8 0.81 0.00
 -6 -2 8 -0.66 0.00
 -5 -2 8 -1.05 0.00
 -4 -2 8 -1.87 0.00
 -3 -2 8 2.61 0.00
 -2 -2 8 -2.27 0.00
 -1 -2 8 5.55 0.00
 0 -2 8 -0.52 0.00
 1 -2 8 5.40 0.00
 2 -2 8 -4.61 0.00
 3 -2 8 2.11 0.00
 4 -2 8 1.25 0.00
 5 -2 8 -3.93 0.00
 6 -2 8 2.28 0.00
 7 -2 8 -0.50 0.00
 8 -2 8 -0.13 0.00
 9 -2 8 -0.49 0.00
 10 -2 8 -0.81 0.00
 11 -2 8 0.27 0.00
 -13 -1 8 0.99 0.00
 -12 -1 8 0.07 0.00
 -11 -1 8 1.30 0.00
 -10 -1 8 -0.14 0.00
 -9 -1 8 -0.37 0.00
 -8 -1 8 -0.16 0.00
 -7 -1 8 -2.19 0.00
 -6 -1 8 1.07 0.00
 -5 -1 8 1.29 0.00
 -4 -1 8 -0.56 0.00
 -3 -1 8 3.53 0.00
 -2 -1 8 -3.76 0.00
 -1 -1 8 2.77 0.00
 0 -1 8 -5.48 0.00
 1 -1 8 -0.64 0.00
 2 -1 8 -1.43 0.00
 3 -1 8 -1.63 0.00
 4 -1 8 4.14 0.00
 5 -1 8 -4.43 0.00
 6 -1 8 3.77 0.00
 7 -1 8 -0.92 0.00
 8 -1 8 -0.36 0.00
 9 -1 8 0.56 0.00
 10 -1 8 0.66 0.00
 11 -1 8 0.56 0.00
 12 -1 8 0.03 0.00
 -13 0 8 0.52 0.00
 -12 0 8 -0.97 0.00
 -11 0 8 -0.43 0.00
 -10 0 8 -0.81 0.00
 -9 0 8 -0.54 0.00
 -8 0 8 2.54 0.00
 -7 0 8 -1.23 0.00
 -6 0 8 0.50 0.00
 -5 0 8 2.12 0.00
 -4 0 8 -4.94 0.00
 -3 0 8 1.93 0.00
 -2 0 8 -2.72 0.00
 -1 0 8 2.17 0.00
 0 0 8 -1.35 0.00
 1 0 8 2.95 0.00
 2 0 8 3.61 0.00
 3 0 8 -1.59 0.00
 4 0 8 2.27 0.00
 5 0 8 -1.87 0.00
 6 0 8 1.01 0.00
 7 0 8 -0.96 0.00
 8 0 8 -0.48 0.00
 9 0 8 0.66 0.00
 10 0 8 -0.41 0.00
 11 0 8 -1.18 0.00
 12 0 8 -0.15 0.00
 -12 1 8 0.41 0.00
 -11 1 8 0.15 0.00
 -10 1 8 0.80 0.00
 -9 1 8 -0.38 0.00
 -8 1 8 1.40 0.00
 -7 1 8 -1.77 0.00
 -6 1 8 -1.89 0.00
 -5 1 8 4.03 0.00
 -4 1 8 -3.92 0.00
 -3 1 8 3.50 0.00
 -2 1 8 1.33 0.00
 -1 1 8 1.23 0.00
 0 1 8 -3.89 0.00
 1 1 8 4.36 0.00
 2 1 8 -4.90 0.00
 3 1 8 -0.62 0.00
 4 1 8 -2.97 0.00
 5 1 8 2.79 0.00
 6 1 8 -1.58 0.00
 7 1 8 0.02 0.00
 8 1 8 0.53 0.00
 9 1 8 0.97 0.00
 10 1 8 -1.03 0.00
 11 1 8 0.65 0.00
 12 1 8 0.98 0.00
 13 1 8 0.23 0.00
 -12 2 8 0.98 0.00
 -11 2 8 -0.96 0.00
 -10 2 8 0.04 0.00
 -9 2 8 -0.93 0.00
 -8 2 8 0.96 0.00
 -7 2 8 -0.55 0.00
 -6 2 8 -0.28 0.00
 -5 2 8 2.09 0.00
 -4 2 8 -1.74 0.00
 -3 2 8 -1.03 0.00
 -2 2 8 0.48 0.00
 -1 2 8 -0.69 0.00
 0 2 8 -6.41 0.00
 1 2 8 10.04 0.00
 2 2 8 -7.53 0.00
 3 2 8 6.04 0.00
 4 2 8 -0.92 0.00
 5 2 8 3.60 0.00
 6 2 8 -1.45 0.00
 7 2 8 -0.28 0.00
 8 2 8 1.22 0.00
 9 2 8 0.12 0.00
 10 2 8 -2.44 0.00
 11 2 8 1.92 0.00
 12 2 8 -0.97 0.00
 13 2 8 -0.46 0.00
 -11 3 8 -0.65 0.00
 -10 3 8 0.63 0.00
 -9 3 8 -0.20 0.00
 -8 3 8 1.14 0.00
 -7 3 8 -1.42 0.00
 -6 3 8 1.94 0.00
 -5 3 8 -2.54 0.00
 -4 3 8 3.37 0.00
 -3 3 8 -3.29 0.00
 -2 3 8 3.21 0.00
 -1 3 8 1.49 0.00
 0 3 8 -3.44 0.00
 1 3 8 7.59 0.00
 2 3 8 -7.16 0.00
 3 3 8 0.84 0.00
 4 3 8 1.11 0.00
 5 3 8 -4.70 0.00
 6 3 8 0.64 0.00
 7 3 8 -1.45 0.00
 8 3 8 0.93 0.00
 9 3 8 -0.39 0.00
 10 3 8 -1.56 0.00
 11 3 8 2.92 0.00
 12 3 8 -1.14 0.00
 13 3 8 0.31 0.00
 14 3 8 0.11 0.00
 -11 4 8 0.16 0.00
 -10 4 8 0.21 0.00
 -9 4 8 -1.01 0.00
 -8 4 8 0.93 0.00
 -7 4 8 -1.97 0.00
 -6 4 8 2.88 0.00
 -5 4 8 -4.90 0.00
 -4 4 8 5.20 0.00
 -3 4 8 -5.38 0.00
 -2 4 8 2.66 0.00
 -1 4 8 -1.26 0.00
 0 4 8 -1.02 0.00
 1 4 8 -0.96 0.00
 2 4 8 1.14 0.00
 3 4 8 -2.35 0.00
 4 4 8 8.15 0.00
 5 4 8 -6.68 0.00
 6 4 8 5.98 0.00
 7 4 8 0.01 0.00
 8 4 8 0.84 0.00
 9 4 8 0.01 0.00
 10 4 8 -0.11 0.00
 11 4 8 0.33 0.00
 12 4 8 -0.80 0.00
 13 4 8 -0.27 0.00
 14 4 8 0.26 0.00
 -10 5 8 -0.03 0.00
 -9 5 8 -0.81 0.00
 -8 5 8 1.65 0.00
 -7 5 8 -0.76 0.00
 -6 5 8 1.53 0.00
 -5 5 8 -2.09 0.00
 -4 5 8 4.36 0.00
 -3 5 8 -3.56 0.00
 -2 5 8 3.33 0.00
 -1 5 8 -1.29 0.00
 0 5 8 2.67 0.00
 1 5 8 -3.65 0.00
 2 5 8 5.21 0.00
 3 5 8 -4.45 0.00
 4 5 8 3.72 0.00
 5 5 8 -6.89 0.00
 6 5 8 3.02 0.00
 7 5 8 -2.38 0.00
 8 5 8 -1.48 0.00
 9 5 8 -0.65 0.00
 10 5 8 0.71 0.00
 11 5 8 -1.38 0.00
 12 5 8 1.52 0.00
 13 5 8 0.02 0.00
 14 5 8 0.23 0.00
 -9 6 8 -0.66 0.00
 -8 6 8 0.74 0.00
 -7 6 8 -0.30 0.00
 -6 6 8 -1.42 0.00
 -5 6 8 0.12 0.00
 -4 6 8 0.41 0.00
 -3 6 8 -3.01 0.00
 -2 6 8 1.83 0.00
 -1 6 8 -1.58 0.00
 0 6 8 0.29 0.00
 1 6 8 -1.36 0.00
 2 6 8 0.81 0.00
 3 6 8 0.12 0.00
 4 6 8 -1.12 0.00
 5 6 8 0.89 0.00
 6 6 8 2.82 0.00
 7 6 8 -0.86 0.00
 8 6 8 1.79 0.00
 9 6 8 1.20 0.00
 10 6 8 0.73 0.00
 11 6 8 -1.20 0.00
 12 6 8 0.84 0.00
 13 6 8 -0.45 0.00
 14 6 8 -0.72 0.00
 15 6 8 0.11 0.00
 -9 7 8 -0.54 0.00
 -8 7 8 0.11 0.00
 -7 7 8 0.83 0.00
 -6 7 8 -0.98 0.00
 -5 7 8 1.46 0.00
 -4 7 8 0.94 0.00
 -3 7 8 -0.77 0.00
 -2 7 8 2.32 0.00
 -1 7 8 0.11 0.00
 0 7 8 -1.91 0.00
 1 7 8 3.63 0.00
 2 7 8 -3.49 0.00
 3 7 8 4.24 0.00
 4 7 8 -3.70 0.00
 5 7 8 2.12 0.00
 6 7 8 0.58 0.00
 7 7 8 -3.75 0.00
 8 7 8 1.08 0.00
 9 7 8 -0.70 0.00
 10 7 8 -2.12 0.00
 11 7 8 0.77 0.00
 12 7 8 -0.39 0.00
 13 7 8 0.95 0.00
 14 7 8 -0.27 0.00
 15 7 8 0.61 0.00
 -8 8 8 0.12 0.00
 -7 8 8 0.57 0.00
 -6 8 8 -0.36 0.00
 -5 8 8 -1.16 0.00
 -4 8 8 0.93 0.00
 -3 8 8 -2.17 0.00
 -2 8 8 0.22 0.00
 -1 8 8 -0.36 0.00
 0 8 8 -2.18 0.00
 1 8 8 3.68 0.00
 2 8 8 -3.69 0.00
 3 8 8 2.22 0.00
 4 8 8 -1.46 0.00
 5 8 8 -1.00 0.00
 6 8 8 2.17 0.00
 7 8 8 -2.67 0.00
 8 8 8 2.22 0.00
 9 8 8 0.91 0.00
 10 8 8 -1.08 0.00
 11 8 8 2.81 0.00
 12 8 8 -1.65 0.00
 13 8 8 0.64 0.00
 14 8 8 -0.79 0.00
 15 8 8 -0.13 0.00
 -7 9 8 -0.35 0.00
 -6 9 8 0.58 0.00
 -5 9 8 -1.49 0.00
 -4 9 8 2.54 0.00
 -3 9 8 -0.71 0.00
 -2 9 8 0.80 0.00
 -1 9 8 0.95 0.00
 0 9 8 0.12 0.00
 1 9 8 0.54 0.00
 2 9 8 -0.74 0.00
 3 9 8 -0.49 0.00
 4 9 8 2.47 0.00
 5 9 8 -2.61 0.00
 6 9 8 3.08 0.00
 7 9 8 -1.05 0.00
 8 9 8 0.29 0.00
 9 9 8 -0.06 0.00
 10 9 8 -0.99 0.00
 11 9 8 0.46 0.00
 12 9 8 -1.59 0.00
 13 9 8 0.79 0.00
 14 9 8 0.08 0.00
 15 9 8 0.42 0.00
 -6 10 8 0.81 0.00
 -5 10 8 -0.90 0.00
 -4 10 8 0.82 0.00
 -3 10 8 -1.06 0.00
 -2 10 8 -1.07 0.00
 -1 10 8 0.16 0.00
 0 10 8 -0.32 0.00
 1 10 8 -1.29 0.00
 2 10 8 0.46 0.00
 3 10 8 -0.08 0.00
 4 10 8 1.21 0.00
 5 10 8 -2.09 0.00
 6 10 8 0.54 0.00
 7 10 8 -0.29 0.00
 8 10 8 -0.85 0.00
 9 10 8 -0.25 0.00
 10 10 8 0.98 0.00
 11 10 8 -0.28 0.00
 12 10 8 0.36 0.00
 13 10 8 0.87 0.00
 14 10 8 -0.78 0.00
 15 10 8 0.01 0.00
 -4 11 8 0.02 0.00
 -3 11 8 0.64 0.00
 -2 11 8 -0.10 0.00
 -1 11 8 1.64 0.00
 0 11 8 -0.34 0.00
 1 11 8 0.98 0.00
 2 11 8 -0.76 0.00
 3 11 8 2.24 0.00
 4 11 8 -2.06 0.00
 5 11 8 0.87 0.00
 6 11 8 -0.25 0.00
 7 11 8 0.75 0.00
 8 11 8 0.59 0.00
 9 11 8 -0.27 0.00
 10 11 8 0.88 0.00
 11 11 8 -1.04 0.00
 12 11 8 -0.41 0.00
 13 11 8 0.63 0.00
 14 11 8 -1.15 0.00
 -3 12 8 0.32 0.00
 -2 12 8 -1.04 0.00
 -1 12 8 0.23 0.00
 0 12 8 -2.18 0.00
 1 12 8 1.61 0.00
 2 12 8 -2.78 0.00
 3 12 8 2.47 0.00
 4 12 8 -2.81 0.00
 5 12 8 1.57 0.00
 6 12 8 -0.23 0.00
 7 12 8 -0.69 0.00
 8 12 8 0.46 0.00
 9 12 8 -0.99 0.00
 10 12 8 0.09 0.00
 11 12 8 0.19 0.00
 12 12 8 -0.08 0.00
 13 12 8 1.41 0.00
 14 12 8 -0.97 0.00
 -2 13 8 -0.27 0.00
 -1 13 8 0.82 0.00
 0 13 8 -0.47 0.00
 1 13 8 2.67 0.00
 2 13 8 -1.42 0.00
 3 13 8 1.48 0.00
 4 13 8 -0.72 0.00
 5 13 8 0.31 0.00
 6 13 8 0.74 0.00
 7 13 8 -0.73 0.00
 8 13 8 0.68 0.00
 9 13 8 0.03 0.00
 10 13 8 0.06 0.00
 11 13 8 0.14 0.00
 12 13 8 -0.57 0.00
 13 13 8 0.11 0.00
 14 13 8 -0.76 0.00
 0 14 8 -0.66 0.00
 1 14 8 0.38 0.00
 2 14 8 -1.50 0.00
 3 14 8 -0.24 0.00
 4 14 8 0.44 0.00
 5 14 8 -0.43 0.00
 6 14 8 0.50 0.00
 7 14 8 -0.66 0.00
 8 14 8 -0.30 0.00
 9 14 8 0.15 0.00
 10 14 8 -0.01 0.00
 11 14 8 -0.13 0.00
 12 14 8 0.37 0.00
 13 14 8 0.10 0.00
 2 15 8 -0.03 0.00
 3 15 8 0.64 0.00
 4 15 8 0.26 0.00
 5 15 8 -0.20 0.00
 6 15 8 -0.40 0.00
 7 15 8 0.12 0.00
 8 15 8 0.31 0.00
 9 15 8 0.27 0.00
 10 15 8 0.08 0.00
 11 15 8 -0.47 0.00
 12 15 8 0.13 0.00
 6 16 8 -0.23 0.00
 7 16 8 0.36 0.00
 8 16 8 0.44 0.00
 9 16 8 -0.50 0.00
 -10 -12 9 0.60 0.00
 -9 -12 9 -0.65 0.00
 -8 -12 9 -0.42 0.00
 -7 -12 9 -0.04 0.00
 -6 -12 9 0.18 0.00
 -5 -12 9 0.26 0.00
 -4 -12 9 -0.46 0.00
 -3 -12 9 0.72 0.00
 -2 -12 9 -0.10 0.00
 -11 -11 9 -0.85 0.00
 -10 -11 9 1.50 0.00
 -9 -11 9 0.00 0.00
 -8 -11 9 0.55 0.00
 -7 -11 9 0.08 0.00
 -6 -11 9 0.94 0.00
 -5 -11 9 -0.23 0.00
 -4 -11 9 -0.51 0.00
 -3 -11 9 0.35 0.00
 -2 -11 9 -0.57 0.00
 -1 -11 9 0.33 0.00
 0 -11 9 0.24 0.00
 -12 -10 9 -0.01 0.00
 -11 -10 9 -0.76 0.00
 -10 -10 9 0.45 0.00
 -9 -10 9 -0.90 0.00
 -8 -10 9 0.11 0.00
 -7 -10 9 -1.55 0.00
 -6 -10 9 0.25 0.00
 -5 -10 9 -0.94 0.00
 -4 -10 9 -0.19 0.00
 -3 -10 9 0.98 0.00
 -2 -10 9 -0.52 0.00
 -1 -10 9 0.53 0.00
 0 -10 9 -0.18 0.00
 1 -10 9 -0.46 0.00
 2 -10 9 0.17 0.00
 -13 -9 9 0.56 0.00
 -12 -9 9 -0.72 0.00
 -11 -9 9 0.53 0.00
 -10 -9 9 0.69 0.00
 -9 -9 9 -0.88 0.00
 -8 -9 9 1.06 0.00
 -7 -9 9 -0.21 0.00
 -6 -9 9 1.10 0.00
 -5 -9 9 0.99 0.00
 -4 -9 9 -0.16 0.00
 -3 -9 9 0.96 0.00
 -2 -9 9 -1.38 0.00
 -1 -9 9 -0.18 0.00
 0 -9 9 0.62 0.00
 1 -9 9 -0.54 0.00
 2 -9 9 0.89 0.00
 3 -9 9 -0.75 0.00
 -13 -8 9 0.77 0.00
 -12 -8 9 -0.67 0.00
 -11 -8 9 0.03 0.00
 -10 -8 9 0.59 0.00
 -9 -8 9 -1.61 0.00
 -8 -8 9 1.31 0.00
 -7 -8 9 0.36 0.00
 -6 -8 9 -1.47 0.00
 -5 -8 9 0.03 0.00
 -4 -8 9 -1.85 0.00
 -3 -8 9 0.83 0.00
 -2 -8 9 -0.41 0.00
 -1 -8 9 0.16 0.00
 0 -8 9 1.30 0.00
 1 -8 9 -1.13 0.00
 2 -8 9 0.51 0.00
 3 -8 9 -0.31 0.00
 4 -8 9 -0.07 0.00
 5 -8 9 0.65 0.00
 -14 -7 9 -0.42 0.00
 -13 -7 9 0.32 0.00
 -12 -7 9 0.55 0.00
 -11 -7 9 -0.51 0.00
 -10 -7 9 1.28 0.00
 -9 -7 9 -1.45 0.00
 -8 -7 9 0.73 0.00
 -7 -7 9 0.07 0.00
 -6 -7 9 -1.53 0.00
 -5 -7 9 1.59 0.00
 -4 -7 9 0.50 0.00
 -3 -7 9 0.98 0.00
 -2 -7 9 0.03 0.00
 -1 -7 9 -0.61 0.00
 0 -7 9 0.03 0.00
 1 -7 9 -0.63 0.00
 2 -7 9 0.20 0.00
 3 -7 9 0.51 0.00
 4 -7 9 -0.78 0.00
 5 -7 9 0.52 0.00
 6 -7 9 -0.37 0.00
 -14 -6 9 0.23 0.00
 -13 -6 9 -0.26 0.00
 -12 -6 9 0.63 0.00
 -11 -6 9 -1.74 0.00
 -10 -6 9 0.39 0.00
 -9 -6 9 -0.64 0.00
 -8 -6 9 0.92 0.00
 -7 -6 9 -0.11 0.00
 -6 -6 9 0.52 0.00
 -5 -6 9 0.16 0.00
 -4 -6 9 -0.79 0.00
 -3 -6 9 -1.61 0.00
 -2 -6 9 0.30 0.00
 -1 -6 9 0.13 0.00
 0 -6 9 -0.32 0.00
 1 -6 9 0.50 0.00
 2 -6 9 0.58 0.00
 3 -6 9 -0.42 0.00
 4 -6 9 0.11 0.00
 5 -6 9 -0.19 0.00
 6 -6 9 0.21 0.00
 7 -6 9 0.16 0.00
 -14 -5 9 -0.33 0.00
 -13 -5 9 -0.41 0.00
 -12 -5 9 0.76 0.00
 -11 -5 9 -0.34 0.00
 -10 -5 9 1.22 0.00
 -9 -5 9 0.40 0.00
 -8 -5 9 0.67 0.00
 -7 -5 9 -2.40 0.00
 -6 -5 9 1.53 0.00
 -5 -5 9 -0.58 0.00
 -4 -5 9 -0.50 0.00
 -3 -5 9 1.09 0.00
 -2 -5 9 2.50 0.00
 -1 -5 9 -0.50 0.00
 0 -5 9 -0.63 0.00
 1 -5 9 -0.65 0.00
 2 -5 9 2.04 0.00
 3 -5 9 -3.26 0.00
 4 -5 9 2.48 0.00
 5 -5 9 -1.28 0.00
 6 -5 9 0.59 0.00
 7 -5 9 0.00 0.00
 8 -5 9 -0.61 0.00
 -14 -4 9 -0.14 0.00
 -13 -4 9 0.88 0.00
 -12 -4 9 0.20 0.00
 -11 -4 9 -0.86 0.00
 -10 -4 9 -0.14 0.00
 -9 -4 9 -1.43 0.00
 -8 -4 9 0.65 0.00
 -7 -4 9 -1.72 0.00
 -6 -4 9 2.49 0.00
 -5 -4 9 0.75 0.00
 -4 -4 9 -3.04 0.00
 -3 -4 9 1.09 0.00
 -2 -4 9 0.06 0.00
 -1 -4 9 -4.04 0.00
 0 -4 9 1.50 0.00
 1 -4 9 -1.27 0.00
 2 -4 9 3.84 0.00
 3 -4 9 -4.60 0.00
 4 -4 9 3.84 0.00
 5 -4 9 -1.42 0.00
 6 -4 9 -0.24 0.00
 7 -4 9 0.40 0.00
 8 -4 9 -0.27 0.00
 9 -4 9 0.80 0.00
 -13 -3 9 0.11 0.00
 -12 -3 9 -0.45 0.00
 -11 -3 9 -0.59 0.00
 -10 -3 9 1.44 0.00
 -9 -3 9 -0.15 0.00
 -8 -3 9 1.48 0.00
 -7 -3 9 0.13 0.00
 -6 -3 9 -1.15 0.00
 -5 -3 9 1.73 0.00
 -4 -3 9 -4.25 0.00
 -3 -3 9 3.71 0.00
 -2 -3 9 1.74 0.00
 -1 -3 9 -2.00 0.00
 0 -3 9 4.45 0.00
 1 -3 9 -1.48 0.00
 2 -3 9 1.27 0.00
 3 -3 9 -3.17 0.00
 4 -3 9 2.01 0.00
 5 -3 9 -0.17 0.00
 6 -3 9 -1.26 0.00
 7 -3 9 1.18 0.00
 8 -3 9 -0.65 0.00
 9 -3 9 0.16 0.00
 10 -3 9 -0.91 0.00
 -13 -2 9 0.64 0.00
 -12 -2 9 1.16 0.00
 -11 -2 9 -0.54 0.00
 -10 -2 9 0.66 0.00
 -9 -2 9 -1.40 0.00
 -8 -2 9 -1.07 0.00
 -7 -2 9 1.38 0.00
 -6 -2 9 -3.32 0.00
 -5 -2 9 4.37 0.00
 -4 -2 9 -2.88 0.00
 -3 -2 9 2.56 0.00
 -2 -2 9 -1.44 0.00
 -1 -2 9 -2.19 0.00
 0 -2 9 -0.19 0.00
 1 -2 9 -1.14 0.00
 2 -2 9 -1.40 0.00
 3 -2 9 1.32 0.00
 4 -2 9 0.67 0.00
 5 -2 9 0.33 0.00
 6 -2 9 -1.01 0.00
 7 -2 9 1.10 0.00
 8 -2 9 -0.63 0.00
 9 -2 9 0.75 0.00
 10 -2 9 -0.25 0.00
 11 -2 9 0.93 0.00
 -13 -1 9 -0.30 0.00
 -12 -1 9 -0.01 0.00
 -11 -1 9 -1.49 0.00
 -10 -1 9 0.47 0.00
 -9 -1 9 0.06 0.00
 -8 -1 9 0.25 0.00
 -7 -1 9 2.81 0.00
 -6 -1 9 -3.04 0.00
 -5 -1 9 3.14 0.00
 -4 -1 9 -2.81 0.00
 -3 -1 9 0.28 0.00
 -2 -1 9 -1.73 0.00
 -1 -1 9 3.51 0.00
 0 -1 9 -1.37 0.00
 1 -1 9 2.51 0.00
 2 -1 9 0.05 0.00
 3 -1 9 0.60 0.00
 4 -1 9 0.44 0.00
 5 -1 9 -2.38 0.00
 6 -1 9 1.10 0.00
 7 -1 9 0.03 0.00
 8 -1 9 -0.69 0.00
 9 -1 9 0.57 0.00
 10 -1 9 -0.98 0.00
 11 -1 9 0.13 0.00
 -13 0 9 0.32 0.00
 -12 0 9 0.27 0.00
 -11 0 9 0.42 0.00
 -10 0 9 0.82 0.00
 -9 0 9 -0.58 0.00
 -8 0 9 -0.26 0.00
 -7 0 9 0.06 0.00
 -6 0 9 -2.32 0.00
 -5 0 9 2.14 0.00
 -4 0 9 -1.32 0.00
 -3 0 9 1.54 0.00
 -2 0 9 -0.92 0.00
 -1 0 9 4.49 0.00
 0 0 9 -4.50 0.00
 1 0 9 -0.56 0.00
 2 0 9 2.25 0.00
 3 0 9 -5.07 0.00
 4 0 9 3.82 0.00
 5 0 9 -3.02 0.00
 6 0 9 2.88 0.00
 7 0 9 -0.83 0.00
 8 0 9 -0.88 0.00
 9 0 9 1.33 0.00
 10 0 9 -0.36 0.00
 11 0 9 0.35 0.00
 12 0 9 0.31 0.00
 -12 1 9 -0.33 0.00
 -11 1 9 -0.07 0.00
 -10 1 9 -0.38 0.00
 -9 1 9 -1.05 0.00
 -8 1 9 1.30 0.00
 -7 1 9 0.28 0.00
 -6 1 9 -0.95 0.00
 -5 1 9 2.97 0.00
 -4 1 9 -2.77 0.00
 -3 1 9 1.64 0.00
 -2 1 9 -2.60 0.00
 -1 1 9 1.73 0.00
 0 1 9 -3.20 0.00
 1 1 9 -0.36 0.00
 2 1 9 6.44 0.00
 3 1 9 -6.71 0.00
 4 1 9 5.40 0.00
 5 1 9 -1.03 0.00
 6 1 9 -0.14 0.00
 7 1 9 -0.02 0.00
 8 1 9 -1.04 0.00
 9 1 9 2.08 0.00
 10 1 9 -1.11 0.00
 11 1 9 -0.80 0.00
 12 1 9 0.34 0.00
 -12 2 9 0.28 0.00
 -11 2 9 -0.17 0.00
 -10 2 9 0.62 0.00
 -9 2 9 -0.53 0.00
 -8 2 9 1.07 0.00
 -7 2 9 -0.28 0.00
 -6 2 9 -2.29 0.00
 -5 2 9 3.43 0.00
 -4 2 9 -3.88 0.00
 -3 2 9 2.74 0.00
 -2 2 9 -1.26 0.00
 -1 2 9 2.14 0.00
 0 2 9 -0.62 0.00
 1 2 9 1.34 0.00
 2 2 9 1.88 0.00
 3 2 9 -5.16 0.00
 4 2 9 1.13 0.00
 5 2 9 2.30 0.00
 6 2 9 -4.45 0.00
 7 2 9 1.97 0.00
 8 2 9 -1.40 0.00
 9 2 9 1.91 0.00
 10 2 9 -1.89 0.00
 11 2 9 0.37 0.00
 12 2 9 0.95 0.00
 13 2 9 0.01 0.00
 -11 3 9 -0.85 0.00
 -10 3 9 0.81 0.00
 -9 3 9 -0.99 0.00
 -8 3 9 0.20 0.00
 -7 3 9 0.36 0.00
 -6 3 9 -1.28 0.00
 -5 3 9 2.19 0.00
 -4 3 9 -1.79 0.00
 -3 3 9 1.10 0.00
 -2 3 9 -1.06 0.00
 -1 3 9 0.73 0.00
 0 3 9 -2.68 0.00
 1 3 9 2.46 0.00
 2 3 9 -3.13 0.00
 3 3 9 1.38 0.00
 4 3 9 -0.16 0.00
 5 3 9 4.15 0.00
 6 3 9 -3.85 0.00
 7 3 9 3.49 0.00
 8 3 9 -0.85 0.00
 9 3 9 1.71 0.00
 10 3 9 -2.04 0.00
 11 3 9 1.67 0.00
 12 3 9 -0.82 0.00
 13 3 9 -0.07 0.00
 -11 4 9 -0.91 0.00
 -10 4 9 0.96 0.00
 -9 4 9 -0.67 0.00
 -8 4 9 0.12 0.00
 -7 4 9 0.48 0.00
 -6 4 9 0.69 0.00
 -5 4 9 -1.60 0.00
 -4 4 9 2.53 0.00
 -3 4 9 -1.95 0.00
 -2 4 9 0.52 0.00
 -1 4 9 1.35 0.00
 0 4 9 -1.08 0.00
 1 4 9 2.40 0.00
 2 4 9 -1.97 0.00
 3 4 9 1.24 0.00
 4 4 9 0.28 0.00
 5 4 9 -2.06 0.00
 6 4 9 -1.06 0.00
 7 4 9 0.64 0.00
 8 4 9 -2.45 0.00
 9 4 9 0.89 0.00
 10 4 9 -1.72 0.00
 11 4 9 2.03 0.00
 12 4 9 -1.47 0.00
 13 4 9 0.80 0.00
 14 4 9 -0.03 0.00
 -10 5 9 0.86 0.00
 -9 5 9 -0.63 0.00
 -8 5 9 0.04 0.00
 -7 5 9 -0.28 0.00
 -6 5 9 1.47 0.00
 -5 5 9 -4.33 0.00
 -4 5 9 4.60 0.00
 -3 5 9 -4.14 0.00
 -2 5 9 1.34 0.00
 -1 5 9 0.06 0.00
 0 5 9 0.36 0.00
 1 5 9 -3.19 0.00
 2 5 9 3.30 0.00
 3 5 9 -3.66 0.00
 4 5 9 5.04 0.00
 5 5 9 -5.52 0.00
 6 5 9 5.05 0.00
 7 5 9 0.85 0.00
 8 5 9 -1.29 0.00
 9 5 9 2.70 0.00
 10 5 9 -0.41 0.00
 11 5 9 0.35 0.00
 12 5 9 -0.74 0.00
 13 5 9 0.13 0.00
 14 5 9 0.06 0.00
 -9 6 9 -0.88 0.00
 -8 6 9 0.32 0.00
 -7 6 9 -0.27 0.00
 -6 6 9 1.38 0.00
 -5 6 9 -2.25 0.00
 -4 6 9 4.03 0.00
 -3 6 9 -2.42 0.00
 -2 6 9 1.78 0.00
 -1 6 9 -0.68 0.00
 0 6 9 2.39 0.00
 1 6 9 -5.16 0.00
 2 6 9 7.54 0.00
 3 6 9 -6.19 0.00
 4 6 9 5.61 0.00
 5 6 9 -5.81 0.00
 6 6 9 3.49 0.00
 7 6 9 -1.39 0.00
 8 6 9 -3.07 0.00
 9 6 9 1.05 0.00
 10 6 9 -0.79 0.00
 11 6 9 -1.39 0.00
 12 6 9 1.59 0.00
 13 6 9 -0.45 0.00
 14 6 9 0.55 0.00
 -8 7 9 0.66 0.00
 -7 7 9 0.11 0.00
 -6 7 9 -0.22 0.00
 -5 7 9 -0.32 0.00
 -4 7 9 -0.02 0.00
 -3 7 9 -1.33 0.00
 -2 7 9 0.20 0.00
 -1 7 9 -1.17 0.00
 0 7 9 1.61 0.00
 1 7 9 -2.95 0.00
 2 7 9 3.89 0.00
 3 7 9 -3.93 0.00
 4 7 9 1.70 0.00
 5 7 9 -1.32 0.00
 6 7 9 1.02 0.00
 7 7 9 0.40 0.00
 8 7 9 0.11 0.00
 9 7 9 1.69 0.00
 10 7 9 0.49 0.00
 11 7 9 -0.66 0.00
 12 7 9 1.65 0.00
 13 7 9 -1.41 0.00
 14 7 9 0.12 0.00
 -7 8 9 0.17 0.00
 -6 8 9 -0.93 0.00
 -5 8 9 0.88 0.00
 -4 8 9 -0.37 0.00
 -3 8 9 0.94 0.00
 -2 8 9 0.74 0.00
 -1 8 9 0.06 0.00
 0 8 9 0.00 0.00
 1 8 9 0.92 0.00
 2 8 9 -1.30 0.00
 3 8 9 1.03 0.00
 4 8 9 -0.42 0.00
 5 8 9 1.50 0.00
 6 8 9 -0.49 0.00
 7 8 9 -0.25 0.00
 8 8 9 0.41 0.00
 9 8 9 -0.82 0.00
 10 8 9 -1.27 0.00
 11 8 9 0.16 0.00
 12 8 9 -0.22 0.00
 13 8 9 -0.24 0.00
 14 8 9 0.62 0.00
 -6 9 9 -0.12 0.00
 -5 9 9 -0.01 0.00
 -4 9 9 0.19 0.00
 -3 9 9 -0.28 0.00
 -2 9 9 -0.74 0.00
 -1 9 9 -0.44 0.00
 0 9 9 -1.12 0.00
 1 9 9 2.05 0.00
 2 9 9 -2.54 0.00
 3 9 9 1.59 0.00
 4 9 9 -0.01 0.00
 5 9 9 -1.30 0.00
 6 9 9 0.23 0.00
 7 9 9 -1.04 0.00
 8 9 9 0.68 0.00
 9 9 9 -0.06 0.00
 10 9 9 -0.45 0.00
 11 9 9 2.05 0.00
 12 9 9 -0.96 0.00
 13 9 9 0.61 0.00
 14 9 9 0.04 0.00
 -5 10 9 -1.05 0.00
 -4 10 9 1.03 0.00
 -3 10 9 -0.17 0.00
 -2 10 9 -0.20 0.00
 -1 10 9 1.19 0.00
 0 10 9 0.19 0.00
 1 10 9 0.70 0.00
 2 10 9 -0.47 0.00
 3 10 9 -0.57 0.00
 4 10 9 2.47 0.00
 5 10 9 -2.98 0.00
 6 10 9 2.45 0.00
 7 10 9 -0.16 0.00
 8 10 9 0.15 0.00
 9 10 9 0.77 0.00
 10 10 9 -0.61 0.00
 11 10 9 0.28 0.00
 12 10 9 -1.22 0.00
 13 10 9 0.25 0.00
 14 10 9 0.21 0.00
 -4 11 9 0.32 0.00
 -3 11 9 0.07 0.00
 -2 11 9 -1.05 0.00
 -1 11 9 0.79 0.00
 0 11 9 -0.89 0.00
 1 11 9 -1.34 0.00
 2 11 9 0.76 0.00
 3 11 9 -1.27 0.00
 4 11 9 1.99 0.00
 5 11 9 -2.52 0.00
 6 11 9 1.01 0.00
 7 11 9 -0.19 0.00
 8 11 9 -1.13 0.00
 9 11 9 0.43 0.00
 10 11 9 -0.32 0.00
 11 11 9 -0.40 0.00
 12 11 9 0.59 0.00
 13 11 9 0.47 0.00
 14 11 9 0.13 0.00
 -3 12 9 1.19 0.00
 -2 12 9 -0.69 0.00
 -1 12 9 1.27 0.00
 0 12 9 -0.56 0.00
 1 12 9 0.59 0.00
 2 12 9 1.01 0.00
 3 12 9 0.39 0.00
 4 12 9 -0.21 0.00
 5 12 9 0.27 0.00
 6 12 9 -0.05 0.00
 7 12 9 0.78 0.00
 8 12 9 -0.02 0.00
 9 12 9 0.33 0.00
 10 12 9 0.27 0.00
 11 12 9 -0.29 0.00
 12 12 9 -0.02 0.00
 13 12 9 0.11 0.00
 14 12 9 -0.61 0.00
 -1 13 9 0.17 0.00
 0 13 9 -1.31 0.00
 1 13 9 0.94 0.00
 2 13 9 -1.33 0.00
 3 13 9 0.27 0.00
 4 13 9 -1.50 0.00
 5 13 9 1.00 0.00
 6 13 9 -0.73 0.00
 7 13 9 -0.29 0.00
 8 13 9 -0.12 0.00
 9 13 9 -0.46 0.00
 10 13 9 0.12 0.00
 11 13 9 0.27 0.00
 12 13 9 -0.63 0.00
 13 13 9 0.97 0.00
 0 14 9 -0.21 0.00
 1 14 9 1.63 0.00
 2 14 9 -0.86 0.00
 3 14 9 0.63 0.00
 4 14 9 0.22 0.00
 5 14 9 0.49 0.00
 6 14 9 0.31 0.00
 7 14 9 -0.16 0.00
 8 14 9 0.26 0.00
 9 14 9 0.48 0.00
 10 14 9 -0.03 0.00
 11 14 9 0.27 0.00
 12 14 9 -0.91 0.00
 3 15 9 -0.21 0.00
 4 15 9 0.52 0.00
 5 15 9 -0.59 0.00
 6 15 9 0.06 0.00
 7 15 9 -0.34 0.00
 8 15 9 -0.61 0.00
 9 15 9 0.75 0.00
 10 15 9 -0.55 0.00
 11 15 9 0.25 0.00
 -8 -12 10 0.55 0.00
 -7 -12 10 -0.14 0.00
 -6 -12 10 -0.11 0.00
 -5 -12 10 0.21 0.00
 -10 -11 10 0.32 0.00
 -9 -11 10 -0.71 0.00
 -8 -11 10 -0.15 0.00
 -7 -11 10 -0.48 0.00
 -6 -11 10 -0.23 0.00
 -5 -11 10 0.28 0.00
 -4 -11 10 -0.64 0.00
 -3 -11 10 1.21 0.00
 -2 -11 10 -0.05 0.00
 -1 -11 10 -0.60 0.00
 -11 -10 10 -0.91 0.00
 -10 -10 10 1.29 0.00
 -9 -10 10 -0.31 0.00
 -8 -10 10 0.28 0.00
 -7 -10 10 0.38 0.00
 -6 -10 10 1.12 0.00
 -5 -10 10 0.06 0.00
 -4 -10 10 -0.38 0.00
 -3 -10 10 0.47 0.00
 -2 -10 10 -0.56 0.00
 -1 -10 10 -0.44 0.00
 0 -10 10 0.46 0.00
 1 -10 10 0.28 0.00
 -12 -9 10 0.51 0.00
 -11 -9 10 -0.64 0.00
 -10 -9 10 0.65 0.00
 -9 -9 10 -0.53 0.00
 -8 -9 10 -0.32 0.00
 -7 -9 10 -0.35 0.00
 -6 -9 10 0.41 0.00
 -5 -9 10 -1.60 0.00
 -4 -9 10 -0.51 0.00
 -3 -9 10 0.49 0.00
 -2 -9 10 0.20 0.00
 -1 -9 10 0.00 0.00
 0 -9 10 0.36 0.00
 1 -9 10 -0.17 0.00
 2 -9 10 -0.17 0.00
 3 -9 10 -0.10 0.00
 -13 -8 10 -0.09 0.00
 -12 -8 10 -0.14 0.00
 -11 -8 10 0.46 0.00
 -10 -8 10 0.32 0.00
 -9 -8 10 -0.43 0.00
 -8 -8 10 -0.35 0.00
 -7 -8 10 0.16 0.00
 -6 -8 10 0.61 0.00
 -5 -8 10 0.49 0.00
 -4 -8 10 0.31 0.00
 -3 -8 10 0.82 0.00
 -2 -8 10 -0.19 0.00
 -1 -8 10 -0.81 0.00
 0 -8 10 0.67 0.00
 1 -8 10 -0.83 0.00
 2 -8 10 0.62 0.00
 3 -8 10 -0.44 0.00
 4 -8 10 0.07 0.00
 -13 -7 10 0.11 0.00
 -12 -7 10 -0.59 0.00
 -11 -7 10 -0.02 0.00
 -10 -7 10 0.03 0.00
 -9 -7 10 -0.53 0.00
 -8 -7 10 0.35 0.00
 -7 -7 10 0.97 0.00
 -6 -7 10 -1.23 0.00
 -5 -7 10 1.14 0.00
 -4 -7 10 -1.76 0.00
 -3 -7 10 -0.38 0.00
 -2 -7 10 0.10 0.00
 -1 -7 10 -0.33 0.00
 0 -7 10 1.45 0.00
 1 -7 10 -1.44 0.00
 2 -7 10 1.09 0.00
 3 -7 10 -0.14 0.00
 4 -7 10 -0.31 0.00
 5 -7 10 0.62 0.00
 -13 -6 10 0.12 0.00
 -12 -6 10 0.59 0.00
 -11 -6 10 -0.26 0.00
 -10 -6 10 0.83 0.00
 -9 -6 10 -0.02 0.00
 -8 -6 10 -0.01 0.00
 -7 -6 10 0.53 0.00
 -6 -6 10 -2.55 0.00
 -5 -6 10 2.74 0.00
 -4 -6 10 -0.52 0.00
 -3 -6 10 -0.28 0.00
 -2 -6 10 1.73 0.00
 -1 -6 10 -0.46 0.00
 0 -6 10 0.18 0.00
 1 -6 10 -1.32 0.00
 2 -6 10 0.81 0.00
 3 -6 10 0.32 0.00
 4 -6 10 -1.36 0.00
 5 -6 10 1.05 0.00
 6 -6 10 -0.60 0.00
 7 -6 10 0.46 0.00
 -13 -5 10 -0.41 0.00
 -12 -5 10 0.88 0.00
 -11 -5 10 -1.61 0.00
 -10 -5 10 -0.27 0.00
 -9 -5 10 0.22 0.00
 -8 -5 10 -0.83 0.00
 -7 -5 10 0.68 0.00
 -6 -5 10 -1.34 0.00
 -5 -5 10 2.25 0.00
 -4 -5 10 -0.78 0.00
 -3 -5 10 -2.81 0.00
 -2 -5 10 1.95 0.00
 -1 -5 10 -1.15 0.00
 0 -5 10 -0.52 0.00
 1 -5 10 0.34 0.00
 2 -5 10 1.05 0.00
 3 -5 10 -0.20 0.00
 4 -5 10 -0.72 0.00
 5 -5 10 0.85 0.00
 6 -5 10 -0.37 0.00
 7 -5 10 0.29 0.00
 8 -5 10 -0.36 0.00
 -13 -4 10 -1.04 0.00
 -12 -4 10 1.17 0.00
 -11 -4 10 -0.44 0.00
 -10 -4 10 0.35 0.00
 -9 -4 10 1.67 0.00
 -8 -4 10 -0.51 0.00
 -7 -4 10 0.41 0.00
 -6 -4 10 -0.25 0.00
 -5 -4 10 0.55 0.00
 -4 -4 10 -0.11 0.00
 -3 -4 10 -1.18 0.00
 -2 -4 10 3.95 0.00
 -1 -4 10 -1.33 0.00
 0 -4 10 0.31 0.00
 1 -4 10 -0.13 0.00
 2 -4 10 1.46 0.00
 3 -4 10 -3.04 0.00
 4 -4 10 1.62 0.00
 5 -4 10 -0.39 0.00
 6 -4 10 0.09 0.00
 7 -4 10 0.06 0.00
 8 -4 10 -0.38 0.00
 9 -4 10 0.26 0.00
 -13 -3 10 0.04 0.00
 -12 -3 10 1.15 0.00
 -11 -3 10 -0.22 0.00
 -10 -3 10 -1.01 0.00
 -9 -3 10 -0.10 0.00
 -8 -3 10 -1.14 0.00
 -7 -3 10 -0.05 0.00
 -6 -3 10 -0.21 0.00
 -5 -3 10 0.50 0.00
 -4 -3 10 -0.60 0.00
 -3 -3 10 -0.43 0.00
 -2 -3 10 1.46 0.00
 -1 -3 10 -4.37 0.00
 0 -3 10 2.06 0.00
 1 -3 10 -2.25 0.00
 2 -3 10 3.43 0.00
 3 -3 10 -4.02 0.00
 4 -3 10 3.77 0.00
 5 -3 10 -0.93 0.00
 6 -3 10 -0.56 0.00
 7 -3 10 0.50 0.00
 8 -3 10 -0.34 0.00
 9 -3 10 0.61 0.00
 -13 -2 10 -0.48 0.00
 -12 -2 10 0.20 0.00
 -11 -2 10 -0.50 0.00
 -10 -2 10 -0.16 0.00
 -9 -2 10 0.67 0.00
 -8 -2 10 0.28 0.00
 -7 -2 10 2.13 0.00
 -6 -2 10 -1.84 0.00
 -5 -2 10 1.97 0.00
 -4 -2 10 -1.80 0.00
 -3 -2 10 0.63 0.00
 -2 -2 10 1.24 0.00
 -1 -2 10 -2.56 0.00
 0 -2 10 5.55 0.00
 1 -2 10 -3.68 0.00
 2 -2 10 3.40 0.00
 3 -2 10 -3.07 0.00
 4 -2 10 1.17 0.00
 5 -2 10 0.04 0.00
 6 -2 10 -1.83 0.00
 7 -2 10 1.91 0.00
 8 -2 10 -0.97 0.00
 9 -2 10 0.34 0.00
 10 -2 10 -0.48 0.00
 -13 -1 10 -0.30 0.00
 -12 -1 10 1.34 0.00
 -11 -1 10 -0.34 0.00
 -10 -1 10 0.58 0.00
 -9 -1 10 -0.25 0.00
 -8 -1 10 -1.77 0.00
 -7 -1 10 2.57 0.00
 -6 -1 10 -4.86 0.00
 -5 -1 10 3.42 0.00
 -4 -1 10 -1.74 0.00
 -3 -1 10 0.56 0.00
 -2 -1 10 0.78 0.00
 -1 -1 10 -1.27 0.00
 0 -1 10 2.36 0.00
 1 -1 10 -4.68 0.00
 2 -1 10 1.81 0.00
 3 -1 10 0.63 0.00
 4 -1 10 -1.69 0.00
 5 -1 10 2.51 0.00
 6 -1 10 -1.82 0.00
 7 -1 10 1.95 0.00
 8 -1 10 -1.62 0.00
 9 -1 10 0.58 0.00
 10 -1 10 0.10 0.00
 11 -1 10 0.34 0.00
 -12 0 10 0.68 0.00
 -11 0 10 -1.28 0.00
 -10 0 10 0.43 0.00
 -9 0 10 -0.12 0.00
 -8 0 10 -1.40 0.00
 -7 0 10 4.23 0.00
 -6 0 10 -3.90 0.00
 -5 0 10 3.63 0.00
 -4 0 10 -0.54 0.00
 -3 0 10 -1.17 0.00
 -2 0 10 -0.05 0.00
 -1 0 10 0.64 0.00
 0 0 10 -0.88 0.00
 1 0 10 -1.46 0.00
 2 0 10 2.61 0.00
 3 0 10 1.15 0.00
 4 0 10 -2.95 0.00
 5 0 10 1.61 0.00
 6 0 10 -0.57 0.00
 7 0 10 0.35 0.00
 8 0 10 -0.83 0.00
 9 0 10 0.92 0.00
 10 0 10 0.03 0.00
 11 0 10 -0.32 0.00
 -12 1 10 0.11 0.00
 -11 1 10 0.10 0.00
 -10 1 10 0.60 0.00
 -9 1 10 0.16 0.00
 -8 1 10 -1.33 0.00
 -7 1 10 2.37 0.00
 -6 1 10 -3.14 0.00
 -5 1 10 0.95 0.00
 -4 1 10 -0.04 0.00
 -3 1 10 -1.46 0.00
 -2 1 10 0.42 0.00
 -1 1 10 2.66 0.00
 0 1 10 -1.34 0.00
 1 1 10 -0.69 0.00
 2 1 10 3.76 0.00
 3 1 10 -3.46 0.00
 4 1 10 0.08 0.00
 5 1 10 0.38 0.00
 6 1 10 0.85 0.00
 7 1 10 -1.01 0.00
 8 1 10 -0.58 0.00
 9 1 10 0.78 0.00
 10 1 10 -0.37 0.00
 11 1 10 -0.62 0.00
 12 1 10 0.43 0.00
 -11 2 10 0.51 0.00
 -10 2 10 -0.53 0.00
 -9 2 10 0.04 0.00
 -8 2 10 -0.67 0.00
 -7 2 10 1.29 0.00
 -6 2 10 -1.26 0.00
 -5 2 10 1.20 0.00
 -4 2 10 0.25 0.00
 -3 2 10 0.63 0.00
 -2 2 10 -0.81 0.00
 -1 2 10 0.80 0.00
 0 2 10 -1.04 0.00
 1 2 10 -2.81 0.00
 2 2 10 4.94 0.00
 3 2 10 -6.02 0.00
 4 2 10 3.31 0.00
 5 2 10 1.01 0.00
 6 2 10 -1.13 0.00
 7 2 10 0.75 0.00
 8 2 10 -0.53 0.00
 9 2 10 1.87 0.00
 10 2 10 -0.37 0.00
 11 2 10 -0.71 0.00
 12 2 10 1.03 0.00
 13 2 10 -0.38 0.00
 -11 3 10 0.07 0.00
 -10 3 10 -0.20 0.00
 -9 3 10 0.37 0.00
 -8 3 10 -0.32 0.00
 -7 3 10 0.71 0.00
 -6 3 10 -1.08 0.00
 -5 3 10 1.53 0.00
 -4 3 10 -1.98 0.00
 -3 3 10 1.60 0.00
 -2 3 10 -2.21 0.00
 -1 3 10 0.40 0.00
 0 3 10 2.12 0.00
 1 3 10 -1.83 0.00
 2 3 10 3.45 0.00
 3 3 10 -3.23 0.00
 4 3 10 0.96 0.00
 5 3 10 3.03 0.00
 6 3 10 -5.88 0.00
 7 3 10 3.21 0.00
 8 3 10 -2.61 0.00
 9 3 10 1.23 0.00
 10 3 10 -1.18 0.00
 11 3 10 -0.58 0.00
 12 3 10 0.79 0.00
 13 3 10 -0.49 0.00
 -10 4 10 0.60 0.00
 -9 4 10 0.07 0.00
 -8 4 10 -0.76 0.00
 -7 4 10 0.77 0.00
 -6 4 10 -0.86 0.00
 -5 4 10 0.79 0.00
 -4 4 10 -1.42 0.00
 -3 4 10 1.80 0.00
 -2 4 10 -1.19 0.00
 -1 4 10 0.08 0.00
 0 4 10 1.71 0.00
 1 4 10 -1.72 0.00
 2 4 10 -1.40 0.00
 3 4 10 2.02 0.00
 4 4 10 -2.97 0.00
 5 4 10 5.24 0.00
 6 4 10 -5.82 0.00
 7 4 10 6.08 0.00
 8 4 10 -2.30 0.00
 9 4 10 1.91 0.00
 10 4 10 -0.18 0.00
 11 4 10 0.55 0.00
 12 4 10 -0.35 0.00
 13 4 10 0.23 0.00
 -10 5 10 0.87 0.00
 -9 5 10 -0.16 0.00
 -8 5 10 -1.09 0.00
 -7 5 10 1.12 0.00
 -6 5 10 0.27 0.00
 -5 5 10 -1.17 0.00
 -4 5 10 1.82 0.00
 -3 5 10 -0.73 0.00
 -2 5 10 0.35 0.00
 -1 5 10 -0.86 0.00
 0 5 10 1.56 0.00
 1 5 10 -0.96 0.00
 2 5 10 -1.05 0.00
 3 5 10 3.82 0.00
 4 5 10 -3.37 0.00
 5 5 10 2.25 0.00
 6 5 10 -3.24 0.00
 7 5 10 2.79 0.00
 8 5 10 -4.05 0.00
 9 5 10 0.72 0.00
 10 5 10 -0.60 0.00
 11 5 10 0.39 0.00
 12 5 10 -1.30 0.00
 13 5 10 0.96 0.00
 14 5 10 -0.15 0.00
 -9 6 10 0.16 0.00
 -8 6 10 -0.85 0.00
 -7 6 10 0.86 0.00
 -6 6 10 0.94 0.00
 -5 6 10 -3.08 0.00
 -4 6 10 3.35 0.00
 -3 6 10 -3.37 0.00
 -2 6 10 1.68 0.00
 -1 6 10 -1.59 0.00
 0 6 10 2.32 0.00
 1 6 10 -3.03 0.00
 2 6 10 2.38 0.00
 3 6 10 -1.33 0.00
 4 6 10 0.45 0.00
 5 6 10 -1.68 0.00
 6 6 10 1.93 0.00
 7 6 10 1.47 0.00
 8 6 10 -1.79 0.00
 9 6 10 2.67 0.00
 10 6 10 0.30 0.00
 11 6 10 0.08 0.00
 12 6 10 -0.37 0.00
 13 6 10 0.28 0.00
 14 6 10 -0.01 0.00
 -8 7 10 -0.79 0.00
 -7 7 10 0.03 0.00
 -6 7 10 0.89 0.00
 -5 7 10 -2.12 0.00
 -4 7 10 2.75 0.00
 -3 7 10 -1.97 0.00
 -2 7 10 2.34 0.00
 -1 7 10 -1.62 0.00
 0 7 10 2.77 0.00
 1 7 10 -4.60 0.00
 2 7 10 5.66 0.00
 3 7 10 -5.06 0.00
 4 7 10 4.24 0.00
 5 7 10 -2.71 0.00
 6 7 10 1.78 0.00
 7 7 10 -0.35 0.00
 8 7 10 -2.28 0.00
 9 7 10 0.80 0.00
 10 7 10 -0.79 0.00
 11 7 10 -1.31 0.00
 12 7 10 1.30 0.00
 13 7 10 -1.07 0.00
 14 7 10 0.89 0.00
 -7 8 10 0.34 0.00
 -6 8 10 0.46 0.00
 -5 8 10 -0.06 0.00
 -4 8 10 -0.10 0.00
 -3 8 10 -0.28 0.00
 -2 8 10 0.33 0.00
 -1 8 10 -1.95 0.00
 0 8 10 1.99 0.00
 1 8 10 -2.95 0.00
 2 8 10 4.26 0.00
 3 8 10 -4.28 0.00
 4 8 10 2.49 0.00
 5 8 10 -0.82 0.00
 6 8 10 -1.21 0.00
 7 8 10 1.14 0.00
 8 8 10 -0.25 0.00
 9 8 10 0.54 0.00
 10 8 10 0.77 0.00
 11 8 10 -0.50 0.00
 12 8 10 2.03 0.00
 13 8 10 -1.92 0.00
 14 8 10 1.07 0.00
 -6 9 10 -0.89 0.00
 -5 9 10 0.79 0.00
 -4 9 10 -1.48 0.00
 -3 9 10 1.26 0.00
 -2 9 10 0.05 0.00
 -1 9 10 -0.56 0.00
 0 9 10 1.49 0.00
 1 9 10 -0.23 0.00
 2 9 10 -0.01 0.00
 3 9 10 -0.64 0.00
 4 9 10 0.12 0.00
 5 9 10 1.91 0.00
 6 9 10 -2.18 0.00
 7 9 10 1.77 0.00
 8 9 10 0.35 0.00
 9 9 10 -1.13 0.00
 10 9 10 0.29 0.00
 11 9 10 -0.56 0.00
 12 9 10 0.21 0.00
 13 9 10 -1.20 0.00
 14 9 10 1.02 0.00
 -5 10 10 1.11 0.00
 -4 10 10 -0.72 0.00
 -3 10 10 0.75 0.00
 -2 10 10 -0.39 0.00
 -1 10 10 -0.71 0.00
 0 10 10 0.16 0.00
 1 10 10 0.19 0.00
 2 10 10 -1.78 0.00
 3 10 10 1.16 0.00
 4 10 10 -0.21 0.00
 5 10 10 0.38 0.00
 6 10 10 -1.39 0.00
 7 10 10 0.25 0.00
 8 10 10 0.12 0.00
 9 10 10 -0.94 0.00
 10 10 10 0.36 0.00
 11 10 10 0.43 0.00
 12 10 10 -0.12 0.00
 13 10 10 0.28 0.00
 14 10 10 0.51 0.00
 -4 11 10 -0.32 0.00
 -3 11 10 -0.07 0.00
 -2 11 10 0.03 0.00
 -1 11 10 0.21 0.00
 0 11 10 0.63 0.00
 1 11 10 0.01 0.00
 2 11 10 0.24 0.00
 3 11 10 0.29 0.00
 4 11 10 1.24 0.00
 5 11 10 -1.44 0.00
 6 11 10 1.04 0.00
 7 11 10 0.11 0.00
 8 11 10 0.21 0.00
 9 11 10 0.51 0.00
 10 11 10 0.07 0.00
 11 11 10 -0.06 0.00
 12 11 10 -0.13 0.00
 13 11 10 -0.30 0.00
 14 11 10 0.14 0.00
 -3 12 10 0.19 0.00
 -2 12 10 -0.05 0.00
 -1 12 10 0.20 0.00
 0 12 10 -0.33 0.00
 1 12 10 -1.37 0.00
 2 12 10 1.09 0.00
 3 12 10 -1.50 0.00
 4 12 10 0.76 0.00
 5 12 10 -1.69 0.00
 6 12 10 0.55 0.00
 7 12 10 -0.13 0.00
 8 12 10 -0.75 0.00
 9 12 10 0.40 0.00
 10 12 10 -0.51 0.00
 11 12 10 -0.41 0.00
 12 12 10 0.68 0.00
 13 12 10 -0.47 0.00
 -1 13 10 0.35 0.00
 0 13 10 -0.20 0.00
 1 13 10 -0.05 0.00
 2 13 10 1.58 0.00
 3 13 10 -0.48 0.00
 4 13 10 0.19 0.00
 5 13 10 0.89 0.00
 6 13 10 0.05 0.00
 7 13 10 0.92 0.00
 8 13 10 -0.30 0.00
 9 13 10 0.23 0.00
 10 13 10 0.06 0.00
 11 13 10 0.05 0.00
 12 13 10 0.36 0.00
 13 13 10 -0.39 0.00
 1 14 10 0.22 0.00
 2 14 10 -0.34 0.00
 3 14 10 -0.40 0.00
 4 14 10 -0.88 0.00
 5 14 10 0.95 0.00
 6 14 10 -1.30 0.00
 7 14 10 -0.05 0.00
 8 14 10 -0.62 0.00
 9 14 10 -0.16 0.00
 10 14 10 0.37 0.00
 11 14 10 0.10 0.00
 12 14 10 -0.47 0.00
 3 15 10 0.36 0.00
 4 15 10 0.18 0.00
 5 15 10 0.62 0.00
 6 15 10 -0.22 0.00
 7 15 10 0.45 0.00
 8 15 10 0.00 0.00
 9 15 10 0.56 0.00
 10 15 10 0.01 0.00
 -9 -11 11 0.09 0.00
 -8 -11 11 0.89 0.00
 -7 -11 11 -0.31 0.00
 -6 -11 11 0.10 0.00
 -5 -11 11 0.78 0.00
 -4 -11 11 -1.26 0.00
 -3 -11 11 0.56 0.00
 -10 -10 11 0.31 0.00
 -9 -10 11 -0.60 0.00
 -8 -10 11 0.14 0.00
 -7 -10 11 -0.69 0.00
 -6 -10 11 -0.31 0.00
 -5 -10 11 0.27 0.00
 -4 -10 11 -1.27 0.00
 -3 -10 11 1.18 0.00
 -2 -10 11 0.23 0.00
 -1 -10 11 -0.56 0.00
 0 -10 11 0.29 0.00
 -11 -9 11 -0.66 0.00
 -10 -9 11 1.03 0.00
 -9 -9 11 -0.50 0.00
 -8 -9 11 -0.11 0.00
 -7 -9 11 0.16 0.00
 -6 -9 11 0.97 0.00
 -5 -9 11 0.27 0.00
 -4 -9 11 0.00 0.00
 -3 -9 11 0.41 0.00
 -2 -9 11 0.01 0.00
 -1 -9 11 -0.71 0.00
 0 -9 11 0.12 0.00
 1 -9 11 0.36 0.00
 2 -9 11 -0.33 0.00
 -12 -8 11 0.21 0.00
 -11 -8 11 -0.42 0.00
 -10 -8 11 0.49 0.00
 -9 -8 11 -0.07 0.00
 -8 -8 11 -0.55 0.00
 -7 -8 11 0.32 0.00
 -6 -8 11 0.61 0.00
 -5 -8 11 -1.61 0.00
 -4 -8 11 0.20 0.00
 -3 -8 11 -0.91 0.00
 -2 -8 11 0.51 0.00
 -1 -8 11 -0.20 0.00
 0 -8 11 0.36 0.00
 1 -8 11 0.12 0.00
 2 -8 11 -0.35 0.00
 3 -8 11 0.39 0.00
 -12 -7 11 -0.04 0.00
 -11 -7 11 0.70 0.00
 -10 -7 11 -0.32 0.00
 -9 -7 11 0.46 0.00
 -8 -7 11 -0.74 0.00
 -7 -7 11 0.36 0.00
 -6 -7 11 0.19 0.00
 -5 -7 11 -0.46 0.00
 -4 -7 11 1.58 0.00
 -3 -7 11 -0.61 0.00
 -2 -7 11 0.68 0.00
 -1 -7 11 -0.23 0.00
 0 -7 11 0.60 0.00
 1 -7 11 -0.99 0.00
 2 -7 11 0.26 0.00
 3 -7 11 -0.14 0.00
 4 -7 11 0.01 0.00
 5 -7 11 -0.45 0.00
 -13 -6 11 0.06 0.00
 -12 -6 11 -0.90 0.00
 -11 -6 11 0.60 0.00
 -10 -6 11 -1.07 0.00
 -9 -6 11 0.29 0.00
 -8 -6 11 -0.32 0.00
 -7 -6 11 0.53 0.00
 -6 -6 11 -1.02 0.00
 -5 -6 11 0.68 0.00
 -4 -6 11 0.16 0.00
 -3 -6 11 -1.81 0.00
 -2 -6 11 0.24 0.00
 -1 -6 11 0.00 0.00
 0 -6 11 0.83 0.00
 1 -6 11 -1.62 0.00
 2 -6 11 1.26 0.00
 3 -6 11 0.04 0.00
 4 -6 11 -0.16 0.00
 5 -6 11 0.46 0.00
 6 -6 11 -0.29 0.00
 -13 -5 11 0.07 0.00
 -12 -5 11 -0.31 0.00
 -11 -5 11 1.00 0.00
 -10 -5 11 -0.19 0.00
 -9 -5 11 0.77 0.00
 -8 -5 11 0.02 0.00
 -7 -5 11 0.91 0.00
 -6 -5 11 -1.80 0.00
 -5 -5 11 1.95 0.00
 -4 -5 11 0.44 0.00
 -3 -5 11 -1.53 0.00
 -2 -5 11 2.04 0.00
 -1 -5 11 0.07 0.00
 0 -5 11 0.02 0.00
 1 -5 11 -1.07 0.00
 2 -5 11 0.97 0.00
 3 -5 11 0.13 0.00
 4 -5 11 -1.59 0.00
 5 -5 11 1.30 0.00
 6 -5 11 -0.86 0.00
 7 -5 11 0.44 0.00
 -13 -4 11 -0.23 0.00
 -12 -4 11 0.07 0.00
 -11 -4 11 0.08 0.00
 -10 -4 11 -0.88 0.00
 -9 -4 11 0.34 0.00
 -8 -4 11 -1.61 0.00
 -7 -4 11 0.88 0.00
 -6 -4 11 -1.75 0.00
 -5 -4 11 1.06 0.00
 -4 -4 11 0.57 0.00
 -3 -4 11 -3.18 0.00
 -2 -4 11 2.32 0.00
 -1 -4 11 -1.70 0.00
 0 -4 11 -0.66 0.00
 1 -4 11 0.79 0.00
 2 -4 11 0.33 0.00
 3 -4 11 0.31 0.00
 4 -4 11 -1.33 0.00
 5 -4 11 1.80 0.00
 6 -4 11 -0.71 0.00
 7 -4 11 0.15 0.00
 8 -4 11 -0.13 0.00
 -13 -3 11 -1.02 0.00
 -12 -3 11 0.21 0.00
 -11 -3 11 0.45 0.00
 -10 -3 11 -0.47 0.00
 -9 -3 11 1.73 0.00
 -8 -3 11 -1.36 0.00
 -7 -3 11 2.07 0.00
 -6 -3 11 0.10 0.00
 -5 -3 11 -0.55 0.00
 -4 -3 11 1.82 0.00
 -3 -3 11 -2.57 0.00
 -2 -3 11 3.60 0.00
 -1 -3 11 -1.76 0.00
 0 -3 11 0.96 0.00
 1 -3 11 0.92 0.00
 2 -3 11 -0.43 0.00
 3 -3 11 -1.18 0.00
 4 -3 11 0.24 0.00
 5 -3 11 0.18 0.00
 6 -3 11 -0.07 0.00
 7 -3 11 -0.32 0.00
 8 -3 11 0.22 0.00
 9 -3 11 -0.13 0.00
 -12 -2 11 0.52 0.00
 -11 -2 11 0.81 0.00
 -10 -2 11 -1.28 0.00
 -9 -2 11 1.11 0.00
 -8 -2 11 -2.32 0.00
 -7 -2 11 0.80 0.00
 -6 -2 11 -0.24 0.00
 -5 -2 11 -2.25 0.00
 -4 -2 11 2.04 0.00
 -3 -2 11 -1.75 0.00
 -2 -2 11 1.98 0.00
 -1 -2 11 -3.19 0.00
 0 -2 11 2.22 0.00
 1 -2 11 -2.03 0.00
 2 -2 11 1.07 0.00
 3 -2 11 -1.24 0.00
 4 -2 11 2.20 0.00
 5 -2 11 -0.84 0.00
 6 -2 11 0.25 0.00
 7 -2 11 -0.05 0.00
 8 -2 11 0.01 0.00
 9 -2 11 -0.24 0.00
 10 -2 11 0.40 0.00
 -12 -1 11 0.01 0.00
 -11 -1 11 0.09 0.00
 -10 -1 11 -1.11 0.00
 -9 -1 11 1.57 0.00
 -8 -1 11 -1.36 0.00
 -7 -1 11 2.03 0.00
 -6 -1 11 0.01 0.00
 -5 -1 11 -0.19 0.00
 -4 -1 11 1.66 0.00
 -3 -1 11 -0.86 0.00
 -2 -1 11 0.46 0.00
 -1 -1 11 -2.33 0.00
 0 -1 11 4.38 0.00
 1 -1 11 -4.17 0.00
 2 -1 11 2.90 0.00
 3 -1 11 -0.53 0.00
 4 -1 11 -0.62 0.00
 5 -1 11 -0.24 0.00
 6 -1 11 -0.79 0.00
 7 -1 11 1.41 0.00
 8 -1 11 -0.70 0.00
 9 -1 11 0.12 0.00
 10 -1 11 0.47 0.00
 -12 0 11 0.61 0.00
 -11 0 11 -0.24 0.00
 -10 0 11 0.20 0.00
 -9 0 11 1.06 0.00
 -8 0 11 -2.10 0.00
 -7 0 11 2.08 0.00
 -6 0 11 -2.57 0.00
 -5 0 11 0.40 0.00
 -4 0 11 -0.40 0.00
 -3 0 11 -0.85 0.00
 -2 0 11 0.49 0.00
 -1 0 11 -0.42 0.00
 0 0 11 3.41 0.00
 1 0 11 -4.55 0.00
 2 0 11 2.40 0.00
 3 0 11 1.84 0.00
 4 0 11 -4.20 0.00
 5 0 11 3.28 0.00
 6 0 11 -1.26 0.00
 7 0 11 1.54 0.00
 8 0 11 -1.78 0.00
 9 0 11 -0.12 0.00
 10 0 11 0.43 0.00
 11 0 11 -0.37 0.00
 -11 1 11 -0.76 0.00
 -10 1 11 0.44 0.00
 -9 1 11 0.27 0.00
 -8 1 11 -1.98 0.00
 -7 1 11 2.94 0.00
 -6 1 11 -2.25 0.00
 -5 1 11 1.57 0.00
 -4 1 11 1.21 0.00
 -3 1 11 -0.50 0.00
 -2 1 11 0.79 0.00
 -1 1 11 -0.36 0.00
 0 1 11 -0.09 0.00
 1 1 11 -2.44 0.00
 2 1 11 0.99 0.00
 3 1 11 2.90 0.00
 4 1 11 -5.71 0.00
 5 1 11 4.05 0.00
 6 1 11 -0.88 0.00
 7 1 11 0.03 0.00
 8 1 11 -0.16 0.00
 9 1 11 0.45 0.00
 10 1 11 1.30 0.00
 11 1 11 -0.38 0.00
 12 1 11 -0.12 0.00
 -11 2 11 0.05 0.00
 -10 2 11 0.04 0.00
 -9 2 11 0.63 0.00
 -8 2 11 -1.43 0.00
 -7 2 11 2.17 0.00
 -6 2 11 -1.48 0.00
 -5 2 11 -0.54 0.00
 -4 2 11 1.09 0.00
 -3 2 11 -2.26 0.00
 -2 2 11 0.17 0.00
 -1 2 11 0.03 0.00
 0 2 11 0.05 0.00
 1 2 11 0.54 0.00
 2 2 11 1.04 0.00
 3 2 11 1.01 0.00
 4 2 11 -2.77 0.00
 5 2 11 2.16 0.00
 6 2 11 -0.01 0.00
 7 2 11 -1.75 0.00
 8 2 11 0.58 0.00
 9 2 11 -0.91 0.00
 10 2 11 0.29 0.00
 11 2 11 -1.31 0.00
 12 2 11 0.07 0.00
 -10 3 11 -0.97 0.00
 -9 3 11 1.11 0.00
 -8 3 11 -1.26 0.00
 -7 3 11 0.76 0.00
 -6 3 11 -0.19 0.00
 -5 3 11 -0.87 0.00
 -4 3 11 1.50 0.00
 -3 3 11 0.03 0.00
 -2 3 11 0.43 0.00
 -1 3 11 0.06 0.00
 0 3 11 0.66 0.00
 1 3 11 -0.99 0.00
 2 3 11 0.37 0.00
 3 3 11 -1.77 0.00
 4 3 11 0.63 0.00
 5 3 11 0.78 0.00
 6 3 11 -0.53 0.00
 7 3 11 0.38 0.00
 8 3 11 1.12 0.00
 9 3 11 -0.01 0.00
 10 3 11 0.98 0.00
 11 3 11 -0.36 0.00
 12 3 11 1.12 0.00
 13 3 11 -0.24 0.00
 -10 4 11 -0.87 0.00
 -9 4 11 1.36 0.00
 -8 4 11 -0.94 0.00
 -7 4 11 0.20 0.00
 -6 4 11 0.56 0.00
 -5 4 11 -0.21 0.00
 -4 4 11 -0.56 0.00
 -3 4 11 1.28 0.00
 -2 4 11 -1.66 0.00
 -1 4 11 -0.85 0.00
 0 4 11 1.84 0.00
 1 4 11 -1.29 0.00
 2 4 11 0.20 0.00
 3 4 11 0.43 0.00
 4 4 11 0.08 0.00
 5 4 11 1.92 0.00
 6 4 11 -4.33 0.00
 7 4 11 2.77 0.00
 8 4 11 -1.84 0.00
 9 4 11 -0.73 0.00
 10 4 11 0.12 0.00
 11 4 11 -0.85 0.00
 12 4 11 0.26 0.00
 13 4 11 -0.79 0.00
 -9 5 11 0.96 0.00
 -8 5 11 -0.94 0.00
 -7 5 11 0.19 0.00
 -6 5 11 0.32 0.00
 -5 5 11 -0.11 0.00
 -4 5 11 -1.18 0.00
 -3 5 11 1.71 0.00
 -2 5 11 -1.00 0.00
 -1 5 11 -0.58 0.00
 0 5 11 2.34 0.00
 1 5 11 -0.88 0.00
 2 5 11 -2.30 0.00
 3 5 11 4.06 0.00
 4 5 11 -4.39 0.00
 5 5 11 4.65 0.00
 6 5 11 -5.35 0.00
 7 5 11 5.77 0.00
 8 5 11 -1.89 0.00
 9 5 11 0.68 0.00
 10 5 11 1.16 0.00
 11 5 11 -0.01 0.00
 12 5 11 -0.12 0.00
 13 5 11 0.33 0.00
 -8 6 11 -1.21 0.00
 -7 6 11 0.59 0.00
 -6 6 11 0.19 0.00
 -5 6 11 -0.77 0.00
 -4 6 11 0.73 0.00
 -3 6 11 -0.24 0.00
 -2 6 11 1.01 0.00
 -1 6 11 -1.58 0.00
 0 6 11 1.71 0.00
 1 6 11 -0.68 0.00
 2 6 11 -2.53 0.00
 3 6 11 5.46 0.00
 4 6 11 -5.68 0.00
 5 6 11 4.60 0.00
 6 6 11 -3.97 0.00
 7 6 11 2.80 0.00
 8 6 11 -2.90 0.00
 9 6 11 -0.14 0.00
 10 6 11 0.10 0.00
 11 6 11 -0.27 0.00
 12 6 11 -0.94 0.00
 13 6 11 0.84 0.00
 -8 7 11 -0.82 0.00
 -7 7 11 1.01 0.00
 -6 7 11 0.58 0.00
 -5 7 11 -1.46 0.00
 -4 7 11 2.34 0.00
 -3 7 11 -2.81 0.00
 -2 7 11 2.38 0.00
 -1 7 11 -2.64 0.00
 0 7 11 1.93 0.00
 1 7 11 -1.22 0.00
 2 7 11 0.41 0.00
 3 7 11 1.41 0.00
 4 7 11 -2.59 0.00
 5 7 11 1.53 0.00
 6 7 11 -0.22 0.00
 7 7 11 0.46 0.00
 8 7 11 -0.23 0.00
 9 7 11 1.29 0.00
 10 7 11 0.31 0.00
 11 7 11 0.26 0.00
 12 7 11 -0.16 0.00
 13 7 11 0.37 0.00
 14 7 11 -0.27 0.00
 -7 8 11 0.18 0.00
 -6 8 11 0.22 0.00
 -5 8 11 -1.72 0.00
 -4 8 11 1.81 0.00
 -3 8 11 -2.47 0.00
 -2 8 11 2.94 0.00
 -1 8 11 -2.05 0.00
 0 8 11 2.34 0.00
 1 8 11 -2.43 0.00
 2 8 11 2.85 0.00
 3 8 11 -3.08 0.00
 4 8 11 1.70 0.00
 5 8 11 -0.26 0.00
 6 8 11 0.75 0.00
 7 8 11 -0.99 0.00
 8 8 11 0.08 0.00
 9 8 11 -0.05 0.00
 10 8 11 -0.64 0.00
 11 8 11 -0.61 0.00
 12 8 11 0.70 0.00
 13 8 11 -1.08 0.00
 14 8 11 0.61 0.00
 -6 9 11 0.38 0.00
 -5 9 11 0.01 0.00
 -4 9 11 0.58 0.00
 -3 9 11 -0.44 0.00
 -2 9 11 1.24 0.00
 -1 9 11 -2.12 0.00
 0 9 11 1.47 0.00
 1 9 11 -2.14 0.00
 2 9 11 2.75 0.00
 3 9 11 -3.06 0.00
 4 9 11 1.96 0.00
 5 9 11 0.26 0.00
 6 9 11 -1.44 0.00
 7 9 11 0.18 0.00
 8 9 11 0.50 0.00
 9 9 11 -0.54 0.00
 10 9 11 0.62 0.00
 11 9 11 -0.34 0.00
 12 9 11 1.52 0.00
 13 9 11 -1.45 0.00
 14 9 11 1.09 0.00
 -5 10 11 0.69 0.00
 -4 10 11 -1.17 0.00
 -3 10 11 0.37 0.00
 -2 10 11 0.13 0.00
 -1 10 11 -1.09 0.00
 0 10 11 1.78 0.00
 1 10 11 -0.22 0.00
 2 10 11 0.26 0.00
 3 10 11 -0.28 0.00
 4 10 11 -0.25 0.00
 5 10 11 2.00 0.00
 6 10 11 -2.39 0.00
 7 10 11 1.45 0.00
 8 10 11 0.61 0.00
 9 10 11 -1.05 0.00
 10 10 11 1.12 0.00
 11 10 11 -0.74 0.00
 12 10 11 0.37 0.00
 13 10 11 -0.94 0.00
 14 10 11 0.47 0.00
 -4 11 11 -0.83 0.00
 -3 11 11 0.40 0.00
 -2 11 11 0.42 0.00
 -1 11 11 -0.83 0.00
 0 11 11 0.89 0.00
 1 11 11 -0.41 0.00
 2 11 11 -1.81 0.00
 3 11 11 1.40 0.00
 4 11 11 -1.46 0.00
 5 11 11 1.22 0.00
 6 11 11 -1.68 0.00
 7 11 11 0.48 0.00
 8 11 11 0.22 0.00
 9 11 11 -1.07 0.00
 10 11 11 0.71 0.00
 11 11 11 -0.66 0.00
 12 11 11 0.13 0.00
 13 11 11 0.31 0.00
 -2 12 11 0.71 0.00
 -1 12 11 -0.61 0.00
 0 12 11 0.61 0.00
 1 12 11 -0.18 0.00
 2 12 11 -0.09 0.00
 3 12 11 1.54 0.00
 4 12 11 -0.26 0.00
 5 12 11 0.22 0.00
 6 12 11 0.70 0.00
 7 12 11 0.12 0.00
 8 12 11 0.28 0.00
 9 12 11 -0.15 0.00
 10 12 11 0.35 0.00
 11 12 11 -0.18 0.00
 12 12 11 0.53 0.00
 13 12 11 -0.14 0.00
 -1 13 11 -0.27 0.00
 0 13 11 -0.01 0.00
 1 13 11 -0.61 0.00
 2 13 11 0.63 0.00
 3 13 11 -0.62 0.00
 4 13 11 -0.62 0.00
 5 13 11 -0.79 0.00
 6 13 11 0.16 0.00
 7 13 11 -0.53 0.00
 8 13 11 -0.46 0.00
 9 13 11 0.02 0.00
 10 13 11 -0.04 0.00
 11 13 11 -0.14 0.00
 12 13 11 0.45 0.00
 1 14 11 -0.06 0.00
 2 14 11 0.83 0.00
 3 14 11 -0.42 0.00
 4 14 11 -0.09 0.00
 5 14 11 1.13 0.00
 6 14 11 0.21 0.00
 7 14 11 0.74 0.00
 8 14 11 -0.01 0.00
 9 14 11 -0.05 0.00
 10 14 11 0.22 0.00
 11 14 11 -0.04 0.00
 4 15 11 -0.49 0.00
 5 15 11 0.73 0.00
 6 15 11 -1.13 0.00
 7 15 11 -0.07 0.00
 8 15 11 -0.39 0.00
 9 15 11 -0.35 0.00
 -9 -10 12 0.18 0.00
 -8 -10 12 0.60 0.00
 -7 -10 12 -0.60 0.00
 -6 -10 12 0.22 0.00
 -5 -10 12 1.45 0.00
 -4 -10 12 -1.30 0.00
 -3 -10 12 0.41 0.00
 -2 -10 12 0.02 0.00
 -10 -9 12 0.30 0.00
 -9 -9 12 -0.21 0.00
 -8 -9 12 0.37 0.00
 -7 -9 12 -0.86 0.00
 -6 -9 12 -0.16 0.00
 -5 -9 12 0.53 0.00
 -4 -9 12 -1.42 0.00
 -3 -9 12 0.65 0.00
 -2 -9 12 -0.06 0.00
 -1 -9 12 -0.04 0.00
 0 -9 12 0.02 0.00
 1 -9 12 0.05 0.00
 -11 -8 12 -0.57 0.00
 -10 -8 12 0.74 0.00
 -9 -8 12 -0.38 0.00
 -8 -8 12 0.30 0.00
 -7 -8 12 -0.32 0.00
 -6 -8 12 0.45 0.00
 -5 -8 12 0.09 0.00
 -4 -8 12 0.62 0.00
 -3 -8 12 0.29 0.00
 -2 -8 12 -0.20 0.00
 -1 -8 12 0.06 0.00
 0 -8 12 -0.07 0.00
 1 -8 12 0.38 0.00
 2 -8 12 -0.53 0.00
 -12 -7 12 -0.03 0.00
 -11 -7 12 -0.48 0.00
 -10 -7 12 0.27 0.00
 -9 -7 12 -0.27 0.00
 -8 -7 12 -0.20 0.00
 -7 -7 12 0.11 0.00
 -6 -7 12 0.38 0.00
 -5 -7 12 -1.72 0.00
 -4 -7 12 1.55 0.00
 -3 -7 12 -1.40 0.00
 -2 -7 12 -0.28 0.00
 -1 -7 12 0.21 0.00
 0 -7 12 0.13 0.00
 1 -7 12 0.00 0.00
 2 -7 12 -0.58 0.00
 3 -7 12 0.66 0.00
 4 -7 12 0.46 0.00
 -12 -6 12 0.00 0.00
 -11 -6 12 0.59 0.00
 -10 -6 12 -0.24 0.00
 -9 -6 12 0.46 0.00
 -8 -6 12 -0.06 0.00
 -7 -6 12 0.58 0.00
 -6 -6 12 0.50 0.00
 -5 -6 12 -1.64 0.00
 -4 -6 12 2.75 0.00
 -3 -6 12 -1.11 0.00
 -2 -6 12 0.20 0.00
 -1 -6 12 0.65 0.00
 0 -6 12 0.35 0.00
 1 -6 12 -0.82 0.00
 2 -6 12 0.31 0.00
 3 -6 12 0.14 0.00
 4 -6 12 -0.04 0.00
 5 -6 12 -0.71 0.00
 -12 -5 12 -1.02 0.00
 -11 -5 12 0.72 0.00
 -10 -5 12 -0.96 0.00
 -9 -5 12 0.04 0.00
 -8 -5 12 -0.40 0.00
 -7 -5 12 -0.36 0.00
 -6 -5 12 -0.17 0.00
 -5 -5 12 -1.12 0.00
 -4 -5 12 1.41 0.00
 -3 -5 12 -1.62 0.00
 -2 -5 12 -0.44 0.00
 -1 -5 12 0.59 0.00
 0 -5 12 -0.17 0.00
 1 -5 12 -1.15 0.00
 2 -5 12 1.29 0.00
 3 -5 12 -0.29 0.00
 4 -5 12 -0.08 0.00
 5 -5 12 0.17 0.00
 6 -5 12 0.10 0.00
 -12 -4 12 -1.17 0.00
 -11 -4 12 1.36 0.00
 -10 -4 12 -0.11 0.00
 -9 -4 12 0.52 0.00
 -8 -4 12 0.35 0.00
 -7 -4 12 0.35 0.00
 -6 -4 12 0.49 0.00
 -5 -4 12 0.35 0.00
 -4 -4 12 0.80 0.00
 -3 -4 12 -0.87 0.00
 -2 -4 12 1.12 0.00
 -1 -4 12 0.84 0.00
 0 -4 12 -0.62 0.00
 1 -4 12 -0.15 0.00
 2 -4 12 0.77 0.00
 3 -4 12 -0.31 0.00
 4 -4 12 -1.02 0.00
 5 -4 12 1.02 0.00
 6 -4 12 -0.67 0.00
 7 -4 12 0.36 0.00
 -12 -3 12 -0.77 0.00
 -11 -3 12 0.83 0.00
 -10 -3 12 -0.45 0.00
 -9 -3 12 -0.07 0.00
 -8 -3 12 -1.25 0.00
 -7 -3 12 -0.22 0.00
 -6 -3 12 -0.33 0.00
 -5 -3 12 -0.58 0.00
 -4 -3 12 0.34 0.00
 -3 -3 12 -1.60 0.00
 -2 -3 12 1.34 0.00
 -1 -3 12 -1.08 0.00
 0 -3 12 -1.16 0.00
 1 -3 12 1.34 0.00
 2 -3 12 -0.79 0.00
 3 -3 12 0.79 0.00
 4 -3 12 -0.82 0.00
 5 -3 12 1.37 0.00
 6 -3 12 -0.73 0.00
 7 -3 12 0.14 0.00
 8 -3 12 -0.05 0.00
 -12 -2 12 -0.44 0.00
 -11 -2 12 0.57 0.00
 -10 -2 12 -0.42 0.00
 -9 -2 12 1.13 0.00
 -8 -2 12 -1.00 0.00
 -7 -2 12 1.26 0.00
 -6 -2 12 1.49 0.00
 -5 -2 12 -1.12 0.00
 -4 -2 12 1.92 0.00
 -3 -2 12 -1.60 0.00
 -2 -2 12 1.75 0.00
 -1 -2 12 -1.20 0.00
 0 -2 12 0.60 0.00
 1 -2 12 1.80 0.00
 2 -2 12 -2.32 0.00
 3 -2 12 0.95 0.00
 4 -2 12 -0.10 0.00
 5 -2 12 -0.71 0.00
 6 -2 12 0.27 0.00
 7 -2 12 -0.37 0.00
 8 -2 12 0.86 0.00
 9 -2 12 -0.57 0.00
 -12 -1 12 -0.11 0.00
 -11 -1 12 0.70 0.00
 -10 -1 12 -1.07 0.00
 -9 -1 12 1.54 0.00
 -8 -1 12 -1.79 0.00
 -7 -1 12 -0.04 0.00
 -6 -1 12 0.92 0.00
 -5 -1 12 -3.54 0.00
 -4 -1 12 2.03 0.00
 -3 -1 12 -1.41 0.00
 -2 -1 12 0.82 0.00
 -1 -1 12 -1.17 0.00
 0 -1 12 1.70 0.00
 1 -1 12 -0.67 0.00
 2 -1 12 -1.51 0.00
 3 -1 12 1.30 0.00
 4 -1 12 1.33 0.00
 5 -1 12 -2.02 0.00
 6 -1 12 1.65 0.00
 7 -1 12 -0.67 0.00
 8 -1 12 0.43 0.00
 9 -1 12 -1.23 0.00
 10 -1 12 0.42 0.00
 -11 0 12 0.23 0.00
 -10 0 12 -1.17 0.00
 -9 0 12 1.90 0.00
 -8 0 12 -1.47 0.00
 -7 0 12 0.27 0.00
 -6 0 12 1.83 0.00
 -5 0 12 -1.60 0.00
 -4 0 12 2.57 0.00
 -3 0 12 0.29 0.00
 -2 0 12 -0.56 0.00
 -1 0 12 -1.01 0.00
 0 0 12 2.25 0.00
 1 0 12 -2.83 0.00
 2 0 12 0.71 0.00
 3 0 12 1.07 0.00
 4 0 12 -0.55 0.00
 5 0 12 -1.55 0.00
 6 0 12 1.05 0.00
 7 0 12 0.26 0.00
 8 0 12 -0.13 0.00
 9 0 12 0.08 0.00
 10 0 12 0.92 0.00
 -11 1 12 -0.34 0.00
 -10 1 12 -0.05 0.00
 -9 1 12 1.25 0.00
 -8 1 12 -1.29 0.00
 -7 1 12 0.38 0.00
 -6 1 12 0.34 0.00
 -5 1 12 -1.21 0.00
 -4 1 12 -0.57 0.00
 -3 1 12 0.00 0.00
 -2 1 12 -1.36 0.00
 -1 1 12 -0.20 0.00
 0 1 12 2.30 0.00
 1 1 12 -2.09 0.00
 2 1 12 1.30 0.00
 3 1 12 2.02 0.00
 4 1 12 -3.28 0.00
 5 1 12 1.95 0.00
 6 1 12 -0.23 0.00
 7 1 12 0.50 0.00
 8 1 12 -1.33 0.00
 9 1 12 -0.33 0.00
 10 1 12 -0.05 0.00
 11 1 12 -0.54 0.00
 -11 2 12 -0.48 0.00
 -10 2 12 0.45 0.00
 -9 2 12 0.05 0.00
 -8 2 12 -0.94 0.00
 -7 2 12 0.62 0.00
 -6 2 12 -0.12 0.00
 -5 2 12 0.06 0.00
 -4 2 12 0.34 0.00
 -3 2 12 1.27 0.00
 -2 2 12 0.61 0.00
 -1 2 12 -0.24 0.00
 0 2 12 0.27 0.00
 1 2 12 -0.36 0.00
 2 2 12 -1.23 0.00
 3 2 12 2.63 0.00
 4 2 12 -4.83 0.00
 5 2 12 3.54 0.00
 6 2 12 -0.64 0.00
 7 2 12 -0.22 0.00
 8 2 12 0.60 0.00
 9 2 12 -0.02 0.00
 10 2 12 1.37 0.00
 11 2 12 0.27 0.00
 12 2 12 0.04 0.00
 -10 3 12 -0.16 0.00
 -9 3 12 0.37 0.00
 -8 3 12 -0.31 0.00
 -7 3 12 0.54 0.00
 -6 3 12 0.23 0.00
 -5 3 12 -0.76 0.00
 -4 3 12 0.47 0.00
 -3 3 12 -1.10 0.00
 -2 3 12 0.44 0.00
 -1 3 12 -1.58 0.00
 0 3 12 -0.58 0.00
 1 3 12 2.20 0.00
 2 3 12 -2.16 0.00
 3 3 12 2.60 0.00
 4 3 12 -2.26 0.00
 5 3 12 1.75 0.00
 6 3 12 -0.04 0.00
 7 3 12 -2.09 0.00
 8 3 12 1.69 0.00
 9 3 12 -2.15 0.00
 10 3 12 0.54 0.00
 11 3 12 -0.80 0.00
 12 3 12 -0.61 0.00
 -9 4 12 1.12 0.00
 -8 4 12 -0.61 0.00
 -7 4 12 -0.46 0.00
 -6 4 12 0.80 0.00
 -5 4 12 -1.13 0.00
 -4 4 12 0.94 0.00
 -3 4 12 -0.47 0.00
 -2 4 12 1.31 0.00
 -1 4 12 -0.67 0.00
 0 4 12 0.14 0.00
 1 4 12 2.17 0.00
 2 4 12 -2.43 0.00
 3 4 12 0.63 0.00
 4 4 12 0.62 0.00
 5 4 12 -0.86 0.00
 6 4 12 0.76 0.00
 7 4 12 -0.69 0.00
 8 4 12 2.62 0.00
 9 4 12 -1.70 0.00
 10 4 12 1.26 0.00
 11 4 12 0.39 0.00
 12 4 12 0.48 0.00
 -9 5 12 1.51 0.00
 -8 5 12 -0.46 0.00
 -7 5 12 -0.74 0.00
 -6 5 12 1.32 0.00
 -5 5 12 -0.74 0.00
 -4 5 12 -0.16 0.00
 -3 5 12 0.60 0.00
 -2 5 12 -0.27 0.00
 -1 5 12 -0.53 0.00
 0 5 12 -0.05 0.00
 1 5 12 0.81 0.00
 2 5 12 -2.18 0.00
 3 5 12 1.29 0.00
 4 5 12 0.54 0.00
 5 5 12 -0.53 0.00
 6 5 12 -1.42 0.00
 7 5 12 0.90 0.00
 8 5 12 -0.17 0.00
 9 5 12 -1.73 0.00
 10 5 12 0.37 0.00
 11 5 12 -0.13 0.00
 12 5 12 -0.11 0.00
 13 5 12 -0.72 0.00
 -8 6 12 -0.48 0.00
 -7 6 12 -0.66 0.00
 -6 6 12 0.99 0.00
 -5 6 12 -0.11 0.00
 -4 6 12 -0.61 0.00
 -3 6 12 0.98 0.00
 -2 6 12 -0.83 0.00
 -1 6 12 -0.14 0.00
 0 6 12 0.41 0.00
 1 6 12 0.81 0.00
 2 6 12 -2.41 0.00
 3 6 12 3.90 0.00
 4 6 12 -3.34 0.00
 5 6 12 2.66 0.00
 6 6 12 -2.78 0.00
 7 6 12 3.35 0.00
 8 6 12 -0.74 0.00
 9 6 12 0.22 0.00
 10 6 12 0.57 0.00
 11 6 12 0.11 0.00
 12 6 12 0.05 0.00
 13 6 12 0.15 0.00
 -7 7 12 0.05 0.00
 -6 7 12 0.19 0.00
 -5 7 12 -0.44 0.00
 -4 7 12 0.01 0.00
 -3 7 12 -0.44 0.00
 -2 7 12 0.87 0.00
 -1 7 12 -0.48 0.00
 0 7 12 0.66 0.00
 1 7 12 0.36 0.00
 2 7 12 -2.83 0.00
 3 7 12 4.78 0.00
 4 7 12 -5.57 0.00
 5 7 12 4.31 0.00
 6 7 12 -2.64 0.00
 7 7 12 1.16 0.00
 8 7 12 -1.35 0.00
 9 7 12 0.13 0.00
 10 7 12 -0.53 0.00
 11 7 12 0.00 0.00
 12 7 12 -0.35 0.00
 13 7 12 0.63 0.00
 -6 8 12 0.06 0.00
 -5 8 12 -0.56 0.00
 -4 8 12 1.80 0.00
 -3 8 12 -2.02 0.00
 -2 8 12 2.25 0.00
 -1 8 12 -2.10 0.00
 0 8 12 0.55 0.00
 1 8 12 -0.10 0.00
 2 8 12 -0.75 0.00
 3 8 12 2.59 0.00
 4 8 12 -3.36 0.00
 5 8 12 2.48 0.00
 6 8 12 -0.23 0.00
 7 8 12 -1.14 0.00
 8 8 12 0.87 0.00
 9 8 12 0.79 0.00
 10 8 12 -0.53 0.00
 11 8 12 0.57 0.00
 12 8 12 -0.14 0.00
 13 8 12 0.51 0.00
 -5 9 12 -1.18 0.00
 -4 9 12 1.70 0.00
 -3 9 12 -2.66 0.00
 -2 9 12 2.45 0.00
 -1 9 12 -1.77 0.00
 0 9 12 1.35 0.00
 1 9 12 -0.26 0.00
 2 9 12 1.04 0.00
 3 9 12 -1.28 0.00
 4 9 12 0.10 0.00
 5 9 12 0.21 0.00
 6 9 12 1.09 0.00
 7 9 12 -2.03 0.00
 8 9 12 1.47 0.00
 9 9 12 -0.10 0.00
 10 9 12 -0.71 0.00
 11 9 12 0.13 0.00
 12 9 12 0.02 0.00
 13 9 12 -0.38 0.00
 -4 10 12 1.22 0.00
 -3 10 12 -1.12 0.00
 -2 10 12 1.48 0.00
 -1 10 12 -1.33 0.00
 0 10 12 0.58 0.00
 1 10 12 -0.78 0.00
 2 10 12 0.72 0.00
 3 10 12 -1.98 0.00
 4 10 12 1.31 0.00
 5 10 12 -0.01 0.00
 6 10 12 -0.16 0.00
 7 10 12 -0.90 0.00
 8 10 12 0.93 0.00
 9 10 12 -0.66 0.00
 10 10 12 0.13 0.00
 11 10 12 -0.13 0.00
 12 10 12 0.46 0.00
 13 10 12 -0.41 0.00
 -3 11 12 -0.33 0.00
 -2 11 12 0.21 0.00
 -1 11 12 -0.63 0.00
 0 11 12 0.71 0.00
 1 11 12 0.33 0.00
 2 11 12 -0.22 0.00
 3 11 12 0.59 0.00
 4 11 12 0.09 0.00
 5 11 12 1.17 0.00
 6 11 12 -1.13 0.00
 7 11 12 0.60 0.00
 8 11 12 0.52 0.00
 9 11 12 -0.69 0.00
 10 11 12 0.90 0.00
 11 11 12 -0.38 0.00
 12 11 12 0.14 0.00
 13 11 12 -0.01 0.00
 -2 12 12 0.26 0.00
 -1 12 12 -0.27 0.00
 0 12 12 0.38 0.00
 1 12 12 0.14 0.00
 2 12 12 -1.73 0.00
 3 12 12 1.65 0.00
 4 12 12 -1.93 0.00
 5 12 12 0.47 0.00
 6 12 12 -1.14 0.00
 7 12 12 0.21 0.00
 8 12 12 0.21 0.00
 9 12 12 -0.71 0.00
 10 12 12 0.61 0.00
 11 12 12 -0.62 0.00
 12 12 12 -0.07 0.00
 0 13 12 0.07 0.00
 1 13 12 0.22 0.00
 2 13 12 -0.69 0.00
 3 13 12 1.76 0.00
 4 13 12 -0.91 0.00
 5 13 12 0.60 0.00
 6 13 12 1.02 0.00
 7 13 12 0.23 0.00
 8 13 12 0.35 0.00
 9 13 12 -0.45 0.00
 10 13 12 0.20 0.00
 11 13 12 -0.12 0.00
 12 13 12 0.39 0.00
 2 14 12 0.01 0.00
 3 14 12 0.00 0.00
 4 14 12 -0.66 0.00
 5 14 12 -0.38 0.00
 6 14 12 0.17 0.00
 7 14 12 -0.83 0.00
 8 14 12 -0.28 0.00
 9 14 12 -0.27 0.00
 10 14 12 0.24 0.00
 6 15 12 0.18 0.00
 7 15 12 0.20 0.00
 -6 -10 13 -0.72 0.00
 -5 -10 13 1.06 0.00
 -9 -9 13 0.28 0.00
 -8 -9 13 0.39 0.00
 -7 -9 13 -0.47 0.00
 -6 -9 13 -0.02 0.00
 -5 -9 13 1.22 0.00
 -4 -9 13 -0.80 0.00
 -3 -9 13 0.55 0.00
 -2 -9 13 -0.28 0.00
 -1 -9 13 0.07 0.00
 -10 -8 13 0.09 0.00
 -9 -8 13 -0.24 0.00
 -8 -8 13 0.36 0.00
 -7 -8 13 -0.76 0.00
 -6 -8 13 0.03 0.00
 -5 -8 13 0.24 0.00
 -4 -8 13 -1.06 0.00
 -3 -8 13 0.98 0.00
 -2 -8 13 -1.06 0.00
 -1 -8 13 0.27 0.00
 0 -8 13 -0.05 0.00
 1 -8 13 0.06 0.00
 -11 -7 13 -0.49 0.00
 -10 -7 13 0.68 0.00
 -9 -7 13 -0.39 0.00
 -8 -7 13 0.91 0.00
 -7 -7 13 -0.32 0.00
 -6 -7 13 0.54 0.00
 -5 -7 13 -0.43 0.00
 -4 -7 13 0.49 0.00
 -3 -7 13 1.09 0.00
 -2 -7 13 -1.06 0.00
 -1 -7 13 0.59 0.00
 0 -7 13 0.09 0.00
 1 -7 13 0.49 0.00
 2 -7 13 -0.49 0.00
 3 -7 13 -0.06 0.00
 -11 -6 13 -0.84 0.00
 -10 -6 13 0.52 0.00
 -9 -6 13 -0.81 0.00
 -8 -6 13 0.07 0.00
 -7 -6 13 -0.51 0.00
 -6 -6 13 0.36 0.00
 -5 -6 13 -1.77 0.00
 -4 -6 13 1.29 0.00
 -3 -6 13 -0.47 0.00
 -2 -6 13 -1.10 0.00
 -1 -6 13 0.45 0.00
 0 -6 13 -0.02 0.00
 1 -6 13 -0.24 0.00
 2 -6 13 -0.54 0.00
 3 -6 13 0.52 0.00
 4 -6 13 0.13 0.00
 -11 -5 13 -0.33 0.00
 -10 -5 13 0.64 0.00
 -9 -5 13 0.14 0.00
 -8 -5 13 0.55 0.00
 -7 -5 13 0.30 0.00
 -6 -5 13 1.12 0.00
 -5 -5 13 -1.59 0.00
 -4 -5 13 2.14 0.00
 -3 -5 13 -0.34 0.00
 -2 -5 13 -0.15 0.00
 -1 -5 13 1.10 0.00
 0 -5 13 -0.09 0.00
 1 -5 13 -0.75 0.00
 2 -5 13 0.82 0.00
 3 -5 13 0.17 0.00
 4 -5 13 -0.07 0.00
 5 -5 13 -0.63 0.00
 -11 -4 13 -0.23 0.00
 -10 -4 13 -0.12 0.00
 -9 -4 13 -0.24 0.00
 -8 -4 13 -0.21 0.00
 -7 -4 13 -1.41 0.00
 -6 -4 13 0.53 0.00
 -5 -4 13 -1.36 0.00
 -4 -4 13 0.84 0.00
 -3 -4 13 -0.70 0.00
 -2 -4 13 -0.97 0.00
 -1 -4 13 0.80 0.00
 0 -4 13 -1.00 0.00
 1 -4 13 -0.69 0.00
 2 -4 13 1.63 0.00
 3 -4 13 -0.95 0.00
 4 -4 13 0.21 0.00
 5 -4 13 -0.33 0.00
 6 -4 13 0.35 0.00
 7 -4 13 0.45 0.00
 -11 -3 13 0.57 0.00
 -10 -3 13 0.21 0.00
 -9 -3 13 0.37 0.00
 -8 -3 13 0.87 0.00
 -7 -3 13 -0.68 0.00
 -6 -3 13 1.71 0.00
 -5 -3 13 0.37 0.00
 -4 -3 13 -0.31 0.00
 -3 -3 13 0.24 0.00
 -2 -3 13 -0.03 0.00
 -1 -3 13 1.46 0.00
 0 -3 13 -0.76 0.00
 1 -3 13 0.32 0.00
 2 -3 13 0.71 0.00
 3 -3 13 -1.26 0.00
 4 -3 13 0.43 0.00
 5 -3 13 0.21 0.00
 6 -3 13 -0.50 0.00
 7 -3 13 0.53 0.00
 8 -3 13 -0.45 0.00
 -11 -2 13 0.52 0.00
 -10 -2 13 -0.30 0.00
 -9 -2 13 -0.32 0.00
 -8 -2 13 -0.11 0.00
 -7 -2 13 -1.36 0.00
 -6 -2 13 0.14 0.00
 -5 -2 13 -0.22 0.00
 -4 -2 13 -1.36 0.00
 -3 -2 13 0.56 0.00
 -2 -2 13 0.10 0.00
 -1 -2 13 -0.10 0.00
 0 -2 13 -1.03 0.00
 1 -2 13 0.97 0.00
 2 -2 13 -1.17 0.00
 3 -2 13 0.39 0.00
 4 -2 13 0.93 0.00
 5 -2 13 0.12 0.00
 6 -2 13 -0.91 0.00
 7 -2 13 0.48 0.00
 8 -2 13 -0.10 0.00
 -11 -1 13 0.32 0.00
 -10 -1 13 -0.50 0.00
 -9 -1 13 0.46 0.00
 -8 -1 13 0.29 0.00
 -7 -1 13 0.11 0.00
 -6 -1 13 1.18 0.00
 -5 -1 13 0.27 0.00
 -4 -1 13 0.20 0.00
 -3 -1 13 0.66 0.00
 -2 -1 13 0.02 0.00
 -1 -1 13 -0.76 0.00
 0 -1 13 0.27 0.00
 1 -1 13 1.56 0.00
 2 -1 13 -2.65 0.00
 3 -1 13 1.41 0.00
 4 -1 13 0.74 0.00
 5 -1 13 -1.87 0.00
 6 -1 13 0.30 0.00
 7 -1 13 0.09 0.00
 8 -1 13 1.06 0.00
 9 -1 13 -0.54 0.00
 -11 0 13 0.27 0.00
 -10 0 13 -1.02 0.00
 -9 0 13 1.21 0.00
 -8 0 13 -0.48 0.00
 -7 0 13 -0.64 0.00
 -6 0 13 0.59 0.00
 -5 0 13 -1.95 0.00
 -4 0 13 -0.01 0.00
 -3 0 13 -0.14 0.00
 -2 0 13 -0.45 0.00
 -1 0 13 -0.39 0.00
 0 0 13 1.07 0.00
 1 0 13 0.53 0.00
 2 0 13 -2.03 0.00
 3 0 13 1.52 0.00
 4 0 13 1.54 0.00
 5 0 13 -2.82 0.00
 6 0 13 2.24 0.00
 7 0 13 -0.89 0.00
 8 0 13 0.50 0.00
 9 0 13 -1.42 0.00
 10 0 13 -0.04 0.00
 -10 1 13 -0.96 0.00
 -9 1 13 1.48 0.00
 -8 1 13 -0.85 0.00
 -7 1 13 -0.68 0.00
 -6 1 13 1.65 0.00
 -5 1 13 -0.77 0.00
 -4 1 13 0.91 0.00
 -3 1 13 1.58 0.00
 -2 1 13 -0.58 0.00
 -1 1 13 0.11 0.00
 0 1 13 0.64 0.00
 1 1 13 -0.95 0.00
 2 1 13 -0.24 0.00
 3 1 13 0.00 0.00
 4 1 13 0.79 0.00
 5 1 13 -2.26 0.00
 6 1 13 1.93 0.00
 7 1 13 -0.61 0.00
 8 1 13 0.18 0.00
 9 1 13 0.47 0.00
 10 1 13 0.46 0.00
 -10 2 13 -0.11 0.00
 -9 2 13 0.67 0.00
 -8 2 13 -0.24 0.00
 -7 2 13 -0.56 0.00
 -6 2 13 1.26 0.00
 -5 2 13 -0.53 0.00
 -4 2 13 -1.60 0.00
 -3 2 13 1.02 0.00
 -2 2 13 -1.71 0.00
 -1 2 13 -0.02 0.00
 0 2 13 0.02 0.00
 1 2 13 -0.34 0.00
 2 2 13 0.96 0.00
 3 2 13 0.02 0.00
 4 2 13 -0.49 0.00
 5 2 13 0.68 0.00
 6 2 13 -0.06 0.00
 7 2 13 -0.17 0.00
 8 2 13 -0.79 0.00
 9 2 13 0.32 0.00
 10 2 13 -1.11 0.00
 11 2 13 0.05 0.00
 -10 3 13 0.22 0.00
 -9 3 13 -0.68 0.00
 -8 3 13 0.34 0.00
 -7 3 13 -0.83 0.00
 -6 3 13 0.57 0.00
 -5 3 13 0.31 0.00
 -4 3 13 -1.14 0.00
 -3 3 13 1.54 0.00
 -2 3 13 0.46 0.00
 -1 3 13 0.21 0.00
 0 3 13 -0.39 0.00
 1 3 13 1.29 0.00
 2 3 13 -0.70 0.00
 3 3 13 0.51 0.00
 4 3 13 -2.10 0.00
 5 3 13 2.41 0.00
 6 3 13 -1.02 0.00
 7 3 13 0.07 0.00
 8 3 13 0.76 0.00
 9 3 13 0.20 0.00
 10 3 13 0.01 0.00
 11 3 13 1.02 0.00
 -9 4 13 -0.16 0.00
 -8 4 13 1.09 0.00
 -7 4 13 -0.53 0.00
 -6 4 13 0.47 0.00
 -5 4 13 0.04 0.00
 -4 4 13 -0.33 0.00
 -3 4 13 -0.65 0.00
 -2 4 13 1.30 0.00
 -1 4 13 -1.39 0.00
 0 4 13 -1.22 0.00
 1 4 13 2.31 0.00
 2 4 13 -2.36 0.00
 3 4 13 1.04 0.00
 4 4 13 -0.81 0.00
 5 4 13 1.04 0.00
 6 4 13 -0.40 0.00
 7 4 13 -1.70 0.00
 8 4 13 1.75 0.00
 9 4 13 -1.70 0.00
 10 4 13 0.05 0.00
 11 4 13 0.17 0.00
 12 4 13 -0.66 0.00
 -8 5 13 0.09 0.00
 -7 5 13 -1.17 0.00
 -6 5 13 0.58 0.00
 -5 5 13 -0.31 0.00
 -4 5 13 0.73 0.00
 -3 5 13 -1.26 0.00
 -2 5 13 1.67 0.00
 -1 5 13 -1.00 0.00
 0 5 13 -0.64 0.00
 1 5 13 2.74 0.00
 2 5 13 -2.16 0.00
 3 5 13 0.49 0.00
 4 5 13 1.53 0.00
 5 5 13 -1.65 0.00
 6 5 13 1.67 0.00
 7 5 13 -1.35 0.00
 8 5 13 2.69 0.00
 9 5 13 -1.55 0.00
 10 5 13 0.50 0.00
 11 5 13 0.41 0.00
 12 5 13 0.07 0.00
 -8 6 13 0.08 0.00
 -7 6 13 -0.79 0.00
 -6 6 13 1.24 0.00
 -5 6 13 -0.68 0.00
 -4 6 13 0.23 0.00
 -3 6 13 -0.51 0.00
 -2 6 13 0.45 0.00
 -1 6 13 0.27 0.00
 0 6 13 -0.77 0.00
 1 6 13 1.42 0.00
 2 6 13 -1.93 0.00
 3 6 13 0.34 0.00
 4 6 13 1.42 0.00
 5 6 13 -2.34 0.00
 6 6 13 1.00 0.00
 7 6 13 -0.87 0.00
 8 6 13 0.29 0.00
 9 6 13 -0.93 0.00
 10 6 13 -0.03 0.00
 11 6 13 0.12 0.00
 12 6 13 0.24 0.00
 -7 7 13 -0.78 0.00
 -6 7 13 0.93 0.00
 -5 7 13 -0.37 0.00
 -4 7 13 0.06 0.00
 -3 7 13 0.58 0.00
 -2 7 13 -0.86 0.00
 -1 7 13 0.57 0.00
 0 7 13 -0.96 0.00
 1 7 13 0.90 0.00
 2 7 13 -1.30 0.00
 3 7 13 2.25 0.00
 4 7 13 -1.46 0.00
 5 7 13 0.41 0.00
 6 7 13 -0.06 0.00
 7 7 13 1.14 0.00
 8 7 13 -0.67 0.00
 9 7 13 1.09 0.00
 10 7 13 -0.36 0.00
 11 7 13 -0.09 0.00
 12 7 13 0.35 0.00
 13 7 13 -0.11 0.00
 -6 8 13 0.30 0.00
 -5 8 13 -0.32 0.00
 -4 8 13 -0.21 0.00
 -3 8 13 -0.02 0.00
 -2 8 13 -0.21 0.00
 -1 8 13 0.60 0.00
 0 8 13 -0.07 0.00
 1 8 13 0.77 0.00
 2 8 13 -1.60 0.00
 3 8 13 2.91 0.00
 4 8 13 -4.01 0.00
 5 8 13 2.50 0.00
 6 8 13 -0.64 0.00
 7 8 13 0.17 0.00
 8 8 13 -1.20 0.00
 9 8 13 1.18 0.00
 10 8 13 -1.07 0.00
 11 8 13 0.03 0.00
 12 8 13 0.12 0.00
 13 8 13 0.40 0.00
 -5 9 13 -0.30 0.00
 -4 9 13 0.91 0.00
 -3 9 13 -0.75 0.00
 -2 9 13 1.07 0.00
 -1 9 13 -0.80 0.00
 0 9 13 -0.39 0.00
 1 9 13 0.15 0.00
 2 9 13 -0.97 0.00
 3 9 13 1.94 0.00
 4 9 13 -2.59 0.00
 5 9 13 1.76 0.00
 6 9 13 0.53 0.00
 7 9 13 -1.48 0.00
 8 9 13 0.37 0.00
 9 9 13 0.94 0.00
 10 9 13 -0.88 0.00
 11 9 13 0.51 0.00
 12 9 13 -0.19 0.00
 13 9 13 0.54 0.00
 -4 10 13 1.31 0.00
 -3 10 13 -1.64 0.00
 -2 10 13 1.25 0.00
 -1 10 13 -0.90 0.00
 0 10 13 0.19 0.00
 1 10 13 0.77 0.00
 2 10 13 0.45 0.00
 3 10 13 -0.28 0.00
 4 10 13 0.23 0.00
 5 10 13 -0.38 0.00
 6 10 13 1.43 0.00
 7 10 13 -1.95 0.00
 8 10 13 1.25 0.00
 9 10 13 0.16 0.00
 10 10 13 -0.54 0.00
 11 10 13 0.41 0.00
 12 10 13 -0.39 0.00
 -2 11 13 0.72 0.00
 -1 11 13 -0.20 0.00
 0 11 13 -0.22 0.00
 1 11 13 0.22 0.00
 2 11 13 -0.15 0.00
 3 11 13 -1.55 0.00
 4 11 13 1.17 0.00
 5 11 13 -1.27 0.00
 6 11 13 0.62 0.00
 7 11 13 -0.94 0.00
 8 11 13 0.84 0.00
 9 11 13 -0.38 0.00
 10 11 13 -0.17 0.00
 11 11 13 0.10 0.00
 12 11 13 -0.20 0.00
 -1 12 13 0.32 0.00
 0 12 13 -0.37 0.00
 1 12 13 0.41 0.00
 2 12 13 -0.36 0.00
 3 12 13 0.52 0.00
 4 12 13 0.87 0.00
 5 12 13 0.04 0.00
 6 12 13 0.10 0.00
 7 12 13 0.45 0.00
 8 12 13 0.33 0.00
 9 12 13 -0.51 0.00
 10 12 13 0.17 0.00
 11 12 13 0.02 0.00
 12 12 13 -0.02 0.00
 1 13 13 0.36 0.00
 2 13 13 -0.88 0.00
 3 13 13 1.23 0.00
 4 13 13 -1.20 0.00
 5 13 13 -0.37 0.00
 6 13 13 -0.61 0.00
 7 13 13 0.00 0.00
 8 13 13 -0.03 0.00
 9 13 13 -0.33 0.00
 10 13 13 0.30 0.00
 11 13 13 -0.05 0.00
 3 14 13 0.94 0.00
 4 14 13 -0.69 0.00
 5 14 13 0.26 0.00
 6 14 13 0.88 0.00
 7 14 13 0.22 0.00
 8 14 13 0.24 0.00
 9 14 13 -0.16 0.00
 -6 -9 14 -0.62 0.00
 -5 -9 14 0.42 0.00
 -4 -9 14 -0.37 0.00
 -3 -9 14 0.03 0.00
 -9 -8 14 0.16 0.00
 -8 -8 14 0.27 0.00
 -7 -8 14 0.11 0.00
 -6 -8 14 0.13 0.00
 -5 -8 14 0.41 0.00
 -4 -8 14 -0.71 0.00
 -3 -8 14 1.15 0.00
 -2 -8 14 -0.43 0.00
 -1 -8 14 -0.14 0.00
 0 -8 14 0.35 0.00
 -10 -7 14 0.02 0.00
 -9 -7 14 -0.42 0.00
 -8 -7 14 -0.06 0.00
 -7 -7 14 -0.68 0.00
 -6 -7 14 0.37 0.00
 -5 -7 14 -0.08 0.00
 -4 -7 14 -1.34 0.00
 -3 -7 14 1.57 0.00
 -2 -7 14 -1.35 0.00
 -1 -7 14 0.03 0.00
 0 -7 14 0.16 0.00
 1 -7 14 -0.10 0.00
 2 -7 14 -0.13 0.00
 -10 -6 14 0.60 0.00
 -9 -6 14 -0.22 0.00
 -8 -6 14 1.06 0.00
 -7 -6 14 -0.32 0.00
 -6 -6 14 0.89 0.00
 -5 -6 14 -0.13 0.00
 -4 -6 14 -0.48 0.00
 -3 -6 14 1.79 0.00
 -2 -6 14 -1.03 0.00
 -1 -6 14 0.57 0.00
 0 -6 14 0.28 0.00
 1 -6 14 0.18 0.00
 2 -6 14 -0.21 0.00
 3 -6 14 0.25 0.00
 -10 -5 14 0.49 0.00
 -9 -5 14 -0.89 0.00
 -8 -5 14 0.29 0.00
 -7 -5 14 -1.04 0.00
 -6 -5 14 0.05 0.00
 -5 -5 14 -0.65 0.00
 -4 -5 14 0.12 0.00
 -3 -5 14 0.08 0.00
 -2 -5 14 -1.20 0.00
 -1 -5 14 0.14 0.00
 0 -5 14 0.10 0.00
 1 -5 14 -0.54 0.00
 2 -5 14 -0.10 0.00
 3 -5 14 0.26 0.00
 4 -5 14 -0.32 0.00
 5 -5 14 0.17 0.00
 -11 -4 14 -1.01 0.00
 -10 -4 14 1.00 0.00
 -9 -4 14 0.02 0.00
 -8 -4 14 1.07 0.00
 -7 -4 14 0.03 0.00
 -6 -4 14 0.52 0.00
 -5 -4 14 -0.26 0.00
 -4 -4 14 0.92 0.00
 -3 -4 14 -0.17 0.00
 -2 -4 14 0.11 0.00
 -1 -4 14 0.98 0.00
 0 -4 14 0.28 0.00
 1 -4 14 -0.84 0.00
 2 -4 14 1.04 0.00
 3 -4 14 -0.34 0.00
 4 -4 14 0.05 0.00
 5 -4 14 -0.06 0.00
 6 -4 14 -0.02 0.00
 -11 -3 14 -0.74 0.00
 -10 -3 14 0.19 0.00
 -9 -3 14 -0.45 0.00
 -8 -3 14 0.02 0.00
 -7 -3 14 -1.43 0.00
 -6 -3 14 -0.20 0.00
 -5 -3 14 -0.22 0.00
 -4 -3 14 0.32 0.00
 -3 -3 14 -0.30 0.00
 -2 -3 14 -0.58 0.00
 -1 -3 14 0.18 0.00
 0 -3 14 -0.77 0.00
 1 -3 14 -0.66 0.00
 2 -3 14 1.71 0.00
 3 -3 14 -1.63 0.00
 4 -3 14 0.91 0.00
 5 -3 14 -0.21 0.00
 6 -3 14 -0.03 0.00
 7 -3 14 0.08 0.00
 -11 -2 14 0.27 0.00
 -10 -2 14 -0.03 0.00
 -9 -2 14 0.15 0.00
 -8 -2 14 1.02 0.00
 -7 -2 14 -0.35 0.00
 -6 -2 14 1.03 0.00
 -5 -2 14 1.16 0.00
 -4 -2 14 -1.09 0.00
 -3 -2 14 0.55 0.00
 -2 -2 14 -0.34 0.00
 -1 -2 14 0.66 0.00
 0 -2 14 -0.03 0.00
 1 -2 14 0.22 0.00
 2 -2 14 0.97 0.00
 3 -2 14 -2.34 0.00
 4 -2 14 1.58 0.00
 5 -2 14 -0.20 0.00
 6 -2 14 -0.73 0.00
 7 -2 14 0.61 0.00
 8 -2 14 -0.17 0.00
 -10 -1 14 -0.59 0.00
 -9 -1 14 -0.44 0.00
 -8 -1 14 0.54 0.00
 -7 -1 14 -0.92 0.00
 -6 -1 14 -0.80 0.00
 -5 -1 14 0.76 0.00
 -4 -1 14 -2.69 0.00
 -3 -1 14 1.61 0.00
 -2 -1 14 -0.02 0.00
 -1 -1 14 -0.27 0.00
 0 -1 14 -0.12 0.00
 1 -1 14 0.17 0.00
 2 -1 14 -0.24 0.00
 3 -1 14 -0.67 0.00
 4 -1 14 1.95 0.00
 5 -1 14 -0.35 0.00
 6 -1 14 -1.06 0.00
 7 -1 14 0.87 0.00
 8 -1 14 -0.44 0.00
 -10 0 14 -0.67 0.00
 -9 0 14 -0.04 0.00
 -8 0 14 0.86 0.00
 -7 0 14 0.05 0.00
 -6 0 14 -0.43 0.00
 -5 0 14 2.12 0.00
 -4 0 14 -1.42 0.00
 -3 0 14 1.87 0.00
 -2 0 14 0.06 0.00
 -1 0 14 -1.00 0.00
 0 0 14 0.38 0.00
 1 0 14 0.44 0.00
 2 0 14 -1.19 0.00
 3 0 14 0.46 0.00
 4 0 14 0.75 0.00
 5 0 14 -1.61 0.00
 6 0 14 0.09 0.00
 7 0 14 0.55 0.00
 8 0 14 0.43 0.00
 9 0 14 -0.08 0.00
 -10 1 14 -0.82 0.00
 -9 1 14 0.76 0.00
 -8 1 14 0.18 0.00
 -7 1 14 -0.17 0.00
 -6 1 14 -0.85 0.00
 -5 1 14 0.79 0.00
 -4 1 14 -1.62 0.00
 -3 1 14 0.03 0.00
 -2 1 14 -0.29 0.00
 -1 1 14 -0.55 0.00
 0 1 14 0.41 0.00
 1 1 14 0.26 0.00
 2 1 14 -0.59 0.00
 3 1 14 0.69 0.00
 4 1 14 1.04 0.00
 5 1 14 -1.93 0.00
 6 1 14 1.77 0.00
 7 1 14 -0.84 0.00
 8 1 14 0.23 0.00
 9 1 14 -0.75 0.00
 10 1 14 -0.33 0.00
 -9 2 14 0.73 0.00
 -8 2 14 -0.69 0.00
 -7 2 14 -0.32 0.00
 -6 2 14 -0.04 0.00
 -5 2 14 1.02 0.00
 -4 2 14 -0.48 0.00
 -3 2 14 0.82 0.00
 -2 2 14 0.05 0.00
 -1 2 14 1.02 0.00
 0 2 14 -0.27 0.00
 1 2 14 -0.28 0.00
 2 2 14 0.64 0.00
 3 2 14 -1.06 0.00
 4 2 14 0.98 0.00
 5 2 14 -1.56 0.00
 6 2 14 1.65 0.00
 7 2 14 -0.92 0.00
 8 2 14 0.32 0.00
 9 2 14 0.83 0.00
 10 2 14 -0.46 0.00
 -9 3 14 0.17 0.00
 -8 3 14 0.36 0.00
 -7 3 14 -0.01 0.00
 -6 3 14 0.31 0.00
 -5 3 14 0.61 0.00
 -4 3 14 -1.43 0.00
 -3 3 14 0.58 0.00
 -2 3 14 -1.15 0.00
 -1 3 14 1.18 0.00
 0 3 14 -1.50 0.00
 1 3 14 -0.39 0.00
 2 3 14 1.40 0.00
 3 3 14 -1.51 0.00
 4 3 14 0.62 0.00
 5 3 14 0.40 0.00
 6 3 14 -0.46 0.00
 7 3 14 -0.40 0.00
 8 3 14 -0.49 0.00
 9 3 14 1.20 0.00
 10 3 14 -1.80 0.00
 11 3 14 0.67 0.00
 -8 4 14 0.74 0.00
 -7 4 14 -0.91 0.00
 -6 4 14 -0.22 0.00
 -5 4 14 0.66 0.00
 -4 4 14 -0.84 0.00
 -3 4 14 0.72 0.00
 -2 4 14 -0.22 0.00
 -1 4 14 0.94 0.00
 0 4 14 -1.02 0.00
 1 4 14 0.83 0.00
 2 4 14 0.75 0.00
 3 4 14 -0.67 0.00
 4 4 14 -0.54 0.00
 5 4 14 2.11 0.00
 6 4 14 -1.40 0.00
 7 4 14 0.67 0.00
 8 4 14 0.15 0.00
 9 4 14 0.98 0.00
 10 4 14 -1.22 0.00
 11 4 14 0.83 0.00
 -8 5 14 1.54 0.00
 -7 5 14 -0.35 0.00
 -6 5 14 -0.02 0.00
 -5 5 14 0.46 0.00
 -4 5 14 -0.14 0.00
 -3 5 14 -0.66 0.00
 -2 5 14 1.01 0.00
 -1 5 14 -0.58 0.00
 0 5 14 -0.51 0.00
 1 5 14 1.11 0.00
 2 5 14 -1.09 0.00
 3 5 14 -0.08 0.00
 4 5 14 -0.37 0.00
 5 5 14 0.86 0.00
 6 5 14 -1.08 0.00
 7 5 14 -0.79 0.00
 8 5 14 0.42 0.00
 9 5 14 -0.29 0.00
 10 5 14 -0.09 0.00
 11 5 14 0.16 0.00
 12 5 14 -0.04 0.00
 -7 6 14 -1.00 0.00
 -6 6 14 -0.09 0.00
 -5 6 14 0.04 0.00
 -4 6 14 0.77 0.00
 -3 6 14 -1.20 0.00
 -2 6 14 1.37 0.00
 -1 6 14 -1.28 0.00
 0 6 14 -0.04 0.00
 1 6 14 1.32 0.00
 2 6 14 -1.19 0.00
 3 6 14 0.09 0.00
 4 6 14 1.52 0.00
 5 6 14 -1.52 0.00
 6 6 14 1.63 0.00
 7 6 14 -0.74 0.00
 8 6 14 1.32 0.00
 9 6 14 -0.44 0.00
 10 6 14 0.47 0.00
 11 6 14 -0.60 0.00
 12 6 14 0.06 0.00
 -6 7 14 1.01 0.00
 -5 7 14 -0.41 0.00
 -4 7 14 0.31 0.00
 -3 7 14 -0.80 0.00
 -2 7 14 0.60 0.00
 -1 7 14 0.02 0.00
 0 7 14 -0.03 0.00
 1 7 14 0.78 0.00
 2 7 14 -0.90 0.00
 3 7 14 -0.36 0.00
 4 7 14 1.74 0.00
 5 7 14 -2.82 0.00
 6 7 14 1.93 0.00
 7 7 14 -0.90 0.00
 8 7 14 -0.55 0.00
 9 7 14 -0.15 0.00
 10 7 14 0.32 0.00
 11 7 14 -0.50 0.00
 12 7 14 0.57 0.00
 -5 8 14 -0.66 0.00
 -4 8 14 -0.09 0.00
 -3 8 14 0.65 0.00
 -2 8 14 -0.56 0.00
 -1 8 14 0.54 0.00
 0 8 14 -0.97 0.00
 1 8 14 0.09 0.00
 2 8 14 -0.21 0.00
 3 8 14 0.60 0.00
 4 8 14 0.08 0.00
 5 8 14 -0.94 0.00
 6 8 14 1.05 0.00
 7 8 14 0.56 0.00
 8 8 14 -1.40 0.00
 9 8 14 1.37 0.00
 10 8 14 -0.08 0.00
 11 8 14 -0.39 0.00
 12 8 14 0.39 0.00
 -4 9 14 -0.41 0.00
 -3 9 14 0.87 0.00
 -2 9 14 -0.94 0.00
 -1 9 14 0.76 0.00
 0 9 14 -0.28 0.00
 1 9 14 0.50 0.00
 2 9 14 0.06 0.00
 3 9 14 1.22 0.00
 4 9 14 -2.01 0.00
 5 9 14 0.91 0.00
 6 9 14 0.00 0.00
 7 9 14 0.44 0.00
 8 9 14 -1.48 0.00
 9 9 14 1.44 0.00
 10 9 14 -0.71 0.00
 11 9 14 -0.12 0.00
 12 9 14 0.11 0.00
 -3 10 14 0.34 0.00
 -2 10 14 -0.23 0.00
 -1 10 14 0.14 0.00
 0 10 14 -0.31 0.00
 1 10 14 -0.13 0.00
 2 10 14 -0.53 0.00
 3 10 14 0.50 0.00
 4 10 14 -1.52 0.00
 5 10 14 0.88 0.00
 6 10 14 0.38 0.00
 7 10 14 -0.58 0.00
 8 10 14 -0.26 0.00
 9 10 14 0.79 0.00
 10 10 14 -0.65 0.00
 11 10 14 0.26 0.00
 12 10 14 -0.04 0.00
 -2 11 14 0.31 0.00
 -1 11 14 -0.23 0.00
 0 11 14 -0.13 0.00
 1 11 14 0.33 0.00
 2 11 14 0.37 0.00
 3 11 14 -0.05 0.00
 4 11 14 0.97 0.00
 5 11 14 -0.44 0.00
 6 11 14 0.91 0.00
 7 11 14 -1.05 0.00
 8 11 14 0.63 0.00
 9 11 14 0.11 0.00
 10 11 14 -0.38 0.00
 11 11 14 0.23 0.00
 0 12 14 -0.16 0.00
 1 12 14 0.27 0.00
 2 12 14 0.07 0.00
 3 12 14 -1.20 0.00
 4 12 14 1.21 0.00
 5 12 14 -1.78 0.00
 6 12 14 0.28 0.00
 7 12 14 -0.49 0.00
 8 12 14 0.62 0.00
 9 12 14 -0.10 0.00
 10 12 14 -0.18 0.00
 11 12 14 0.16 0.00
 2 13 14 -0.09 0.00
 3 13 14 -0.10 0.00
 4 13 14 0.98 0.00
 5 13 14 -0.41 0.00
 6 13 14 0.38 0.00
 7 13 14 0.58 0.00
 8 13 14 0.19 0.00
 9 13 14 -0.32 0.00
 10 13 14 -0.28 0.00
 5 14 14 -0.25 0.00
 6 14 14 -0.32 0.00
 7 14 14 0.04 0.00
 -6 -8 15 -0.23 0.00
 -5 -8 15 0.21 0.00
 -4 -8 15 -0.66 0.00
 -3 -8 15 0.11 0.00
 -8 -7 15 0.23 0.00
 -7 -7 15 0.39 0.00
 -6 -7 15 0.19 0.00
 -5 -7 15 0.38 0.00
 -4 -7 15 -0.84 0.00
 -3 -7 15 1.01 0.00
 -2 -7 15 0.20 0.00
 -1 -7 15 -0.53 0.00
 0 -7 15 0.60 0.00
 -9 -6 15 -0.40 0.00
 -8 -6 15 -0.28 0.00
 -7 -6 15 -0.49 0.00
 -6 -6 15 0.13 0.00
 -5 -6 15 0.24 0.00
 -4 -6 15 -1.36 0.00
 -3 -6 15 0.95 0.00
 -2 -6 15 -0.87 0.00
 -1 -6 15 -0.34 0.00
 0 -6 15 0.51 0.00
 1 -6 15 -0.41 0.00
 2 -6 15 -0.24 0.00
 -9 -5 15 -0.02 0.00
 -8 -5 15 0.96 0.00
 -7 -5 15 0.00 0.00
 -6 -5 15 0.34 0.00
 -5 -5 15 0.27 0.00
 -4 -5 15 -0.73 0.00
 -3 -5 15 1.36 0.00
 -2 -5 15 -0.27 0.00
 -1 -5 15 0.44 0.00
 0 -5 15 0.60 0.00
 1 -5 15 -0.31 0.00
 2 -5 15 -0.16 0.00
 3 -5 15 0.50 0.00
 -10 -4 15 0.12 0.00
 -9 -4 15 -0.85 0.00
 -8 -4 15 0.32 0.00
 -7 -4 15 -0.70 0.00
 -6 -4 15 -0.73 0.00
 -5 -4 15 0.31 0.00
 -4 -4 15 0.14 0.00
 -3 -4 15 0.00 0.00
 -2 -4 15 -0.77 0.00
 -1 -4 15 -0.67 0.00
 0 -4 15 0.28 0.00
 1 -4 15 -0.53 0.00
 2 -4 15 0.25 0.00
 3 -4 15 0.10 0.00
 4 -4 15 -0.58 0.00
 5 -4 15 0.39 0.00
 -10 -3 15 0.89 0.00
 -9 -3 15 -0.33 0.00
 -8 -3 15 1.03 0.00
 -7 -3 15 0.55 0.00
 -6 -3 15 -0.36 0.00
 -5 -3 15 0.50 0.00
 -4 -3 15 0.53 0.00
 -3 -3 15 -0.97 0.00
 -2 -3 15 0.61 0.00
 -1 -3 15 0.07 0.00
 0 -3 15 0.99 0.00
 1 -3 15 -0.37 0.00
 2 -3 15 0.71 0.00
 3 -3 15 -0.97 0.00
 4 -3 15 -0.16 0.00
 5 -3 15 0.85 0.00
 6 -3 15 -0.16 0.00
 -10 -2 15 0.42 0.00
 -9 -2 15 -0.71 0.00
 -8 -2 15 -0.21 0.00
 -7 -2 15 -0.39 0.00
 -6 -2 15 -0.99 0.00
 -5 -2 15 0.08 0.00
 -4 -2 15 0.44 0.00
 -3 -2 15 -0.87 0.00
 -2 -2 15 1.00 0.00
 -1 -2 15 -0.80 0.00
 0 -2 15 -0.10 0.00
 1 -2 15 -0.47 0.00
 2 -2 15 1.23 0.00
 3 -2 15 -1.66 0.00
 4 -2 15 1.07 0.00
 5 -2 15 0.55 0.00
 6 -2 15 -0.45 0.00
 7 -2 15 -0.43 0.00
 -10 -1 15 -0.13 0.00
 -9 -1 15 -0.22 0.00
 -8 -1 15 0.26 0.00
 -7 -1 15 0.70 0.00
 -6 -1 15 0.22 0.00
 -5 -1 15 1.15 0.00
 -4 -1 15 -0.48 0.00
 -3 -1 15 -0.22 0.00
 -2 -1 15 0.80 0.00
 -1 -1 15 -0.79 0.00
 0 -1 15 0.34 0.00
 1 -1 15 -0.09 0.00
 2 -1 15 1.11 0.00
 3 -1 15 -2.29 0.00
 4 -1 15 1.34 0.00
 5 -1 15 -0.18 0.00
 6 -1 15 -0.79 0.00
 7 -1 15 0.56 0.00
 8 -1 15 -0.05 0.00
 -9 0 15 -0.27 0.00
 -8 0 15 0.43 0.00
 -7 0 15 0.25 0.00
 -6 0 15 -1.42 0.00
 -5 0 15 0.89 0.00
 -4 0 15 -2.19 0.00
 -3 0 15 0.66 0.00
 -2 0 15 0.60 0.00
 -1 0 15 -0.94 0.00
 0 0 15 0.56 0.00
 1 0 15 -0.54 0.00
 2 0 15 0.91 0.00
 3 0 15 -0.79 0.00
 4 0 15 1.24 0.00
 5 0 15 -0.19 0.00
 6 0 15 -0.73 0.00
 7 0 15 1.07 0.00
 8 0 15 -0.91 0.00
 -9 1 15 -0.26 0.00
 -8 1 15 0.43 0.00
 -7 1 15 0.26 0.00
 -6 1 15 -1.67 0.00
 -5 1 15 2.57 0.00
 -4 1 15 -1.14 0.00
 -3 1 15 1.13 0.00
 -2 1 15 0.57 0.00
 -1 1 15 -0.91 0.00
 0 1 15 1.00 0.00
 1 1 15 -0.76 0.00
 2 1 15 0.19 0.00
 3 1 15 0.15 0.00
 4 1 15 -0.43 0.00
 5 1 15 -0.52 0.00
 6 1 15 0.15 0.00
 7 1 15 0.72 0.00
 8 1 15 -0.49 0.00
 9 1 15 0.36 0.00
 -9 2 15 0.42 0.00
 -8 2 15 0.16 0.00
 -7 2 15 0.74 0.00
 -6 2 15 -1.69 0.00
 -5 2 15 2.06 0.00
 -4 2 15 -1.25 0.00
 -3 2 15 -0.64 0.00
 -2 2 15 -0.04 0.00
 -1 2 15 -0.43 0.00
 0 2 15 0.50 0.00
 1 2 15 -0.95 0.00
 2 2 15 0.18 0.00
 3 2 15 0.74 0.00
 4 2 15 -0.29 0.00
 5 2 15 -0.55 0.00
 6 2 15 1.02 0.00
 7 2 15 -0.84 0.00
 8 2 15 -0.15 0.00
 9 2 15 0.14 0.00
 10 2 15 -0.15 0.00
 -8 3 15 -0.98 0.00
 -7 3 15 0.54 0.00
 -6 3 15 -1.42 0.00
 -5 3 15 1.38 0.00
 -4 3 15 -0.34 0.00
 -3 3 15 -0.17 0.00
 -2 3 15 -0.04 0.00
 -1 3 15 1.36 0.00
 0 3 15 -0.33 0.00
 1 3 15 -0.46 0.00
 2 3 15 0.93 0.00
 3 3 15 -0.28 0.00
 4 3 15 0.19 0.00
 5 3 15 -0.51 0.00
 6 3 15 1.26 0.00
 7 3 15 -0.77 0.00
 8 3 15 0.33 0.00
 9 3 15 0.88 0.00
 10 3 15 -0.85 0.00
 -8 4 15 0.33 0.00
 -7 4 15 1.08 0.00
 -6 4 15 -0.51 0.00
 -5 4 15 0.56 0.00
 -4 4 15 -0.41 0.00
 -3 4 15 0.26 0.00
 -2 4 15 -1.15 0.00
 -1 4 15 1.87 0.00
 0 4 15 -1.66 0.00
 1 4 15 -0.30 0.00
 2 4 15 1.06 0.00
 3 4 15 -1.13 0.00
 4 4 15 0.03 0.00
 5 4 15 0.26 0.00
 6 4 15 -0.68 0.00
 7 4 15 -0.35 0.00
 8 4 15 -0.70 0.00
 9 4 15 1.34 0.00
 10 4 15 -1.29 0.00
 -7 5 15 -0.46 0.00
 -6 5 15 -0.89 0.00
 -5 5 15 0.23 0.00
 -4 5 15 -0.06 0.00
 -3 5 15 0.62 0.00
 -2 5 15 -0.92 0.00
 -1 5 15 1.19 0.00
 0 5 15 -1.09 0.00
 1 5 15 0.43 0.00
 2 5 15 0.72 0.00
 3 5 15 -0.48 0.00
 4 5 15 -0.46 0.00
 5 5 15 2.02 0.00
 6 5 15 -1.32 0.00
 7 5 15 1.51 0.00
 8 5 15 -0.67 0.00
 9 5 15 1.25 0.00
 10 5 15 -0.94 0.00
 11 5 15 0.09 0.00
 -6 6 15 -0.13 0.00
 -5 6 15 0.66 0.00
 -4 6 15 -0.07 0.00
 -3 6 15 -0.34 0.00
 -2 6 15 0.31 0.00
 -1 6 15 -0.38 0.00
 0 6 15 0.21 0.00
 1 6 15 0.31 0.00
 2 6 15 -0.55 0.00
 3 6 15 0.17 0.00
 4 6 15 -0.57 0.00
 5 6 15 1.02 0.00
 6 6 15 -1.74 0.00
 7 6 15 0.51 0.00
 8 6 15 -1.06 0.00
 9 6 15 0.15 0.00
 10 6 15 0.47 0.00
 11 6 15 -0.28 0.00
 -6 7 15 -0.40 0.00
 -5 7 15 0.27 0.00
 -4 7 15 0.06 0.00
 -3 7 15 -0.75 0.00
 -2 7 15 1.38 0.00
 -1 7 15 -1.46 0.00
 0 7 15 0.75 0.00
 1 7 15 0.05 0.00
 2 7 15 -0.71 0.00
 3 7 15 0.43 0.00
 4 7 15 0.77 0.00
 5 7 15 -0.91 0.00
 6 7 15 0.50 0.00
 7 7 15 0.64 0.00
 8 7 15 0.07 0.00
 9 7 15 -0.23 0.00
 10 7 15 1.15 0.00
 11 7 15 -1.05 0.00
 -5 8 15 0.11 0.00
 -4 8 15 0.04 0.00
 -3 8 15 -0.70 0.00
 -2 8 15 1.04 0.00
 -1 8 15 -0.87 0.00
 0 8 15 0.72 0.00
 1 8 15 0.05 0.00
 2 8 15 -0.12 0.00
 3 8 15 -0.25 0.00
 4 8 15 1.27 0.00
 5 8 15 -2.20 0.00
 6 8 15 1.15 0.00
 7 8 15 0.24 0.00
 8 8 15 -0.87 0.00
 9 8 15 -0.46 0.00
 10 8 15 0.90 0.00
 11 8 15 -0.74 0.00
 -4 9 15 -0.34 0.00
 -3 9 15 0.25 0.00
 -2 9 15 0.17 0.00
 -1 9 15 -0.02 0.00
 0 9 15 -0.18 0.00
 1 9 15 -0.57 0.00
 2 9 15 0.15 0.00
 3 9 15 -0.46 0.00
 4 9 15 0.65 0.00
 5 9 15 -0.80 0.00
 6 9 15 0.56 0.00
 7 9 15 0.84 0.00
 8 9 15 -1.37 0.00
 9 9 15 0.57 0.00
 10 9 15 0.43 0.00
 11 9 15 -0.22 0.00
 -2 10 15 -0.70 0.00
 -1 10 15 0.28 0.00
 0 10 15 -0.07 0.00
 1 10 15 -0.09 0.00
 2 10 15 0.81 0.00
 3 10 15 0.38 0.00
 4 10 15 -0.45 0.00
 5 10 15 0.68 0.00
 6 10 15 -0.65 0.00
 7 10 15 0.64 0.00
 8 10 15 -1.15 0.00
 9 10 15 0.97 0.00
 10 10 15 -0.26 0.00
 11 10 15 -0.15 0.00
 -1 11 15 0.22 0.00
 0 11 15 0.30 0.00
 1 11 15 -0.27 0.00
 2 11 15 -0.13 0.00
 3 11 15 -0.27 0.00
 4 11 15 -0.97 0.00
 5 11 15 0.67 0.00
 6 11 15 -0.52 0.00
 7 11 15 0.15 0.00
 8 11 15 -0.16 0.00
 9 11 15 0.64 0.00
 10 11 15 -0.38 0.00
 1 12 15 -0.28 0.00
 2 12 15 0.01 0.00
 3 12 15 -0.04 0.00
 4 12 15 0.90 0.00
 5 12 15 0.17 0.00
 6 12 15 0.19 0.00
 7 12 15 -0.29 0.00
 8 12 15 0.22 0.00
 9 12 15 0.02 0.00
 10 12 15 -0.33 0.00
 3 13 15 -0.51 0.00
 4 13 15 0.86 0.00
 5 13 15 -1.12 0.00
 6 13 15 -0.15 0.00
 7 13 15 -0.15 0.00
 8 13 15 0.25 0.00
 -5 -7 16 0.51 0.00
 -4 -7 16 -0.56 0.00
 -3 -7 16 -0.45 0.00
 -7 -6 16 0.61 0.00
 -6 -6 16 -0.30 0.00
 -5 -6 16 0.39 0.00
 -4 -6 16 -0.33 0.00
 -3 -6 16 0.26 0.00
 -2 -6 16 0.86 0.00
 -1 -6 16 -0.54 0.00
 0 -6 16 0.63 0.00
 -8 -5 16 -0.45 0.00
 -7 -5 16 0.19 0.00
 -6 -5 16 -0.28 0.00
 -5 -5 16 0.19 0.00
 -4 -5 16 -0.35 0.00
 -3 -5 16 0.03 0.00
 -2 -5 16 -0.38 0.00
 -1 -5 16 -0.70 0.00
 0 -5 16 0.37 0.00
 1 -5 16 -0.33 0.00
 2 -5 16 -0.12 0.00
 -9 -4 16 0.13 0.00
 -8 -4 16 0.32 0.00
 -7 -4 16 0.66 0.00
 -6 -4 16 -0.07 0.00
 -5 -4 16 -0.24 0.00
 -4 -4 16 -0.21 0.00
 -3 -4 16 0.39 0.00
 -2 -4 16 0.28 0.00
 -1 -4 16 0.39 0.00
 0 -4 16 0.50 0.00
 1 -4 16 -0.18 0.00
 2 -4 16 -0.13 0.00
 3 -4 16 0.39 0.00
 -9 -3 16 -0.49 0.00
 -8 -3 16 -0.13 0.00
 -7 -3 16 -0.19 0.00
 -6 -3 16 -0.79 0.00
 -5 -3 16 0.09 0.00
 -4 -3 16 0.76 0.00
 -3 -3 16 -0.31 0.00
 -2 -3 16 0.04 0.00
 -1 -3 16 -0.79 0.00
 0 -3 16 -0.19 0.00
 1 -3 16 -0.17 0.00
 2 -3 16 0.35 0.00
 3 -3 16 0.17 0.00
 4 -3 16 -0.72 0.00
 5 -3 16 0.61 0.00
 -9 -2 16 -0.60 0.00
 -8 -2 16 0.33 0.00
 -7 -2 16 0.64 0.00
 -6 -2 16 -0.09 0.00
 -5 -2 16 0.49 0.00
 -4 -2 16 0.91 0.00
 -3 -2 16 -1.95 0.00
 -2 -2 16 1.12 0.00
 -1 -2 16 -0.42 0.00
 0 -2 16 0.68 0.00
 1 -2 16 0.19 0.00
 2 -2 16 0.17 0.00
 3 -2 16 -0.78 0.00
 4 -2 16 -0.54 0.00
 5 -2 16 1.04 0.00
 6 -2 16 -0.22 0.00
 -9 -1 16 -0.62 0.00
 -8 -1 16 -0.28 0.00
 -7 -1 16 0.32 0.00
 -6 -1 16 -0.68 0.00
 -5 -1 16 -0.56 0.00
 -4 -1 16 0.87 0.00
 -3 -1 16 -2.20 0.00
 -2 -1 16 2.19 0.00
 -1 -1 16 -0.95 0.00
 0 -1 16 0.06 0.00
 1 -1 16 -0.11 0.00
 2 -1 16 0.38 0.00
 3 -1 16 -0.61 0.00
 4 -1 16 0.76 0.00
 5 -1 16 0.62 0.00
 6 -1 16 -0.53 0.00
 7 -1 16 -0.35 0.00
 -9 0 16 -0.37 0.00
 -8 0 16 -0.47 0.00
 -7 0 16 0.87 0.00
 -6 0 16 -0.13 0.00
 -5 0 16 0.09 0.00
 -4 0 16 1.25 0.00
 -3 0 16 -1.17 0.00
 -2 0 16 1.78 0.00
 -1 0 16 -1.14 0.00
 0 0 16 0.38 0.00
 1 0 16 -0.16 0.00
 2 0 16 0.43 0.00
 3 0 16 -1.13 0.00
 4 0 16 0.65 0.00
 5 0 16 -0.41 0.00
 6 0 16 -0.46 0.00
 7 0 16 0.64 0.00
 -8 1 16 0.23 0.00
 -7 1 16 0.92 0.00
 -6 1 16 -0.94 0.00
 -5 1 16 -0.04 0.00
 -4 1 16 -0.12 0.00
 -3 1 16 -0.64 0.00
 -2 1 16 0.32 0.00
 -1 1 16 -1.24 0.00
 0 1 16 0.89 0.00
 1 1 16 -0.73 0.00
 2 1 16 0.64 0.00
 3 1 16 -0.15 0.00
 4 1 16 0.43 0.00
 5 1 16 -0.20 0.00
 6 1 16 -0.31 0.00
 7 1 16 0.95 0.00
 8 1 16 -1.20 0.00
 -8 2 16 -0.15 0.00
 -7 2 16 0.11 0.00
 -6 2 16 -1.50 0.00
 -5 2 16 1.12 0.00
 -4 2 16 0.13 0.00
 -3 2 16 0.37 0.00
 -2 2 16 0.26 0.00
 -1 2 16 -0.66 0.00
 0 2 16 1.82 0.00
 1 2 16 -0.97 0.00
 2 2 16 0.21 0.00
 3 2 16 0.54 0.00
 4 2 16 -0.91 0.00
 5 2 16 0.26 0.00
 6 2 16 0.25 0.00
 7 2 16 0.79 0.00
 8 2 16 -1.07 0.00
 9 2 16 0.67 0.00
 -8 3 16 -0.07 0.00
 -7 3 16 1.13 0.00
 -6 3 16 -0.94 0.00
 -5 3 16 1.35 0.00
 -4 3 16 -0.43 0.00
 -3 3 16 -0.48 0.00
 -2 3 16 -0.19 0.00
 -1 3 16 -0.61 0.00
 0 3 16 1.00 0.00
 1 3 16 -1.22 0.00
 2 3 16 -0.30 0.00
 3 3 16 0.99 0.00
 4 3 16 -1.09 0.00
 5 3 16 0.02 0.00
 6 3 16 0.26 0.00
 7 3 16 -0.60 0.00
 8 3 16 -0.63 0.00
 9 3 16 0.53 0.00
 -7 4 16 0.82 0.00
 -6 4 16 -1.33 0.00
 -5 4 16 0.48 0.00
 -4 4 16 -0.26 0.00
 -3 4 16 0.08 0.00
 -2 4 16 0.02 0.00
 -1 4 16 0.77 0.00
 0 4 16 -0.22 0.00
 1 4 16 -0.04 0.00
 2 4 16 0.14 0.00
 3 4 16 0.64 0.00
 4 4 16 -0.27 0.00
 5 4 16 0.14 0.00
 6 4 16 1.02 0.00
 7 4 16 -0.03 0.00
 8 4 16 0.18 0.00
 9 4 16 0.36 0.00
 10 4 16 -0.33 0.00
 -6 5 16 -0.45 0.00
 -5 5 16 0.22 0.00
 -4 5 16 -0.02 0.00
 -3 5 16 0.34 0.00
 -2 5 16 -0.94 0.00
 -1 5 16 1.27 0.00
 0 5 16 -1.80 0.00
 1 5 16 0.69 0.00
 2 5 16 0.18 0.00
 3 5 16 -0.25 0.00
 4 5 16 -0.47 0.00
 5 5 16 0.11 0.00
 6 5 16 -0.90 0.00
 7 5 16 -0.01 0.00
 8 5 16 -0.87 0.00
 9 5 16 0.34 0.00
 10 5 16 -0.21 0.00
 -6 6 16 -0.95 0.00
 -5 6 16 0.05 0.00
 -4 6 16 0.09 0.00
 -3 6 16 0.45 0.00
 -2 6 16 -0.71 0.00
 -1 6 16 1.25 0.00
 0 6 16 -1.25 0.00
 1 6 16 1.01 0.00
 2 6 16 -0.03 0.00
 3 6 16 -0.01 0.00
 4 6 16 -0.73 0.00
 5 6 16 1.82 0.00
 6 6 16 -1.43 0.00
 7 6 16 2.04 0.00
 8 6 16 -0.59 0.00
 9 6 16 0.54 0.00
 10 6 16 -0.17 0.00
 -5 7 16 0.98 0.00
 -4 7 16 -0.12 0.00
 -3 7 16 -0.38 0.00
 -2 7 16 0.04 0.00
 -1 7 16 -0.10 0.00
 0 7 16 -0.04 0.00
 1 7 16 0.18 0.00
 2 7 16 -0.62 0.00
 3 7 16 0.70 0.00
 4 7 16 -0.98 0.00
 5 7 16 1.41 0.00
 6 7 16 -2.23 0.00
 7 7 16 1.34 0.00
 8 7 16 -1.03 0.00
 9 7 16 -0.40 0.00
 10 7 16 0.44 0.00
 -4 8 16 -0.44 0.00
 -3 8 16 -0.72 0.00
 -2 8 16 1.38 0.00
 -1 8 16 -0.96 0.00
 0 8 16 0.81 0.00
 1 8 16 -0.49 0.00
 2 8 16 -0.64 0.00
 3 8 16 0.94 0.00
 4 8 16 -0.22 0.00
 5 8 16 0.23 0.00
 6 8 16 -0.67 0.00
 7 8 16 1.19 0.00
 8 8 16 -0.03 0.00
 9 8 16 -0.61 0.00
 10 8 16 1.03 0.00
 -3 9 16 -0.69 0.00
 -2 9 16 1.30 0.00
 -1 9 16 -1.33 0.00
 0 9 16 0.80 0.00
 1 9 16 -0.22 0.00
 2 9 16 0.20 0.00
 3 9 16 0.35 0.00
 4 9 16 0.37 0.00
 5 9 16 -0.90 0.00
 6 9 16 -0.05 0.00
 7 9 16 0.54 0.00
 8 9 16 -0.34 0.00
 9 9 16 -0.69 0.00
 10 9 16 0.80 0.00
 -1 10 16 -0.48 0.00
 0 10 16 0.47 0.00
 1 10 16 -0.39 0.00
 2 10 16 -0.05 0.00
 3 10 16 -0.82 0.00
 4 10 16 0.19 0.00
 5 10 16 -0.05 0.00
 6 10 16 -0.03 0.00
 7 10 16 0.75 0.00
 8 10 16 -0.64 0.00
 9 10 16 0.06 0.00
 10 10 16 0.44 0.00
 0 11 16 -0.04 0.00
 1 11 16 -0.20 0.00
 2 11 16 0.43 0.00
 3 11 16 0.15 0.00
 4 11 16 0.16 0.00
 5 11 16 1.09 0.00
 6 11 16 -0.94 0.00
 7 11 16 0.32 0.00
 8 11 16 -0.69 0.00
 9 11 16 0.48 0.00
 2 12 16 -0.06 0.00
 3 12 16 -0.10 0.00
 4 12 16 -0.81 0.00
 5 12 16 0.68 0.00
 6 12 16 -0.94 0.00
 7 12 16 0.23 0.00
 8 12 16 0.02 0.00
 -6 -5 17 -0.30 0.00
 -5 -5 17 -0.20 0.00
 -4 -5 17 0.09 0.00
 -3 -5 17 -0.13 0.00
 -2 -5 17 0.95 0.00
 -1 -5 17 -0.11 0.00
 0 -5 17 0.24 0.00
 -7 -4 17 0.44 0.00
 -6 -4 17 -0.12 0.00
 -5 -4 17 -0.36 0.00
 -4 -4 17 0.58 0.00
 -3 -4 17 -0.18 0.00
 -2 -4 17 -0.13 0.00
 -1 -4 17 -0.53 0.00
 0 -4 17 -0.39 0.00
 1 -4 17 -0.11 0.00
 2 -4 17 0.31 0.00
 -7 -3 17 0.59 0.00
 -6 -3 17 0.22 0.00
 -5 -3 17 -0.62 0.00
 -4 -3 17 0.47 0.00
 -3 -3 17 -0.33 0.00
 -2 -3 17 0.01 0.00
 -1 -3 17 0.76 0.00
 0 -3 17 -0.11 0.00
 1 -3 17 0.10 0.00
 2 -3 17 0.15 0.00
 3 -3 17 0.08 0.00
 -8 -2 17 -0.22 0.00
 -7 -2 17 -0.19 0.00
 -6 -2 17 -0.27 0.00
 -5 -2 17 -0.48 0.00
 -4 -2 17 0.88 0.00
 -3 -2 17 -0.73 0.00
 -2 -2 17 0.08 0.00
 -1 -2 17 0.28 0.00
 0 -2 17 -0.71 0.00
 1 -2 17 -0.04 0.00
 2 -2 17 0.29 0.00
 3 -2 17 0.25 0.00
 4 -2 17 -0.30 0.00
 -8 -1 17 -0.07 0.00
 -7 -1 17 -0.08 0.00
 -6 -1 17 0.43 0.00
 -5 -1 17 0.13 0.00
 -4 -1 17 1.42 0.00
 -3 -1 17 -1.77 0.00
 -2 -1 17 1.03 0.00
 -1 -1 17 0.12 0.00
 0 -1 17 -0.01 0.00
 1 -1 17 0.23 0.00
 2 -1 17 -0.35 0.00
 3 -1 17 -0.22 0.00
 4 -1 17 -0.24 0.00
 5 -1 17 0.40 0.00
 -8 0 17 0.14 0.00
 -7 0 17 0.49 0.00
 -6 0 17 0.19 0.00
 -5 0 17 -1.28 0.00
 -4 0 17 1.13 0.00
 -3 0 17 -2.48 0.00
 -2 0 17 1.66 0.00
 -1 0 17 -0.84 0.00
 0 0 17 -0.13 0.00
 1 0 17 0.24 0.00
 2 0 17 -0.39 0.00
 3 0 17 0.25 0.00
 4 0 17 0.74 0.00
 5 0 17 0.02 0.00
 6 0 17 -0.60 0.00
 -7 1 17 0.34 0.00
 -6 1 17 -0.14 0.00
 -5 1 17 -1.25 0.00
 -4 1 17 2.20 0.00
 -3 1 17 -0.98 0.00
 -2 1 17 1.66 0.00
 -1 1 17 -0.86 0.00
 0 1 17 0.51 0.00
 1 1 17 0.50 0.00
 2 1 17 -0.33 0.00
 3 1 17 -0.42 0.00
 4 1 17 0.59 0.00
 5 1 17 -0.56 0.00
 6 1 17 -0.16 0.00
 7 1 17 0.80 0.00
 -7 2 17 0.71 0.00
 -6 2 17 0.19 0.00
 -5 2 17 -0.82 0.00
 -4 2 17 1.16 0.00
 -3 2 17 -0.88 0.00
 -2 2 17 -0.26 0.00
 -1 2 17 -1.25 0.00
 0 2 17 0.67 0.00
 1 2 17 -0.27 0.00
 2 2 17 -0.23 0.00
 3 2 17 -0.28 0.00
 4 2 17 0.31 0.00
 5 2 17 -0.21 0.00
 6 2 17 -0.38 0.00
 7 2 17 0.70 0.00
 8 2 17 -1.24 0.00
 -7 3 17 -0.29 0.00
 -6 3 17 -0.35 0.00
 -5 3 17 -0.31 0.00
 -4 3 17 0.39 0.00
 -3 3 17 0.15 0.00
 -2 3 17 0.22 0.00
 -1 3 17 -0.36 0.00
 0 3 17 1.68 0.00
 1 3 17 -0.57 0.00
 2 3 17 0.04 0.00
 3 3 17 0.52 0.00
 4 3 17 -0.36 0.00
 5 3 17 0.78 0.00
 6 3 17 -0.06 0.00
 7 3 17 1.07 0.00
 8 3 17 -1.04 0.00
 -6 4 17 0.21 0.00
 -5 4 17 0.46 0.00
 -4 4 17 -0.33 0.00
 -3 4 17 -0.14 0.00
 -2 4 17 0.01 0.00
 -1 4 17 -0.90 0.00
 0 4 17 0.70 0.00
 1 4 17 -0.91 0.00
 2 4 17 -0.27 0.00
 3 4 17 0.77 0.00
 4 4 17 -1.18 0.00
 5 4 17 0.10 0.00
 6 4 17 -0.69 0.00
 7 4 17 -0.04 0.00
 8 4 17 -0.73 0.00
 9 4 17 0.13 0.00
 -5 5 17 -0.07 0.00
 -4 5 17 -0.35 0.00
 -3 5 17 0.25 0.00
 -2 5 17 0.49 0.00
 -1 5 17 0.34 0.00
 0 5 17 -0.12 0.00
 1 5 17 0.45 0.00
 2 5 17 -0.24 0.00
 3 5 17 0.67 0.00
 4 5 17 -0.48 0.00
 5 5 17 0.57 0.00
 6 5 17 0.54 0.00
 7 5 17 0.68 0.00
 8 5 17 0.41 0.00
 9 5 17 -0.40 0.00
 -5 6 17 0.20 0.00
 -4 6 17 0.27 0.00
 -3 6 17 -0.03 0.00
 -2 6 17 -0.60 0.00
 -1 6 17 0.61 0.00
 0 6 17 -1.80 0.00
 1 6 17 1.11 0.00
 2 6 17 -0.53 0.00
 3 6 17 0.17 0.00
 4 6 17 -0.51 0.00
 5 6 17 0.39 0.00
 6 6 17 -1.08 0.00
 7 6 17 0.00 0.00
 8 6 17 -0.30 0.00
 9 6 17 -0.64 0.00
 -4 7 17 0.29 0.00
 -3 7 17 -0.13 0.00
 -2 7 17 -0.43 0.00
 -1 7 17 1.43 0.00
 0 7 17 -1.19 0.00
 1 7 17 1.34 0.00
 2 7 17 -0.55 0.00
 3 7 17 0.39 0.00
 4 7 17 -0.78 0.00
 5 7 17 1.67 0.00
 6 7 17 -1.49 0.00
 7 7 17 1.36 0.00
 8 7 17 0.27 0.00
 9 7 17 -0.04 0.00
 -3 8 17 -0.42 0.00
 -2 8 17 -0.29 0.00
 -1 8 17 0.41 0.00
 0 8 17 -0.53 0.00
 1 8 17 0.34 0.00
 2 8 17 -0.60 0.00
 3 8 17 0.99 0.00
 4 8 17 -1.43 0.00
 5 8 17 1.56 0.00
 6 8 17 -1.95 0.00
 7 8 17 0.90 0.00
 8 8 17 -0.07 0.00
 9 8 17 -0.51 0.00
 -2 9 17 0.70 0.00
 -1 9 17 -0.15 0.00
 0 9 17 0.40 0.00
 1 9 17 -0.35 0.00
 2 9 17 -0.66 0.00
 3 9 17 0.93 0.00
 4 9 17 -1.16 0.00
 5 9 17 1.11 0.00
 6 9 17 -0.58 0.00
 7 9 17 0.60 0.00
 8 9 17 0.22 0.00
 9 9 17 -0.55 0.00
 0 10 17 0.35 0.00
 1 10 17 -0.10 0.00
 2 10 17 0.22 0.00
 3 10 17 0.75 0.00
 4 10 17 -0.24 0.00
 5 10 17 0.10 0.00
 6 10 17 -0.22 0.00
 7 10 17 -0.07 0.00
 8 10 17 -0.07 0.00
 9 10 17 -0.40 0.00
 2 11 17 -0.11 0.00
 3 11 17 -0.65 0.00
 4 11 17 -0.30 0.00
 5 11 17 0.04 0.00
 6 11 17 -0.02 0.00
 7 11 17 0.34 0.00
 8 11 17 -0.12 0.00
 -4 -4 18 0.12 0.00
 -3 -4 18 -0.02 0.00
 -2 -4 18 0.33 0.00
 -1 -4 18 0.41 0.00
 -6 -3 18 0.01 0.00
 -5 -3 18 -0.73 0.00
 -4 -3 18 0.77 0.00
 -3 -3 18 0.07 0.00
 -2 -3 18 -0.48 0.00
 -1 -3 18 0.03 0.00
 0 -3 18 -0.59 0.00
 1 -3 18 -0.14 0.00
 -6 -2 18 0.27 0.00
 -5 -2 18 -0.45 0.00
 -4 -2 18 0.96 0.00
 -3 -2 18 -0.04 0.00
 -2 -2 18 -0.76 0.00
 -1 -2 18 1.09 0.00
 0 -2 18 -0.29 0.00
 1 -2 18 0.06 0.00
 2 -2 18 0.35 0.00
 3 -2 18 -0.47 0.00
 -6 -1 18 0.20 0.00
 -5 -1 18 -0.72 0.00
 -4 -1 18 0.27 0.00
 -3 -1 18 -0.51 0.00
 -2 -1 18 -0.76 0.00
 -1 -1 18 0.89 0.00
 0 -1 18 -0.73 0.00
 1 -1 18 -0.09 0.00
 2 -1 18 0.34 0.00
 3 -1 18 -0.18 0.00
 4 -1 18 0.42 0.00
 -6 0 18 0.50 0.00
 -5 0 18 -0.36 0.00
 -4 0 18 0.93 0.00
 -3 0 18 -0.21 0.00
 -2 0 18 0.73 0.00
 -1 0 18 0.52 0.00
 0 0 18 -0.21 0.00
 1 0 18 0.23 0.00
 2 0 18 -0.15 0.00
 3 0 18 -0.26 0.00
 4 0 18 0.22 0.00
 5 0 18 0.03 0.00
 -6 1 18 0.78 0.00
 -5 1 18 -1.13 0.00
 -4 1 18 0.58 0.00
 -3 1 18 -1.33 0.00
 -2 1 18 0.70 0.00
 -1 1 18 -1.12 0.00
 0 1 18 -0.46 0.00
 1 1 18 0.31 0.00
 2 1 18 -0.37 0.00
 3 1 18 0.01 0.00
 4 1 18 0.52 0.00
 5 1 18 -0.20 0.00
 6 1 18 -0.63 0.00
 -6 2 18 -0.06 0.00
 -5 2 18 -1.33 0.00
 -4 2 18 1.47 0.00
 -3 2 18 -0.37 0.00
 -2 2 18 1.28 0.00
 -1 2 18 -0.47 0.00
 0 2 18 0.36 0.00
 1 2 18 0.95 0.00
 2 2 18 -0.12 0.00
 3 2 18 -0.30 0.00
 4 2 18 0.65 0.00
 5 2 18 -0.14 0.00
 6 2 18 -0.08 0.00
 -5 3 18 -0.48 0.00
 -4 3 18 1.01 0.00
 -3 3 18 -0.90 0.00
 -2 3 18 -0.33 0.00
 -1 3 18 -0.70 0.00
 0 3 18 0.02 0.00
 1 3 18 -0.09 0.00
 2 3 18 -0.26 0.00
 3 3 18 -0.65 0.00
 4 3 18 0.07 0.00
 5 3 18 -0.09 0.00
 6 3 18 -0.83 0.00
 7 3 18 0.40 0.00
 -5 4 18 -0.51 0.00
 -4 4 18 0.17 0.00
 -3 4 18 -0.23 0.00
 -2 4 18 0.51 0.00
 -1 4 18 0.42 0.00
 0 4 18 1.00 0.00
 1 4 18 -0.67 0.00
 2 4 18 0.32 0.00
 3 4 18 0.33 0.00
 4 4 18 -0.08 0.00
 5 4 18 1.21 0.00
 6 4 18 -0.45 0.00
 7 4 18 1.08 0.00
 -4 5 18 -0.11 0.00
 -3 5 18 -0.21 0.00
 -2 5 18 0.05 0.00
 -1 5 18 -0.80 0.00
 0 5 18 0.23 0.00
 1 5 18 -1.15 0.00
 2 5 18 0.23 0.00
 3 5 18 0.69 0.00
 4 5 18 -1.11 0.00
 5 5 18 0.34 0.00
 6 5 18 -1.18 0.00
 7 5 18 -0.03 0.00
 8 5 18 -0.24 0.00
 -4 6 18 0.06 0.00
 -3 6 18 0.15 0.00
 -2 6 18 0.42 0.00
 -1 6 18 0.15 0.00
 0 6 18 0.50 0.00
 1 6 18 0.35 0.00
 2 6 18 -0.16 0.00
 3 6 18 0.62 0.00
 4 6 18 -0.71 0.00
 5 6 18 0.69 0.00
 6 6 18 0.24 0.00
 7 6 18 0.35 0.00
 8 6 18 0.75 0.00
 -3 7 18 -0.24 0.00
 -2 7 18 -0.56 0.00
 -1 7 18 0.10 0.00
 0 7 18 -0.89 0.00
 1 7 18 0.73 0.00
 2 7 18 -0.96 0.00
 3 7 18 0.34 0.00
 4 7 18 -0.44 0.00
 5 7 18 0.44 0.00
 6 7 18 -0.53 0.00
 7 7 18 -0.45 0.00
 8 7 18 0.28 0.00
 -1 8 18 1.12 0.00
 0 8 18 -0.66 0.00
 1 8 18 1.00 0.00
 2 8 18 -0.84 0.00
 3 8 18 0.59 0.00
 4 8 18 -0.52 0.00
 5 8 18 1.13 0.00
 6 8 18 -0.72 0.00
 7 8 18 0.21 0.00
 8 8 18 0.54 0.00
 0 9 18 -0.69 0.00
 1 9 18 0.45 0.00
 2 9 18 -0.29 0.00
 3 9 18 1.01 0.00
 4 9 18 -1.26 0.00
 5 9 18 0.98 0.00
 6 9 18 -0.96 0.00
 7 9 18 0.08 0.00
 2 10 18 -0.41 0.00
 3 10 18 0.44 0.00
 4 10 18 -1.38 0.00
 5 10 18 0.87 0.00
 6 10 18 0.08 0.00
 -3 -2 19 0.29 0.00
 -2 -2 19 -0.87 0.00
 -1 -2 19 0.06 0.00
 0 -2 19 -0.13 0.00
 -4 -1 19 0.61 0.00
 -3 -1 19 0.69 0.00
 -2 -1 19 -0.72 0.00
 -1 -1 19 0.95 0.00
 0 -1 19 -0.12 0.00
 1 -1 19 0.05 0.00
 2 -1 19 0.44 0.00
 -5 0 19 -0.30 0.00
 -4 0 19 -0.69 0.00
 -3 0 19 0.03 0.00
 -2 0 19 -0.99 0.00
 -1 0 19 0.53 0.00
 0 0 19 -0.82 0.00
 1 0 19 -0.26 0.00
 2 0 19 0.63 0.00
 3 0 19 -0.62 0.00
 -5 1 19 -0.28 0.00
 -4 1 19 -0.15 0.00
 -3 1 19 0.89 0.00
 -2 1 19 0.63 0.00
 -1 1 19 0.42 0.00
 0 1 19 -0.12 0.00
 1 1 19 0.14 0.00
 2 1 19 0.71 0.00
 3 1 19 -0.28 0.00
 4 1 19 0.01 0.00
 -4 2 19 -0.04 0.00
 -3 2 19 -0.37 0.00
 -2 2 19 0.09 0.00
 -1 2 19 -1.09 0.00
 0 2 19 -0.32 0.00
 1 2 19 -0.09 0.00
 2 2 19 0.00 0.00
 3 2 19 -0.32 0.00
 4 2 19 -0.26 0.00
 5 2 19 -0.03 0.00
 -4 3 19 0.58 0.00
 -3 3 19 -0.21 0.00
 -2 3 19 0.79 0.00
 -1 3 19 0.07 0.00
 0 3 19 0.40 0.00
 1 3 19 0.45 0.00
 2 3 19 0.04 0.00
 3 3 19 0.06 0.00
 4 3 19 0.46 0.00
 5 3 19 0.36 0.00
 -3 4 19 -0.84 0.00
 -2 4 19 -0.36 0.00
 -1 4 19 -0.19 0.00
 0 4 19 -0.31 0.00
 1 4 19 -0.29 0.00
 2 4 19 -0.10 0.00
 3 4 19 -0.20 0.00
 4 4 19 -0.19 0.00
 5 4 19 -0.13 0.00
 6 4 19 -0.86 0.00
 -3 5 19 -0.28 0.00
 -2 5 19 0.46 0.00
 -1 5 19 0.73 0.00
 0 5 19 0.70 0.00
 1 5 19 -0.55 0.00
 2 5 19 0.33 0.00
 3 5 19 0.30 0.00
 4 5 19 -0.30 0.00
 5 5 19 0.99 0.00
 6 5 19 -0.26 0.00
 -2 6 19 -0.07 0.00
 -1 6 19 -0.78 0.00
 0 6 19 0.17 0.00
 1 6 19 -1.13 0.00
 2 6 19 0.16 0.00
 3 6 19 0.61 0.00
 4 6 19 -0.86 0.00
 5 6 19 0.45 0.00
 6 6 19 -0.58 0.00
 -1 7 19 -0.31 0.00
 0 7 19 0.95 0.00
 1 7 19 0.12 0.00
 2 7 19 -0.16 0.00
 3 7 19 0.68 0.00
 4 7 19 -0.52 0.00
 5 7 19 0.25 0.00
 6 7 19 0.36 0.00
 0 8 19 0.10 0.00
 1 8 19 0.31 0.00
 2 8 19 -0.85 0.00
 3 8 19 0.40 0.00
 4 8 19 -0.18 0.00
 5 8 19 -0.20 0.00
 6 8 19 0.21 0.00
 3 9 19 0.35 0.00
 4 9 19 -0.06 0.00
 -2 1 20 -0.61 0.00
 -1 1 20 0.25 0.00
 0 1 20 -0.79 0.00
 1 1 20 -0.43 0.00
 -2 2 20 0.31 0.00
 -1 2 20 0.18 0.00
 0 2 20 0.17 0.00
 1 2 20 -0.12 0.00
 2 2 20 0.85 0.00
 -2 3 20 -0.42 0.00
 -1 3 20 -0.87 0.00
 0 3 20 0.35 0.00
 1 3 20 -0.27 0.00
 2 3 20 -0.05 0.00
 3 3 20 -0.12 0.00
 -1 4 20 0.25 0.00
 0 4 20 0.67 0.00
 1 4 20 0.13 0.00
 2 4 20 -0.47 0.00
 3 4 20 0.30 0.00
 4 4 20 0.34 0.00
 0 5 20 -0.50 0.00
 1 5 20 -0.06 0.00
 2 5 20 -0.36 0.00
 3 5 20 0.25 0.00
 4 5 20 0.11 0.00
 1 6 20 0.26 0.00
 2 6 20 0.17 0.00
 3 6 20 0.12 0.00
 1 0 0 -24.13 0.00
 3 0 0 5.00 0.00
 0 1 0 24.12 0.00
 1 1 0 -50.19 0.00
 -12 4 0 0.20 0.00
 16 5 0 0.23 0.00
 2 15 0 0.89 0.00
 6 16 0 -0.38 0.00
 7 16 0 -0.11 0.00
 8 16 0 0.04 0.00
 9 16 0 -0.04 0.00
 -12 -15 1 0.13 0.00
 0 -14 1 0.19 0.00
 5 -11 1 0.18 0.00
 -16 -10 1 0.27 0.00
 -16 -5 1 -0.55 0.00
 -1 0 1 -45.46 0.00
 0 0 1 10.44 0.00
 1 0 1 -18.38 0.00
 0 1 1 55.41 0.00
 1 1 1 -7.58 0.00
 -12 4 1 -0.25 0.00
 16 5 1 -0.22 0.00
 -4 12 1 0.67 0.00
 14 14 1 -0.17 0.00
 5 16 1 0.34 0.00
 10 16 1 0.18 0.00
 -13 -14 2 0.12 0.00
 -15 -12 2 0.33 0.00
 6 -10 2 0.27 0.00
 -16 -9 2 0.05 0.00
 -16 -5 2 0.71 0.00
 11 -5 2 0.06 0.00
 1 -2 2 16.46 0.00
 -4 -1 2 -2.06 0.00
 -3 -1 2 -9.94 0.00
 -1 2 2 -7.28 0.00
 2 2 2 16.81 0.00
 -12 4 2 -0.24 0.00
 16 5 2 -0.06 0.00
 -4 12 2 0.79 0.00
 15 13 2 0.12 0.00
 14 14 2 -0.42 0.00
 13 15 2 0.56 0.00
 5 16 2 -0.03 0.00
 -1 -14 3 0.67 0.00
 1 -13 3 0.52 0.00
 -16 -8 3 0.06 0.00
 8 -8 3 -0.51 0.00
 -16 -7 3 -0.58 0.00
 9 -7 3 0.02 0.00
 -16 -6 3 0.39 0.00
 10 -6 3 0.27 0.00
 13 -2 3 -0.18 0.00
 15 2 3 0.75 0.00
 -12 4 3 0.25 0.00
 16 5 3 -0.58 0.00
 15 13 3 -0.17 0.00
 13 15 3 0.84 0.00
 11 16 3 0.15 0.00
 -9 -15 4 -0.40 0.00
 -8 -15 4 0.01 0.00
 -7 -15 4 0.92 0.00
 -6 -15 4 -0.38 0.00
 -12 -14 4 -0.07 0.00
 -2 -14 4 -0.21 0.00
 4 -11 4 0.70 0.00
 -15 -2 4 -0.15 0.00
 0 0 4 11.92 0.00
 1 2 4 8.06 0.00
 -12 4 4 0.11 0.00
 16 6 4 -0.10 0.00
 16 10 4 0.02 0.00
 15 13 4 -0.11 0.00
 -1 14 4 -0.05 0.00
 13 15 4 -0.51 0.00
 4 16 4 -0.80 0.00
 11 16 4 1.10 0.00
 -11 -14 5 -0.30 0.00
 -3 -14 5 0.28 0.00
 0 -13 5 -0.09 0.00
 -15 -10 5 0.03 0.00
 5 -10 5 -0.36 0.00
 15 3 5 -0.39 0.00
 16 7 5 0.07 0.00
 16 8 5 0.37 0.00
 16 9 5 0.58 0.00
 16 10 5 0.80 0.00
 -1 14 5 0.68 0.00
 14 14 5 0.58 0.00
 13 15 5 -0.23 0.00
 4 16 5 -0.69 0.00
 11 16 5 0.42 0.00
 -10 -14 6 0.19 0.00
 -4 -14 6 0.09 0.00
 -12 -13 6 -0.02 0.00
 -1 -13 6 0.06 0.00
 -14 -11 6 0.56 0.00
 3 -11 6 0.74 0.00
 -15 -9 6 -0.21 0.00
 7 -8 6 0.22 0.00
 8 -7 6 0.27 0.00
 9 -6 6 -0.44 0.00
 10 -5 6 0.13 0.00
 14 1 6 0.52 0.00
 -13 2 6 0.70 0.00
 -4 12 6 0.33 0.00
 14 14 6 0.51 0.00
 -11 -13 7 -0.01 0.00
 -2 -13 7 -0.06 0.00
 4 -10 7 0.29 0.00
 -15 -7 7 -0.33 0.00
 -15 -6 7 0.46 0.00
 -15 -5 7 -0.20 0.00
 12 -2 7 -0.09 0.00
 15 4 7 -0.66 0.00
 -4 12 7 0.83 0.00
 15 12 7 0.40 0.00
 10 16 7 0.37 0.00
 -14 -9 8 -0.47 0.00
 6 -8 8 -0.25 0.00
 10 -4 8 -0.56 0.00
 -13 1 8 -0.23 0.00
 -12 3 8 0.34 0.00
 15 5 8 -0.43 0.00
 -10 6 8 0.19 0.00
 -5 11 8 -0.18 0.00
 15 11 8 0.91 0.00
 5 16 8 0.21 0.00
 -12 -11 9 0.71 0.00
 -13 -10 9 0.17 0.00
 4 -9 9 0.26 0.00
 -14 -3 9 -0.96 0.00
 13 1 9 -0.24 0.00
 14 3 9 -0.35 0.00
 15 7 9 -0.39 0.00
 -8 8 9 -0.11 0.00
 15 8 9 -0.04 0.00
 -7 9 9 0.63 0.00
 15 9 9 -0.78 0.00
 -6 10 9 0.24 0.00
 15 10 9 -0.33 0.00
 -2 13 9 -1.00 0.00
 13 14 9 0.58 0.00
 2 15 9 -0.82 0.00
 6 16 9 -0.18 0.00
 7 16 9 0.46 0.00
 8 16 9 -0.36 0.00
 -9 -12 10 0.11 0.00
 -4 -12 10 -0.96 0.00
 -11 -11 10 -1.02 0.00
 -12 -10 10 1.02 0.00
 6 -7 10 -0.39 0.00
 10 -3 10 -0.09 0.00
 12 0 10 -0.49 0.00
 -12 2 10 -0.27 0.00
 14 4 10 0.03 0.00
 14 12 10 0.53 0.00
 11 15 10 -0.08 0.00
 -2 -11 11 -0.12 0.00
 -11 -10 11 -0.41 0.00
 -12 -9 11 0.52 0.00
 4 -8 11 0.35 0.00
 -13 -7 11 -0.04 0.00
 -13 -2 11 -0.38 0.00
 11 -1 11 -0.36 0.00
[truncated: 25,744 more chars]
